# Supplementary material for: A signed network perspective on the government formation process in parliamentary democracies
Source: Sci Rep. 2021 Mar 4;11:5134. doi: 10.1038/s41598-021-84147-3 (PMC7933210; doi:10.1038/s41598-021-84147-3)
Supplement: Supplementary file 3 — Supplementary Information 3. [file 41598_2021_84147_MOESM3_ESM.xlsx]

## Sheet: Scenario I
Country	DateElection	DateFailure	DateGovernment	Parties	Seats	Government	PEC_1
Albania	2017-06-25	----------	2017-09-13	PSS	74	1	0
Albania	2017-06-25	----------	2017-09-13	PD	43	0	0
Albania	2017-06-25	----------	2017-09-13	LSI	19	0	0
Albania	2017-06-25	----------	2017-09-13	PDIU	3	0	0
Albania	2017-06-25	----------	2017-09-13	PSD	1	0	0
Albania	2013-06-23	----------	2013-09-15	PSS	65	1	0
Albania	2013-06-23	----------	2013-09-15	LSI	16	1	0
Albania	2013-06-23	----------	2013-09-15	PBDNJ	1	1	0
Albania	2013-06-23	----------	2013-09-15	PKD	1	1	0
Albania	2013-06-23	----------	2013-09-15	PD	50	0	0
Albania	2013-06-23	----------	2013-09-15	PRSH	3	0	0
Albania	2013-06-23	----------	2013-09-15	PDIU	4	0	0
Albania	2009-06-28	----------	2009-09-17	PD	68	1	0
Albania	2009-06-28	----------	2009-09-17	PRSH	1	1	0
Albania	2009-06-28	----------	2009-09-17	PDI	1	0	0
Albania	2009-06-28	----------	2009-09-17	PSS	65	0	0
Albania	2009-06-28	----------	2009-09-17	PBDNJ	1	0	0
Albania	2009-06-28	----------	2009-09-17	LSI	4	1	0
Albania	2005-07-03	----------	2005-09-11	PD	56	1	0
Albania	2005-07-03	----------	2005-09-11	PSS	42	0	0
Albania	2005-07-03	----------	2005-09-11	LSI	5	0	0
Albania	2005-07-03	----------	2005-09-11	PRSH	11	1	0
Albania	2005-07-03	----------	2005-09-11	PSD	7	0	0
Albania	2005-07-03	----------	2005-09-11	PDeR	4	0	0
Albania	2005-07-03	----------	2005-09-11	PASH	4	1	0
Albania	2005-07-03	----------	2005-09-11	AD	3	0	0
Albania	2005-07-03	----------	2005-09-11	PDSS	2	0	0
Albania	2005-07-03	----------	2005-09-11	PBDNJ	2	1	0
Albania	2005-07-03	----------	2005-09-11	PDK	2	0	0
Albania	2005-07-03	----------	2005-09-11	BLD	1	0	0
Albania	2005-07-03	----------	2005-09-11	I	1	0	0
Albania	2001-07-08	----------	2001-09-12	PSS	73	1	0
Albania	2001-07-08	----------	2001-09-12	BpF	46	0	0
Albania	2001-07-08	----------	2001-09-12	PDeR	6	0	0
Albania	2001-07-08	----------	2001-09-12	PSD	4	1	0
Albania	2001-07-08	----------	2001-09-12	PBDNJ	3	1	0
Albania	2001-07-08	----------	2001-09-12	AD	3	1	0
Albania	2001-07-08	----------	2001-09-12	PASH	3	1	0
Albania	2001-07-08	----------	2001-09-12	I	2	0	0
Albania	1997-07-06	----------	1997-07-24	PSS	101	1	0
Albania	1997-07-06	----------	1997-07-24	PD	28	0	0
Albania	1997-07-06	----------	1997-07-24	PSD	9	1	0
Albania	1997-07-06	----------	1997-07-24	PBDNJ	4	1	0
Albania	1997-07-06	----------	1997-07-24	PDK	1	0	0
Albania	1997-07-06	----------	1997-07-24	PRSH	1	0	0
Albania	1997-07-06	----------	1997-07-24	DBSH	3	0	0
Albania	1997-07-06	----------	1997-07-24	PLL	2	0	0
Albania	1997-07-06	----------	1997-07-24	PASH	1	1	0
Albania	1997-07-06	----------	1997-07-24	AD	2	1	0
Albania	1997-07-06	----------	1997-07-24	I	3	0	0
Albania	1996-06-02	----------	1996-07-11	PD	122	1	0
Albania	1996-06-02	----------	1996-07-11	PSS	10	0	0
Albania	1996-06-02	----------	1996-07-11	PRSH	3	1	0
Albania	1996-06-02	----------	1996-07-11	BK	2	0	0
Albania	1996-06-02	----------	1996-07-11	PBDNJ	3	1	0
Albania	1992-03-29	----------	1992-04-13	PD	92	1	0
Albania	1992-03-29	----------	1992-04-13	PSS	38	0	0
Albania	1992-03-29	----------	1992-04-13	PSD	7	1	0
Albania	1992-03-29	----------	1992-04-13	PRSH	1	1	0
Albania	1992-03-29	----------	1992-04-13	PBDNJ	2	0	0
Andorra	2019-04-07	----------	2019-05-22	DA	11	1	0
Andorra	2019-04-07	----------	2019-05-22	PS	7	0	0
Andorra	2019-04-07	----------	2019-05-22	PLA	4	1	0
Andorra	2019-04-07	----------	2019-05-22	TV	4	0	0
Andorra	2019-04-07	----------	2019-05-22	CC	2	1	0
Andorra	2015-03-01	----------	2015-04-01	DA	15	1	0
Andorra	2015-03-01	----------	2015-04-01	PLA	8	0	0
Andorra	2015-03-01	----------	2015-04-01	PS+VERDS+IC+I	3	0	0
Andorra	2015-03-01	----------	2015-04-01	SDP	2	0	0
Andorra	2011-04-03	----------	2011-05-12	DA	20	1	0
Andorra	2011-04-03	----------	2011-05-12	PS	6	0	0
Andorra	2011-04-03	----------	2011-05-12	UL	2	0	0
Andorra	2009-04-26	----------	2009-06-09	PS	14	1	0
Andorra	2009-04-26	----------	2009-06-09	DA	11	0	0
Andorra	2009-04-26	----------	2009-06-09	APC	3	0	0
Andorra	2005-04-24	----------	2005-05-27	PLA	19	1	0
Andorra	2005-04-24	----------	2005-05-27	PS	6	0	0
Andorra	2005-04-24	----------	2005-05-27	CDA+S21	2	0	0
Andorra	2005-04-24	----------	2005-05-27	RD	1	0	0
Andorra	2001-03-04	----------	2001-04-05	PLA	15	1	0
Andorra	2001-03-04	----------	2001-04-05	PS	6	0	0
Andorra	2001-03-04	----------	2001-04-05	PD	5	0	0
Andorra	2001-03-04	----------	2001-04-05	UL	2	0	0
Andorra	1997-02-16	----------	1997-03-21	PLA	16	1	0
Andorra	1997-02-16	----------	1997-03-21	AND	6	0	0
Andorra	1997-02-16	----------	1997-03-21	ND	2	0	0
Andorra	1997-02-16	----------	1997-03-21	IDN	2	0	0
Andorra	1997-02-16	----------	1997-03-21	UPdO	2	0	0
Andorra	1993-12-12	----------	1994-02-03	AND	8	1	0
Andorra	1993-12-12	----------	1994-02-03	PLA	5	0	0
Andorra	1993-12-12	----------	1994-02-03	ND	5	0	0
Andorra	1993-12-12	----------	1994-02-03	CNA	4	0	0
Andorra	1993-12-12	----------	1994-02-03	IDN	2	0	0
Andorra	1993-12-12	----------	1994-02-03	I	4	1	0
Austria	2019-09-29	----------	2020-01-07	ÖVP	71	1	0
Austria	2019-09-29	----------	2020-01-07	SPÖ	40	0	0
Austria	2019-09-29	----------	2020-01-07	FPÖ	31	0	0
Austria	2019-09-29	----------	2020-01-07	GRÜNE	26	1	0
Austria	2019-09-29	----------	2020-01-07	NEOS	15	0	0
Austria	2017-10-15	----------	2017-12-18	ÖVP	62	1	0
Austria	2017-10-15	----------	2017-12-18	SPÖ	52	0	0
Austria	2017-10-15	----------	2017-12-18	FPÖ	51	1	0
Austria	2017-10-15	----------	2017-12-18	NEOS	10	0	0
Austria	2017-10-15	----------	2017-12-18	PILZ	8	0	0
Austria	2013-09-29	----------	2013-12-16	SPÖ	52	1	0
Austria	2013-09-29	----------	2013-12-16	ÖVP	47	1	0
Austria	2013-09-29	----------	2013-12-16	FPÖ	40	0	0
Austria	2013-09-29	----------	2013-12-16	GRÜNE	24	0	0
Austria	2013-09-29	----------	2013-12-16	TS	11	0	0
Austria	2013-09-29	----------	2013-12-16	NEOS	9	0	0
Austria	2008-09-28	----------	2008-12-02	SPÖ	57	1	0
Austria	2008-09-28	----------	2008-12-02	ÖVP	51	1	0
Austria	2008-09-28	----------	2008-12-02	FPÖ	34	0	0
Austria	2008-09-28	----------	2008-12-02	BZÖ	21	0	0
Austria	2008-09-28	----------	2008-12-02	GRÜNE	20	0	0
Austria	2006-10-01	----------	2007-01-11	SPÖ	68	1	0
Austria	2006-10-01	----------	2007-01-11	ÖVP	66	1	0
Austria	2006-10-01	----------	2007-01-11	GRÜNE	21	0	0
Austria	2006-10-01	----------	2007-01-11	FPÖ	21	0	0
Austria	2006-10-01	----------	2007-01-11	BZÖ	7	0	0
Austria	2002-11-24	----------	2003-02-28	ÖVP	79	1	0
Austria	2002-11-24	----------	2003-02-28	SPÖ	69	0	0
Austria	2002-11-24	----------	2003-02-28	FPÖ	18	1	0
Austria	2002-11-24	----------	2003-02-28	GRÜNE	17	0	0
Austria	1999-10-03	----------	2000-02-04	SPÖ	65	0	0
Austria	1999-10-03	----------	2000-02-04	FPÖ	52	1	0
Austria	1999-10-03	----------	2000-02-04	ÖVP	52	1	0
Austria	1999-10-03	----------	2000-02-04	GRÜNE	14	0	0
Austria	1995-12-17	----------	1996-03-12	SPÖ	71	1	0
Austria	1995-12-17	----------	1996-03-12	ÖVP	52	1	0
Austria	1995-12-17	----------	1996-03-12	FPÖ	41	0	0
Austria	1995-12-17	----------	1996-03-12	LIF	10	0	0
Austria	1995-12-17	----------	1996-03-12	GRÜNE	9	0	0
Austria	1994-10-09	----------	1994-11-29	SPÖ	65	1	0
Austria	1994-10-09	----------	1994-11-29	ÖVP	52	1	0
Austria	1994-10-09	----------	1994-11-29	FPÖ	42	0	0
Austria	1994-10-09	----------	1994-11-29	GRÜNE	13	0	0
Austria	1994-10-09	----------	1994-11-29	LIF	11	0	0
Austria	1990-10-07	----------	1990-12-17	SPÖ	80	1	0
Austria	1990-10-07	----------	1990-12-17	ÖVP	60	1	0
Austria	1990-10-07	----------	1990-12-17	FPÖ	33	0	0
Austria	1990-10-07	----------	1990-12-17	GA	10	0	0
Austria	1986-11-23	----------	1987-01-21	SPÖ	80	1	0
Austria	1986-11-23	----------	1987-01-21	ÖVP	77	1	0
Austria	1986-11-23	----------	1987-01-21	FPÖ	18	0	0
Austria	1986-11-23	----------	1987-01-21	GA	8	0	0
Austria	1983-04-24	----------	1983-05-24	SPÖ	90	1	0
Austria	1983-04-24	----------	1983-05-24	ÖVP	81	0	0
Austria	1983-04-24	----------	1983-05-24	FPÖ	12	1	0
Austria	1979-05-06	----------	1979-06-05	SPÖ	95	1	0
Austria	1979-05-06	----------	1979-06-05	ÖVP	77	0	0
Austria	1979-05-06	----------	1979-06-05	FPÖ	11	0	0
Belgium	2019-05-26	----------	2020-10-01	N-VA	25	0	0
Belgium	2019-05-26	----------	2020-10-01	VB	18	0	0
Belgium	2019-05-26	----------	2020-10-01	PS	20	1	0
Belgium	2019-05-26	----------	2020-10-01	CD&V	12	1	0
Belgium	2019-05-26	----------	2020-10-01	PVDA	12	0	0
Belgium	2019-05-26	----------	2020-10-01	openVLD	12	1	0
Belgium	2019-05-26	----------	2020-10-01	MR	14	1	0
Belgium	2019-05-26	----------	2020-10-01	sp.a	9	1	0
Belgium	2019-05-26	----------	2020-10-01	ECOLO	13	1	0
Belgium	2019-05-26	----------	2020-10-01	groen!	8	1	0
Belgium	2019-05-26	----------	2020-10-01	PSC	5	0	0
Belgium	2019-05-26	----------	2020-10-01	DéFI	2	0	0
Belgium	2014-05-25	----------	2014-10-11	N-VA	33	1	0
Belgium	2014-05-25	----------	2014-10-11	PS	23	0	0
Belgium	2014-05-25	----------	2014-10-11	CD&V	18	1	0
Belgium	2014-05-25	----------	2014-10-11	openVLD	14	1	0
Belgium	2014-05-25	----------	2014-10-11	MR	20	1	0
Belgium	2014-05-25	----------	2014-10-11	sp.a	13	0	0
Belgium	2014-05-25	----------	2014-10-11	groen!	6	0	0
Belgium	2014-05-25	----------	2014-10-11	PSC	9	0	0
Belgium	2014-05-25	----------	2014-10-11	PVDA	2	0	0
Belgium	2014-05-25	----------	2014-10-11	VB	3	0	0
Belgium	2014-05-25	----------	2014-10-11	ECOLO	6	0	0
Belgium	2014-05-25	----------	2014-10-11	DéFI	2	0	0
Belgium	2014-05-25	----------	2014-10-11	PP	1	0	0
Belgium	2010-06-13	----------	2011-12-06	N-VA	27	0	0
Belgium	2010-06-13	----------	2011-12-06	PS	26	1	0
Belgium	2010-06-13	----------	2011-12-06	CD&V	17	1	0
Belgium	2010-06-13	----------	2011-12-06	MR	18	1	0
Belgium	2010-06-13	----------	2011-12-06	sp.a	13	1	0
Belgium	2010-06-13	----------	2011-12-06	openVLD	13	1	0
Belgium	2010-06-13	----------	2011-12-06	VB	12	0	0
Belgium	2010-06-13	----------	2011-12-06	PSC	9	1	0
Belgium	2010-06-13	----------	2011-12-06	ECOLO	8	0	0
Belgium	2010-06-13	----------	2011-12-06	groen!	5	0	0
Belgium	2010-06-13	----------	2011-12-06	LDD	1	0	0
Belgium	2010-06-13	----------	2011-12-06	PP	1	0	0
Belgium	2007-06-10	----------	2008-03-20	CD&V	25	1	0
Belgium	2007-06-10	----------	2008-03-20	N-VA	5	0	0
Belgium	2007-06-10	----------	2008-03-20	MR	23	1	0
Belgium	2007-06-10	----------	2008-03-20	VB	17	0	0
Belgium	2007-06-10	----------	2008-03-20	openVLD	18	1	0
Belgium	2007-06-10	----------	2008-03-20	PS	20	1	0
Belgium	2007-06-10	----------	2008-03-20	sp.a-SPIRIT	14	0	0
Belgium	2007-06-10	----------	2008-03-20	PSC	10	1	0
Belgium	2007-06-10	----------	2008-03-20	ECOLO	8	0	0
Belgium	2007-06-10	----------	2008-03-20	LDD	5	0	0
Belgium	2007-06-10	----------	2008-03-20	groen!	4	0	0
Belgium	2007-06-10	----------	2008-03-20	FN	1	0	0
Belgium	2003-05-18	----------	2003-07-12	openVLD	25	1	0
Belgium	2003-05-18	----------	2003-07-12	sp.a-SPIRIT	23	1	0
Belgium	2003-05-18	----------	2003-07-12	CD&V	21	0	0
Belgium	2003-05-18	----------	2003-07-12	PS	25	1	0
Belgium	2003-05-18	----------	2003-07-12	VB	18	0	0
Belgium	2003-05-18	----------	2003-07-12	MR	24	1	0
Belgium	2003-05-18	----------	2003-07-12	PSC	8	0	0
Belgium	2003-05-18	----------	2003-07-12	N-VA	1	0	0
Belgium	2003-05-18	----------	2003-07-12	ECOLO	4	0	0
Belgium	2003-05-18	----------	2003-07-12	FN	1	0	0
Belgium	1999-06-13	----------	1999-07-12	VLD	23	1	0
Belgium	1999-06-13	----------	1999-07-12	CD&V	22	0	0
Belgium	1999-06-13	----------	1999-07-12	PS	19	1	0
Belgium	1999-06-13	----------	1999-07-12	PRL-FDF-MCC	18	1	0
Belgium	1999-06-13	----------	1999-07-12	VB	15	0	0
Belgium	1999-06-13	----------	1999-07-12	SP	14	1	0
Belgium	1999-06-13	----------	1999-07-12	ECOLO	11	1	0
Belgium	1999-06-13	----------	1999-07-12	AGALEV	9	1	0
Belgium	1999-06-13	----------	1999-07-12	PSC	10	0	0
Belgium	1999-06-13	----------	1999-07-12	VU-ID21	8	0	0
Belgium	1999-06-13	----------	1999-07-12	FN	1	0	0
Belgium	1995-05-21	----------	1995-06-23	CVP	29	1	0
Belgium	1995-05-21	----------	1995-06-23	VLD	21	0	0
Belgium	1995-05-21	----------	1995-06-23	PS	21	1	0
Belgium	1995-05-21	----------	1995-06-23	SP	20	1	0
Belgium	1995-05-21	----------	1995-06-23	PRL-FDF	18	0	0
Belgium	1995-05-21	----------	1995-06-23	PSC	12	1	0
Belgium	1995-05-21	----------	1995-06-23	VB	11	0	0
Belgium	1995-05-21	----------	1995-06-23	VU	5	0	0
Belgium	1995-05-21	----------	1995-06-23	ECOLO	6	0	0
Belgium	1995-05-21	----------	1995-06-23	AGALEV	5	0	0
Belgium	1995-05-21	----------	1995-06-23	FN	2	0	0
Bosnia Herzegovina	2018-10-07	----------	2019-12-23	SDA	9	1	0
Bosnia Herzegovina	2018-10-07	----------	2019-12-23	SNSD	6	1	0
Bosnia Herzegovina	2018-10-07	----------	2019-12-23	SDS	3	0	0
Bosnia Herzegovina	2018-10-07	----------	2019-12-23	SDP BiH	5	0	0
Bosnia Herzegovina	2018-10-07	----------	2019-12-23	HDZ BiH	5	1	0
Bosnia Herzegovina	2018-10-07	----------	2019-12-23	DF	3	1	0
Bosnia Herzegovina	2018-10-07	----------	2019-12-23	PDP-NDP	2	0	0
Bosnia Herzegovina	2018-10-07	----------	2019-12-23	DNS	1	1	0
Bosnia Herzegovina	2018-10-07	----------	2019-12-23	SBB BiH	2	1	0
Bosnia Herzegovina	2018-10-07	----------	2019-12-23	NS/HC	2	0	0
Bosnia Herzegovina	2018-10-07	----------	2019-12-23	NB	1	0	0
Bosnia Herzegovina	2018-10-07	----------	2019-12-23	PDA	1	0	0
Bosnia Herzegovina	2018-10-07	----------	2019-12-23	SP	1	0	0
Bosnia Herzegovina	2018-10-07	----------	2019-12-23	A-SDA	1	0	0
Bosnia Herzegovina	2014-10-12	----------	2015-03-31	SDA	10	1	0
Bosnia Herzegovina	2014-10-12	----------	2015-03-31	SNSD	6	0	0
Bosnia Herzegovina	2014-10-12	----------	2015-03-31	SDS	5	1	0
Bosnia Herzegovina	2014-10-12	----------	2015-03-31	DF	5	0	0
Bosnia Herzegovina	2014-10-12	----------	2015-03-31	SBB BiH	4	1	0
Bosnia Herzegovina	2014-10-12	----------	2015-03-31	HDZ BiH	4	1	0
Bosnia Herzegovina	2014-10-12	----------	2015-03-31	SDP BiH	3	0	0
Bosnia Herzegovina	2014-10-12	----------	2015-03-31	PDP-NDP	1	1	0
Bosnia Herzegovina	2014-10-12	----------	2015-03-31	HDZ 1990	1	0	0
Bosnia Herzegovina	2014-10-12	----------	2015-03-31	BPS	1	0	0
Bosnia Herzegovina	2014-10-12	----------	2015-03-31	DNS	1	0	0
Bosnia Herzegovina	2014-10-12	----------	2015-03-31	A-SDA	1	0	0
Bosnia Herzegovina	2010-10-03	----------	2012-02-10	SDP BiH	8	1	0
Bosnia Herzegovina	2010-10-03	----------	2012-02-10	SNSD	8	1	0
Bosnia Herzegovina	2010-10-03	----------	2012-02-10	SDA	7	1	0
Bosnia Herzegovina	2010-10-03	----------	2012-02-10	SDS	4	1	0
Bosnia Herzegovina	2010-10-03	----------	2012-02-10	SBB BiH	4	0	0
Bosnia Herzegovina	2010-10-03	----------	2012-02-10	HDZ BiH	3	1	0
Bosnia Herzegovina	2010-10-03	----------	2012-02-10	SBiH	2	0	0
Bosnia Herzegovina	2010-10-03	----------	2012-02-10	HDZ 1990	2	1	0
Bosnia Herzegovina	2010-10-03	----------	2012-02-10	NSRzB	1	0	0
Bosnia Herzegovina	2010-10-03	----------	2012-02-10	PDP RS	1	0	0
Bosnia Herzegovina	2010-10-03	----------	2012-02-10	DNS	1	0	0
Bosnia Herzegovina	2010-10-03	----------	2012-02-10	DNZ BiH	1	0	0
Bosnia Herzegovina	2006-10-01	----------	2007-01-11	SDA	9	1	0
Bosnia Herzegovina	2006-10-01	----------	2007-01-11	SBiH	8	1	0
Bosnia Herzegovina	2006-10-01	----------	2007-01-11	SDP BiH	5	0	0
Bosnia Herzegovina	2006-10-01	----------	2007-01-11	HDZ BiH	3	1	0
Bosnia Herzegovina	2006-10-01	----------	2007-01-11	HDZ 1990	2	1	0
Bosnia Herzegovina	2006-10-01	----------	2007-01-11	BPS	1	0	0
Bosnia Herzegovina	2006-10-01	----------	2007-01-11	NSRzB	1	1	0
Bosnia Herzegovina	2006-10-01	----------	2007-01-11	DNZ BiH	1	0	0
Bosnia Herzegovina	2006-10-01	----------	2007-01-11	SNSD	7	1	0
Bosnia Herzegovina	2006-10-01	----------	2007-01-11	DNS	1	0	0
Bosnia Herzegovina	2006-10-01	----------	2007-01-11	SDS	3	0	0
Bosnia Herzegovina	2006-10-01	----------	2007-01-11	PDP RS	1	1	0
Bosnia Herzegovina	2002-10-05	----------	2003-01-13	SDA	10	1	0
Bosnia Herzegovina	2002-10-05	----------	2003-01-13	SBiH	6	1	0
Bosnia Herzegovina	2002-10-05	----------	2003-01-13	HDZ BiH	5	1	0
Bosnia Herzegovina	2002-10-05	----------	2003-01-13	SDP BiH	4	0	0
Bosnia Herzegovina	2002-10-05	----------	2003-01-13	BOSS	1	0	0
Bosnia Herzegovina	2002-10-05	----------	2003-01-13	SPU BiH	1	0	0
Bosnia Herzegovina	2002-10-05	----------	2003-01-13	DNZ BiH	1	0	0
Bosnia Herzegovina	2002-10-05	----------	2003-01-13	NSRzB	1	0	0
Bosnia Herzegovina	2002-10-05	----------	2003-01-13	NHI	1	0	0
Bosnia Herzegovina	2002-10-05	----------	2003-01-13	SDS	5	0	0
Bosnia Herzegovina	2002-10-05	----------	2003-01-13	SNSD	3	0	0
Bosnia Herzegovina	2002-10-05	----------	2003-01-13	PDP RS	2	1	0
Bosnia Herzegovina	2002-10-05	----------	2003-01-13	SP	1	0	0
Bosnia Herzegovina	2002-10-05	----------	2003-01-13	SRS RS	1	0	0
Bosnia Herzegovina	2000-11-11	----------	2001-02-22	SDP BiH	9	1	0
Bosnia Herzegovina	2000-11-11	----------	2001-02-22	SDA	8	0	0
Bosnia Herzegovina	2000-11-11	----------	2001-02-22	HDZ BiH	5	0	0
Bosnia Herzegovina	2000-11-11	----------	2001-02-22	SBiH	5	1	0
Bosnia Herzegovina	2000-11-11	----------	2001-02-22	DNZ BiH	1	0	0
Bosnia Herzegovina	2000-11-11	----------	2001-02-22	NHI	1	1	0
Bosnia Herzegovina	2000-11-11	----------	2001-02-22	DSP BiH	1	1	0
Bosnia Herzegovina	2000-11-11	----------	2001-02-22	BPS	1	1	0
Bosnia Herzegovina	2000-11-11	----------	2001-02-22	SDS	6	0	0
Bosnia Herzegovina	2000-11-11	----------	2001-02-22	PDP RS	2	0	0
Bosnia Herzegovina	2000-11-11	----------	2001-02-22	SNSD	1	0	0
Bosnia Herzegovina	2000-11-11	----------	2001-02-22	SP	1	0	0
Bosnia Herzegovina	2000-11-11	----------	2001-02-22	SNS RS	1	0	0
Bosnia Herzegovina	1998-09-13	----------	1999-02-04	KCD BiH	17	1	0
Bosnia Herzegovina	1998-09-13	----------	1999-02-04	HDZ BiH	6	1	0
Bosnia Herzegovina	1998-09-13	----------	1999-02-04	SDP BiH	4	0	0
Bosnia Herzegovina	1998-09-13	----------	1999-02-04	UBSD	2	0	0
Bosnia Herzegovina	1998-09-13	----------	1999-02-04	NHI	1	0	0
Bosnia Herzegovina	1998-09-13	----------	1999-02-04	DNZ BiH	1	0	0
Bosnia Herzegovina	1998-09-13	----------	1999-02-04	Sloga	4	1	0
Bosnia Herzegovina	1998-09-13	----------	1999-02-04	SDS	4	0	0
Bosnia Herzegovina	1998-09-13	----------	1999-02-04	SRS RS	2	0	0
Bosnia Herzegovina	1998-09-13	----------	1999-02-04	RS RS	1	0	0
Bosnia Herzegovina	1996-09-14	----------	1997-01-03	SDA	19	1	0
Bosnia Herzegovina	1996-09-14	----------	1997-01-03	HDZ BiH	8	1	0
Bosnia Herzegovina	1996-09-14	----------	1997-01-03	Joint	2	0	0
Bosnia Herzegovina	1996-09-14	----------	1997-01-03	SBiH	2	1	0
Bosnia Herzegovina	1996-09-14	----------	1997-01-03	SDS	9	1	0
Bosnia Herzegovina	1996-09-14	----------	1997-01-03	NSSM	2	0	0
Bulgaria	2017-03-26	----------	2017-05-04	GERB	95	1	0
Bulgaria	2017-03-26	----------	2017-05-04	BSP	80	0	0
Bulgaria	2017-03-26	----------	2017-05-04	OP	27	1	0
Bulgaria	2017-03-26	----------	2017-05-04	DPS	26	0	0
Bulgaria	2017-03-26	----------	2017-05-04	V	12	0	0
Bulgaria	2014-10-05	----------	2014-11-07	GERB	84	1	0
Bulgaria	2014-10-05	----------	2014-11-07	BSP	39	0	0
Bulgaria	2014-10-05	----------	2014-11-07	DPS	38	0	0
Bulgaria	2014-10-05	----------	2014-11-07	RB	23	1	0
Bulgaria	2014-10-05	----------	2014-11-07	PF	19	0	0
Bulgaria	2014-10-05	----------	2014-11-07	BBZ	15	0	0
Bulgaria	2014-10-05	----------	2014-11-07	ATAKA	11	0	0
Bulgaria	2014-10-05	----------	2014-11-07	ABV	11	0	0
Bulgaria	2013-05-12	----------	2013-05-29	GERB	97	0	0
Bulgaria	2013-05-12	----------	2013-05-29	BSP	84	1	0
Bulgaria	2013-05-12	----------	2013-05-29	DPS	36	1	0
Bulgaria	2013-05-12	----------	2013-05-29	ATAKA	23	0	0
Bulgaria	2009-07-05	----------	2009-07-27	GERB	117	1	0
Bulgaria	2009-07-05	----------	2009-07-27	KzB	40	0	0
Bulgaria	2009-07-05	----------	2009-07-27	DPS	37	0	0
Bulgaria	2009-07-05	----------	2009-07-27	ATAKA	21	0	0
Bulgaria	2009-07-05	----------	2009-07-27	SK	15	0	0
Bulgaria	2009-07-05	----------	2009-07-27	RZS	10	0	0
Bulgaria	2005-06-25	----------	2005-08-17	KzB	82	1	0
Bulgaria	2005-06-25	----------	2005-08-17	NDSV	53	1	0
Bulgaria	2005-06-25	----------	2005-08-17	DPS	34	1	0
Bulgaria	2005-06-25	----------	2005-08-17	ATAKA	21	0	0
Bulgaria	2005-06-25	----------	2005-08-17	ODS	20	0	0
Bulgaria	2005-06-25	----------	2005-08-17	DSB	17	0	0
Bulgaria	2005-06-25	----------	2005-08-17	BNS	13	0	0
Bulgaria	2001-06-17	----------	2001-07-24	NDSV	120	1	0
Bulgaria	2001-06-17	----------	2001-07-24	ODS	51	0	0
Bulgaria	2001-06-17	----------	2001-07-24	KzB	48	0	0
Bulgaria	2001-06-17	----------	2001-07-24	DPS	21	1	0
Bulgaria	1997-04-19	----------	1997-05-21	ODS	137	1	0
Bulgaria	1997-04-19	----------	1997-05-21	DL	58	0	0
Bulgaria	1997-04-19	----------	1997-05-21	DPS	19	0	0
Bulgaria	1997-04-19	----------	1997-05-21	KEL	14	0	0
Bulgaria	1997-04-19	----------	1997-05-21	BBB	12	0	0
Bulgaria	1994-12-18	----------	1995-01-25	BSP-BZNS-AS-PKE	125	1	0
Bulgaria	1994-12-18	----------	1995-01-25	SDS	69	0	0
Bulgaria	1994-12-18	----------	1995-01-25	NS	18	0	0
Bulgaria	1994-12-18	----------	1995-01-25	DPS	15	0	0
Bulgaria	1994-12-18	----------	1995-01-25	BBB	13	0	0
Bulgaria	1991-10-13	----------	1991-11-08	SDS	110	1	0
Bulgaria	1991-10-13	----------	1991-11-08	BSP-Coalition	106	0	0
Bulgaria	1991-10-13	----------	1991-11-08	DPS	24	0	0
Croatia	2020-07-05	----------	2020-07-23	HDZ	62	1	0
Croatia	2020-07-05	----------	2020-07-23	HSLS	2	0	0
Croatia	2020-07-05	----------	2020-07-23	HDS	1	0	0
Croatia	2020-07-05	----------	2020-07-23	HDSSB	1	0	0
Croatia	2020-07-05	----------	2020-07-23	SDP	34	0	0
Croatia	2020-07-05	----------	2020-07-23	HSS	2	0	0
Croatia	2020-07-05	----------	2020-07-23	GLAS	1	0	0
Croatia	2020-07-05	----------	2020-07-23	IDS	3	0	0
Croatia	2020-07-05	----------	2020-07-23	HSU	1	0	0
Croatia	2020-07-05	----------	2020-07-23	DPMS	12	0	0
Croatia	2020-07-05	----------	2020-07-23	HKS	2	0	0
Croatia	2020-07-05	----------	2020-07-23	Hrast	1	0	0
Croatia	2020-07-05	----------	2020-07-23	BzH	1	0	0
Croatia	2020-07-05	----------	2020-07-23	MOST	8	0	0
Croatia	2020-07-05	----------	2020-07-23	M!	5	0	0
Croatia	2020-07-05	----------	2020-07-23	RF	1	0	0
Croatia	2020-07-05	----------	2020-07-23	NL	1	0	0
Croatia	2020-07-05	----------	2020-07-23	STRIP-Centre	3	0	0
Croatia	2020-07-05	----------	2020-07-23	HNS	1	0	0
Croatia	2020-07-05	----------	2020-07-23	NS-R	1	0	0
Croatia	2020-07-05	----------	2020-07-23	SDSS	3	1	0
Croatia	2020-07-05	----------	2020-07-23	HM	1	0	0
Croatia	2020-07-05	----------	2020-07-23	SARA	1	0	0
Croatia	2020-07-05	----------	2020-07-23	I	3	0	0
Croatia	2016-09-11	----------	2016-10-19	SDP	38	0	0
Croatia	2016-09-11	----------	2016-10-19	HNS	10	0	0
Croatia	2016-09-11	----------	2016-10-19	HSU	1	0	0
Croatia	2016-09-11	----------	2016-10-19	HSS	5	0	0
Croatia	2016-09-11	----------	2016-10-19	HDZ	56	1	0
Croatia	2016-09-11	----------	2016-10-19	HSLS	1	0	0
Croatia	2016-09-11	----------	2016-10-19	HDS	2	0	0
Croatia	2016-09-11	----------	2016-10-19	Hrast	1	0	0
Croatia	2016-09-11	----------	2016-10-19	ZZ	4	0	0
Croatia	2016-09-11	----------	2016-10-19	PH	2	0	0
Croatia	2016-09-11	----------	2016-10-19	AD	1	0	0
Croatia	2016-09-11	----------	2016-10-19	SNAGA	1	0	0
Croatia	2016-09-11	----------	2016-10-19	MOST	13	1	0
Croatia	2016-09-11	----------	2016-10-19	BM365	2	0	0
Croatia	2016-09-11	----------	2016-10-19	NS-R	1	0	0
Croatia	2016-09-11	----------	2016-10-19	IDS	3	0	0
Croatia	2016-09-11	----------	2016-10-19	HDSSB	1	0	0
Croatia	2016-09-11	----------	2016-10-19	SDSS	3	0	0
Croatia	2016-09-11	----------	2016-10-19	HM	1	0	0
Croatia	2016-09-11	----------	2016-10-19	Ii	1	0	0
Croatia	2016-09-11	----------	2016-10-19	Icsm	1	0	0
Croatia	2016-09-11	----------	2016-10-19	Iroma	1	0	0
Croatia	2016-09-11	----------	2016-10-19	Ia	1	0	0
Croatia	2016-09-11	----------	2016-10-19	I	1	0	0
Croatia	2015-11-08	----------	2016-01-22	SDP	42	0	0
Croatia	2015-11-08	----------	2016-01-22	HNS	9	0	0
Croatia	2015-11-08	----------	2016-01-22	HSU	2	0	0
Croatia	2015-11-08	----------	2016-01-22	HL-SL	3	0	0
Croatia	2015-11-08	----------	2016-01-22	HDZ	49	1	0
Croatia	2015-11-08	----------	2016-01-22	HSLS	2	0	0
Croatia	2015-11-08	----------	2016-01-22	HDS	1	0	0
Croatia	2015-11-08	----------	2016-01-22	Hrast	1	0	0
Croatia	2015-11-08	----------	2016-01-22	HSS	2	0	0
Croatia	2015-11-08	----------	2016-01-22	BUZ	1	0	0
Croatia	2015-11-08	----------	2016-01-22	HSP AS	3	0	0
Croatia	2015-11-08	----------	2016-01-22	BM365	2	0	0
Croatia	2015-11-08	----------	2016-01-22	NS-R	1	0	0
Croatia	2015-11-08	----------	2016-01-22	ZZ	1	0	0
Croatia	2015-11-08	----------	2016-01-22	IDS	3	0	0
Croatia	2015-11-08	----------	2016-01-22	HDSSB	2	0	0
Croatia	2015-11-08	----------	2016-01-22	MOST	19	1	0
Croatia	2015-11-08	----------	2016-01-22	SDSS	3	0	0
Croatia	2015-11-08	----------	2016-01-22	SMU-MES	1	0	0
Croatia	2015-11-08	----------	2016-01-22	SARA	1	0	0
Croatia	2015-11-08	----------	2016-01-22	FAI/KUANMZ/H/KRH	1	0	0
Croatia	2015-11-08	----------	2016-01-22	Ii	1	0	0
Croatia	2015-11-08	----------	2016-01-22	Icsm	1	0	0
Croatia	2011-12-04	----------	2011-12-23	SDP	61	1	0
Croatia	2011-12-04	----------	2011-12-23	HNS	14	1	0
Croatia	2011-12-04	----------	2011-12-23	IDS	3	1	0
Croatia	2011-12-04	----------	2011-12-23	HSU	3	0	0
Croatia	2011-12-04	----------	2011-12-23	HDZ	44	0	0
Croatia	2011-12-04	----------	2011-12-23	HGS	2	0	0
Croatia	2011-12-04	----------	2011-12-23	DC	1	0	0
Croatia	2011-12-04	----------	2011-12-23	HL-SL	6	0	0
Croatia	2011-12-04	----------	2011-12-23	HDSSB	6	0	0
Croatia	2011-12-04	----------	2011-12-23	Iig	2	0	0
Croatia	2011-12-04	----------	2011-12-23	HSS	1	0	0
Croatia	2011-12-04	----------	2011-12-23	HSPAS/HCSP	1	0	0
Croatia	2011-12-04	----------	2011-12-23	SDSS	3	0	0
Croatia	2011-12-04	----------	2011-12-23	M	4	0	0
Croatia	2007-11-25	----------	2008-01-12	HDZ	66	1	0
Croatia	2007-11-25	----------	2008-01-12	SDP	56	0	0
Croatia	2007-11-25	----------	2008-01-12	HSS	6	1	0
Croatia	2007-11-25	----------	2008-01-12	HSLS	2	1	0
Croatia	2007-11-25	----------	2008-01-12	HNS	7	0	0
Croatia	2007-11-25	----------	2008-01-12	IDS	3	0	0
Croatia	2007-11-25	----------	2008-01-12	HDSSB	3	0	0
Croatia	2007-11-25	----------	2008-01-12	HSU	1	0	0
Croatia	2007-11-25	----------	2008-01-12	HSP	1	0	0
Croatia	2007-11-25	----------	2008-01-12	SDSS	3	1	0
Croatia	2007-11-25	----------	2008-01-12	SDA	1	0	0
Croatia	2007-11-25	----------	2008-01-12	M	4	0	0
Croatia	2003-11-23	----------	2003-12-23	HDZ	66	1	0
Croatia	2003-11-23	----------	2003-12-23	SDP	34	0	0
Croatia	2003-11-23	----------	2003-12-23	IDS	4	0	0
Croatia	2003-11-23	----------	2003-12-23	LIBRA	3	0	0
Croatia	2003-11-23	----------	2003-12-23	LS	2	0	0
Croatia	2003-11-23	----------	2003-12-23	HNS	10	0	0
Croatia	2003-11-23	----------	2003-12-23	PGS	1	0	0
Croatia	2003-11-23	----------	2003-12-23	HSS	10	0	0
Croatia	2003-11-23	----------	2003-12-23	HSP	8	0	0
Croatia	2003-11-23	----------	2003-12-23	HSLS	2	0	0
Croatia	2003-11-23	----------	2003-12-23	DC	1	1	0
Croatia	2003-11-23	----------	2003-12-23	HSU	3	0	0
Croatia	2003-11-23	----------	2003-12-23	SDSS	3	0	0
Croatia	2003-11-23	----------	2003-12-23	HDSS	1	0	0
Croatia	2003-11-23	----------	2003-12-23	HM	1	0	0
Croatia	2003-11-23	----------	2003-12-23	NNZ/ZUPSH	1	0	0
Croatia	2003-11-23	----------	2003-12-23	SDA	1	0	0
Croatia	2003-11-23	----------	2003-12-23	I	4	0	0
Croatia	2000-01-03	----------	2000-02-02	SDP	43	1	0
Croatia	2000-01-03	----------	2000-02-02	HSLS	25	1	0
Croatia	2000-01-03	----------	2000-02-02	PGS	2	0	0
Croatia	2000-01-03	----------	2000-02-02	SBHS	1	0	0
Croatia	2000-01-03	----------	2000-02-02	HDZ	46	0	0
Croatia	2000-01-03	----------	2000-02-02	HSS	17	1	0
Croatia	2000-01-03	----------	2000-02-02	IDS	4	1	0
Croatia	2000-01-03	----------	2000-02-02	HNS	2	1	0
Croatia	2000-01-03	----------	2000-02-02	LS	2	0	0
Croatia	2000-01-03	----------	2000-02-02	HSP	4	0	0
Croatia	2000-01-03	----------	2000-02-02	HKDU	1	0	0
Croatia	2000-01-03	----------	2000-02-02	SNS	1	0	0
Croatia	2000-01-03	----------	2000-02-02	I	3	0	0
Croatia	1995-10-29	----------	1995-11-28	HDZ	75	1	0
Croatia	1995-10-29	----------	1995-11-28	HSS	10	0	0
Croatia	1995-10-29	----------	1995-11-28	IDS	3	0	0
Croatia	1995-10-29	----------	1995-11-28	HNS	2	0	0
Croatia	1995-10-29	----------	1995-11-28	HKDU	1	0	0
Croatia	1995-10-29	----------	1995-11-28	SBHS	1	0	0
Croatia	1995-10-29	----------	1995-11-28	HSLS	12	0	0
Croatia	1995-10-29	----------	1995-11-28	SDP	10	0	0
Croatia	1995-10-29	----------	1995-11-28	HSP	4	0	0
Croatia	1995-10-29	----------	1995-11-28	HND	1	0	0
Croatia	1995-10-29	----------	1995-11-28	ASH	1	0	0
Croatia	1995-10-29	----------	1995-11-28	PGS	1	0	0
Croatia	1995-10-29	----------	1995-11-28	SNS	2	0	0
Croatia	1995-10-29	----------	1995-11-28	I	4	0	0
Croatia	1992-08-02	----------	1992-08-12	HDZ	85	1	0
Croatia	1992-08-02	----------	1992-08-12	HSLS	14	0	0
Croatia	1992-08-02	----------	1992-08-12	HSP	5	0	0
Croatia	1992-08-02	----------	1992-08-12	HNS	6	0	0
Croatia	1992-08-02	----------	1992-08-12	SDP	11	0	0
Croatia	1992-08-02	----------	1992-08-12	HSS	3	0	0
Croatia	1992-08-02	----------	1992-08-12	DA	1	0	0
Croatia	1992-08-02	----------	1992-08-12	IDS	4	0	0
Croatia	1992-08-02	----------	1992-08-12	RiDS	1	0	0
Croatia	1992-08-02	----------	1992-08-12	SNS	3	0	0
Croatia	1992-08-02	----------	1992-08-12	I	5	0	0
Czech Republic	2017-10-21	2017-12-13	2018-06-27	ANO	78	1	0
Czech Republic	2017-10-21	2017-12-13	2018-06-27	ODS	25	0	0
Czech Republic	2017-10-21	2017-12-13	2018-06-27	Pirati	22	0	0
Czech Republic	2017-10-21	2017-12-13	2018-06-27	SPD	22	0	0
Czech Republic	2017-10-21	2017-12-13	2018-06-27	KSCM	15	0	0
Czech Republic	2017-10-21	2017-12-13	2018-06-27	CSSD	15	1	0
Czech Republic	2017-10-21	2017-12-13	2018-06-27	KDU-CSL	10	0	0
Czech Republic	2017-10-21	2017-12-13	2018-06-27	TOP09	7	0	0
Czech Republic	2017-10-21	2017-12-13	2018-06-27	STAN	6	0	0
Czech Republic	2013-10-26	----------	2014-01-29	CSSD	50	1	0
Czech Republic	2013-10-26	----------	2014-01-29	ANO	47	1	0
Czech Republic	2013-10-26	----------	2014-01-29	KSCM	33	0	0
Czech Republic	2013-10-26	----------	2014-01-29	TOP09	26	0	0
Czech Republic	2013-10-26	----------	2014-01-29	ODS	16	0	0
Czech Republic	2013-10-26	----------	2014-01-29	Úsvit	14	0	0
Czech Republic	2013-10-26	----------	2014-01-29	KDU-CSL	14	1	0
Czech Republic	2010-05-29	----------	2010-07-13	CSSD	56	0	0
Czech Republic	2010-05-29	----------	2010-07-13	ODS	53	1	0
Czech Republic	2010-05-29	----------	2010-07-13	TOP09	41	1	0
Czech Republic	2010-05-29	----------	2010-07-13	KSCM	26	0	0
Czech Republic	2010-05-29	----------	2010-07-13	VV	24	1	0
Czech Republic	2006-06-03	2006-09-04	2007-01-09	ODS	81	1	0
Czech Republic	2006-06-03	2006-09-04	2007-01-09	CSSD	74	0	0
Czech Republic	2006-06-03	2006-09-04	2007-01-09	KSCM	26	0	0
Czech Republic	2006-06-03	2006-09-04	2007-01-09	KDU-CSL	13	1	0
Czech Republic	2006-06-03	2006-09-04	2007-01-09	SZ	6	1	0
Czech Republic	2002-06-15	----------	2002-07-15	CSSD	70	1	0
Czech Republic	2002-06-15	----------	2002-07-15	ODS	58	0	0
Czech Republic	2002-06-15	----------	2002-07-15	KSCM	41	0	0
Czech Republic	2002-06-15	----------	2002-07-15	KDU-CSL	23	1	0
Czech Republic	2002-06-15	----------	2002-07-15	US-DEU	8	1	0
Czech Republic	1998-06-20	----------	1998-07-22	CSSD	74	1	0
Czech Republic	1998-06-20	----------	1998-07-22	ODS	63	0	0
Czech Republic	1998-06-20	----------	1998-07-22	KSCM	24	0	0
Czech Republic	1998-06-20	----------	1998-07-22	KDU-CSL	20	0	0
Czech Republic	1998-06-20	----------	1998-07-22	US	19	0	0
Czech Republic	1996-06-01	----------	1996-07-04	ODS	68	1	0
Czech Republic	1996-06-01	----------	1996-07-04	CSSD	61	0	0
Czech Republic	1996-06-01	----------	1996-07-04	KSCM	22	0	0
Czech Republic	1996-06-01	----------	1996-07-04	KDU-CSL	18	1	0
Czech Republic	1996-06-01	----------	1996-07-04	SPR–RSC	18	0	0
Czech Republic	1996-06-01	----------	1996-07-04	ODA	13	1	0
Czech Republic	1992-06-06	----------	1992-07-02	ODS-KDS	76	1	0
Czech Republic	1992-06-06	----------	1992-07-02	LB	35	0	0
Czech Republic	1992-06-06	----------	1992-07-02	CSSD	16	0	0
Czech Republic	1992-06-06	----------	1992-07-02	LSU	16	0	0
Czech Republic	1992-06-06	----------	1992-07-02	KDU-CSL	15	1	0
Czech Republic	1992-06-06	----------	1992-07-02	SPR–RSC	14	0	0
Czech Republic	1992-06-06	----------	1992-07-02	ODA	14	1	0
Czech Republic	1992-06-06	----------	1992-07-02	HSD–SMS	14	0	0
Denmark	2019-06-05	----------	2019-06-27	SD	48	1	0
Denmark	2019-06-05	----------	2019-06-27	V	43	0	0
Denmark	2019-06-05	----------	2019-06-27	DF	16	0	0
Denmark	2019-06-05	----------	2019-06-27	RV	16	0	0
Denmark	2019-06-05	----------	2019-06-27	SF	14	0	0
Denmark	2019-06-05	----------	2019-06-27	EL	13	0	0
Denmark	2019-06-05	----------	2019-06-27	KF	12	0	0
Denmark	2019-06-05	----------	2019-06-27	Alt	5	0	0
Denmark	2019-06-05	----------	2019-06-27	NB	4	0	0
Denmark	2019-06-05	----------	2019-06-27	LA	4	0	0
Denmark	2019-06-05	----------	2019-06-27	fi_B	1	0	0
Denmark	2019-06-05	----------	2019-06-27	fi_JF	1	0	0
Denmark	2019-06-05	----------	2019-06-27	g_IA	1	0	0
Denmark	2019-06-05	----------	2019-06-27	g_S	1	0	0
Denmark	2015-06-18	----------	2015-06-28	SD	47	0	0
Denmark	2015-06-18	----------	2015-06-28	DF	37	0	0
Denmark	2015-06-18	----------	2015-06-28	V	34	1	0
Denmark	2015-06-18	----------	2015-06-28	EL	14	0	0
Denmark	2015-06-18	----------	2015-06-28	LA	13	0	0
Denmark	2015-06-18	----------	2015-06-28	Alt	9	0	0
Denmark	2015-06-18	----------	2015-06-28	RV	8	0	0
Denmark	2015-06-18	----------	2015-06-28	SF	7	0	0
Denmark	2015-06-18	----------	2015-06-28	KF	6	0	0
Denmark	2015-06-18	----------	2015-06-28	fi_T	1	0	0
Denmark	2015-06-18	----------	2015-06-28	fi_JF	1	0	0
Denmark	2015-06-18	----------	2015-06-28	g_IA	1	0	0
Denmark	2015-06-18	----------	2015-06-28	g_S	1	0	0
Denmark	2011-09-15	----------	2011-10-03	V	47	0	0
Denmark	2011-09-15	----------	2011-10-03	SD	44	1	0
Denmark	2011-09-15	----------	2011-10-03	DF	22	0	0
Denmark	2011-09-15	----------	2011-10-03	RV	17	1	0
Denmark	2011-09-15	----------	2011-10-03	SF	16	1	0
Denmark	2011-09-15	----------	2011-10-03	EL	12	0	0
Denmark	2011-09-15	----------	2011-10-03	LA	9	0	0
Denmark	2011-09-15	----------	2011-10-03	KF	8	0	0
Denmark	2011-09-15	----------	2011-10-03	fi_B	1	0	0
Denmark	2011-09-15	----------	2011-10-03	fi_JF	1	0	0
Denmark	2011-09-15	----------	2011-10-03	g_IA	1	0	0
Denmark	2011-09-15	----------	2011-10-03	g_S	1	0	0
Denmark	2007-11-13	----------	2007-11-23	V	46	1	0
Denmark	2007-11-13	----------	2007-11-23	SD	45	0	0
Denmark	2007-11-13	----------	2007-11-23	DF	25	0	0
Denmark	2007-11-13	----------	2007-11-23	SF	23	0	0
Denmark	2007-11-13	----------	2007-11-23	KF	18	1	0
Denmark	2007-11-13	----------	2007-11-23	RV	9	0	0
Denmark	2007-11-13	----------	2007-11-23	NY	5	0	0
Denmark	2007-11-13	----------	2007-11-23	EL	4	0	0
Denmark	2007-11-13	----------	2007-11-23	fi_T	1	0	0
Denmark	2007-11-13	----------	2007-11-23	fi_B	1	0	0
Denmark	2007-11-13	----------	2007-11-23	g_IA	1	0	0
Denmark	2007-11-13	----------	2007-11-23	g_S	1	0	0
Denmark	2005-02-08	----------	2005-02-18	V	52	1	0
Denmark	2005-02-08	----------	2005-02-18	SD	47	0	0
Denmark	2005-02-08	----------	2005-02-18	DF	24	0	0
Denmark	2005-02-08	----------	2005-02-18	KF	18	1	0
Denmark	2005-02-08	----------	2005-02-18	RV	17	0	0
Denmark	2005-02-08	----------	2005-02-18	SF	11	0	0
Denmark	2005-02-08	----------	2005-02-18	EL	6	0	0
Denmark	2005-02-08	----------	2005-02-18	fi_T	1	0	0
Denmark	2005-02-08	----------	2005-02-18	fi_FF	1	0	0
Denmark	2005-02-08	----------	2005-02-18	g_S	1	0	0
Denmark	2005-02-08	----------	2005-02-18	g_IA	1	0	0
Denmark	2001-11-20	----------	2001-11-27	V	56	1	0
Denmark	2001-11-20	----------	2001-11-27	SD	52	0	0
Denmark	2001-11-20	----------	2001-11-27	DF	22	0	0
Denmark	2001-11-20	----------	2001-11-27	KF	16	1	0
Denmark	2001-11-20	----------	2001-11-27	SF	12	0	0
Denmark	2001-11-20	----------	2001-11-27	RV	9	0	0
Denmark	2001-11-20	----------	2001-11-27	EL	4	0	0
Denmark	2001-11-20	----------	2001-11-27	KrF	4	0	0
Denmark	2001-11-20	----------	2001-11-27	fi_B	1	0	0
Denmark	2001-11-20	----------	2001-11-27	fi_T	1	0	0
Denmark	2001-11-20	----------	2001-11-27	g_IA	1	0	0
Denmark	2001-11-20	----------	2001-11-27	g_S	1	0	0
Denmark	1998-03-11	----------	1998-03-23	SD	63	1	0
Denmark	1998-03-11	----------	1998-03-23	V	42	0	0
Denmark	1998-03-11	----------	1998-03-23	KF	16	0	0
Denmark	1998-03-11	----------	1998-03-23	SF	13	0	0
Denmark	1998-03-11	----------	1998-03-23	DF	13	0	0
Denmark	1998-03-11	----------	1998-03-23	CD	8	0	0
Denmark	1998-03-11	----------	1998-03-23	RV	7	1	0
Denmark	1998-03-11	----------	1998-03-23	EL	5	0	0
Denmark	1998-03-11	----------	1998-03-23	KrF	4	0	0
Denmark	1998-03-11	----------	1998-03-23	FP	4	0	0
Denmark	1998-03-11	----------	1998-03-23	fi_FF	1	0	0
Denmark	1998-03-11	----------	1998-03-23	fi_JF	1	0	0
Denmark	1998-03-11	----------	1998-03-23	g_S	1	0	0
Denmark	1998-03-11	----------	1998-03-23	g_A	1	0	0
Denmark	1994-09-21	----------	1994-09-27	SD	62	1	0
Denmark	1994-09-21	----------	1994-09-27	V	42	0	0
Denmark	1994-09-21	----------	1994-09-27	KF	27	0	0
Denmark	1994-09-21	----------	1994-09-27	SF	13	0	0
Denmark	1994-09-21	----------	1994-09-27	FP	11	0	0
Denmark	1994-09-21	----------	1994-09-27	RV	8	1	0
Denmark	1994-09-21	----------	1994-09-27	EL	6	0	0
Denmark	1994-09-21	----------	1994-09-27	CD	5	1	0
Denmark	1994-09-21	----------	1994-09-27	I	1	0	0
Denmark	1994-09-21	----------	1994-09-27	fi_FF	1	0	0
Denmark	1994-09-21	----------	1994-09-27	fi_B	1	0	0
Denmark	1994-09-21	----------	1994-09-27	g_Ind	1	0	0
Denmark	1994-09-21	----------	1994-09-27	g_A	1	0	0
Denmark	1990-12-12	----------	1990-12-18	SD	69	0	0
Denmark	1990-12-12	----------	1990-12-18	KF	30	1	0
Denmark	1990-12-12	----------	1990-12-18	V	29	1	0
Denmark	1990-12-12	----------	1990-12-18	SF	15	0	0
Denmark	1990-12-12	----------	1990-12-18	FP	12	0	0
Denmark	1990-12-12	----------	1990-12-18	CD	9	0	0
Denmark	1990-12-12	----------	1990-12-18	RV	7	0	0
Denmark	1990-12-12	----------	1990-12-18	KrF	4	0	0
Denmark	1990-12-12	----------	1990-12-18	fi_FF	1	0	0
Denmark	1990-12-12	----------	1990-12-18	fi_JF	1	0	0
Denmark	1990-12-12	----------	1990-12-18	g_S	1	0	0
Denmark	1990-12-12	----------	1990-12-18	g_A	1	0	0
Denmark	1988-05-10	----------	1988-06-03	SD	55	0	0
Denmark	1988-05-10	----------	1988-06-03	KF	35	1	0
Denmark	1988-05-10	----------	1988-06-03	SF	24	0	0
Denmark	1988-05-10	----------	1988-06-03	V	22	1	0
Denmark	1988-05-10	----------	1988-06-03	FP	16	0	0
Denmark	1988-05-10	----------	1988-06-03	RV	10	1	0
Denmark	1988-05-10	----------	1988-06-03	CD	9	0	0
Denmark	1988-05-10	----------	1988-06-03	KrF	4	0	0
Denmark	1988-05-10	----------	1988-06-03	fi_FF	1	0	0
Denmark	1988-05-10	----------	1988-06-03	fi_B	1	0	0
Denmark	1988-05-10	----------	1988-06-03	g_S	1	0	0
Denmark	1988-05-10	----------	1988-06-03	g_A	1	0	0
Denmark	1987-09-08	----------	1987-09-10	SD	54	0	0
Denmark	1987-09-08	----------	1987-09-10	KF	38	1	0
Denmark	1987-09-08	----------	1987-09-10	SF	27	0	0
Denmark	1987-09-08	----------	1987-09-10	V	19	1	0
Denmark	1987-09-08	----------	1987-09-10	RV	11	0	0
Denmark	1987-09-08	----------	1987-09-10	CD	9	1	0
Denmark	1987-09-08	----------	1987-09-10	FP	9	0	0
Denmark	1987-09-08	----------	1987-09-10	FK	4	0	0
Denmark	1987-09-08	----------	1987-09-10	KrF	4	1	0
Denmark	1987-09-08	----------	1987-09-10	fi_FF	1	0	0
Denmark	1987-09-08	----------	1987-09-10	fi_JF	1	0	0
Denmark	1987-09-08	----------	1987-09-10	g_S	1	0	0
Denmark	1987-09-08	----------	1987-09-10	g_A	1	0	0
Denmark	1984-01-10	----------	1984-01-19	SD	56	0	0
Denmark	1984-01-10	----------	1984-01-19	KF	42	1	0
Denmark	1984-01-10	----------	1984-01-19	V	22	1	0
Denmark	1984-01-10	----------	1984-01-19	SF	21	0	0
Denmark	1984-01-10	----------	1984-01-19	RV	10	0	0
Denmark	1984-01-10	----------	1984-01-19	CD	8	1	0
Denmark	1984-01-10	----------	1984-01-19	FP	6	0	0
Denmark	1984-01-10	----------	1984-01-19	VS	5	0	0
Denmark	1984-01-10	----------	1984-01-19	KrF	5	1	0
Denmark	1984-01-10	----------	1984-01-19	fi_FF	1	0	0
Denmark	1984-01-10	----------	1984-01-19	fi_B	1	0	0
Denmark	1984-01-10	----------	1984-01-19	g_S	1	0	0
Denmark	1984-01-10	----------	1984-01-19	g_A	1	0	0
Denmark	1981-12-08	----------	1981-12-30	SD	59	1	0
Denmark	1981-12-08	----------	1981-12-30	KF	26	0	0
Denmark	1981-12-08	----------	1981-12-30	V	21	0	0
Denmark	1981-12-08	----------	1981-12-30	SF	20	0	0
Denmark	1981-12-08	----------	1981-12-30	FP	16	0	0
Denmark	1981-12-08	----------	1981-12-30	CD	15	0	0
Denmark	1981-12-08	----------	1981-12-30	RV	9	0	0
Denmark	1981-12-08	----------	1981-12-30	VS	5	0	0
Denmark	1981-12-08	----------	1981-12-30	KrF	4	0	0
Denmark	1981-12-08	----------	1981-12-30	fi_B	1	0	0
Denmark	1981-12-08	----------	1981-12-30	fi_JF	1	0	0
Denmark	1981-12-08	----------	1981-12-30	g_S	1	0	0
Denmark	1981-12-08	----------	1981-12-30	g_A	1	0	0
Estonia	2019-03-03	----------	2019-04-29	ER	34	0	0
Estonia	2019-03-03	----------	2019-04-29	K	26	1	0
Estonia	2019-03-03	----------	2019-04-29	EKRE	19	1	0
Estonia	2019-03-03	----------	2019-04-29	IRL	12	1	0
Estonia	2019-03-03	----------	2019-04-29	SDE	10	0	0
Estonia	2015-03-01	----------	2015-04-09	ER	30	1	0
Estonia	2015-03-01	----------	2015-04-09	K	27	0	0
Estonia	2015-03-01	----------	2015-04-09	SDE	15	1	0
Estonia	2015-03-01	----------	2015-04-09	IRL	14	1	0
Estonia	2015-03-01	----------	2015-04-09	EVA	8	0	0
Estonia	2015-03-01	----------	2015-04-09	EKRE	7	0	0
Estonia	2011-03-06	----------	2011-04-06	ER	33	1	0
Estonia	2011-03-06	----------	2011-04-06	K	26	0	0
Estonia	2011-03-06	----------	2011-04-06	IRL	23	1	0
Estonia	2011-03-06	----------	2011-04-06	SDE	19	0	0
Estonia	2007-03-04	----------	2007-04-05	ER	31	1	0
Estonia	2007-03-04	----------	2007-04-05	K	29	0	0
Estonia	2007-03-04	----------	2007-04-05	IRL	19	1	0
Estonia	2007-03-04	----------	2007-04-05	SDE	10	1	0
Estonia	2007-03-04	----------	2007-04-05	EER	6	0	0
Estonia	2007-03-04	----------	2007-04-05	ERL	6	0	0
Estonia	2003-03-02	----------	2003-04-10	K	28	0	0
Estonia	2003-03-02	----------	2003-04-10	RP	28	1	0
Estonia	2003-03-02	----------	2003-04-10	ER	19	1	0
Estonia	2003-03-02	----------	2003-04-10	ERL	13	1	0
Estonia	2003-03-02	----------	2003-04-10	IL	7	0	0
Estonia	2003-03-02	----------	2003-04-10	M	6	0	0
Estonia	1999-03-07	----------	1999-03-25	K	28	0	0
Estonia	1999-03-07	----------	1999-03-25	IL	18	1	0
Estonia	1999-03-07	----------	1999-03-25	ER	18	1	0
Estonia	1999-03-07	----------	1999-03-25	M	17	1	0
Estonia	1999-03-07	----------	1999-03-25	KE	7	0	0
Estonia	1999-03-07	----------	1999-03-25	EME	7	0	0
Estonia	1999-03-07	----------	1999-03-25	EÜRP	6	0	0
Estonia	1995-03-05	----------	1995-04-17	KMÜ	41	1	0
Estonia	1995-03-05	----------	1995-04-17	ER	19	0	0
Estonia	1995-03-05	----------	1995-04-17	K	16	1	0
Estonia	1995-03-05	----------	1995-04-17	I/ERSP	8	0	0
Estonia	1995-03-05	----------	1995-04-17	M	6	0	0
Estonia	1995-03-05	----------	1995-04-17	HOME	6	0	0
Estonia	1995-03-05	----------	1995-04-17	VKRE	5	0	0
Estonia	1992-09-20	----------	1992-10-21	RKI	29	1	0
Estonia	1992-09-20	----------	1992-10-21	KE	17	0	0
Estonia	1992-09-20	----------	1992-10-21	R	15	0	0
Estonia	1992-09-20	----------	1992-10-21	M	12	1	0
Estonia	1992-09-20	----------	1992-10-21	ERSP	10	1	0
Estonia	1992-09-20	----------	1992-10-21	SK	8	0	0
Estonia	1992-09-20	----------	1992-10-21	EC	8	0	0
Estonia	1992-09-20	----------	1992-10-21	G	1	0	0
Estonia	1992-09-20	----------	1992-10-21	EEE	1	0	0
Finland	2019-04-14	----------	2019-06-06	SSDP	40	1	0
Finland	2019-04-14	----------	2019-06-06	PS	39	0	0
Finland	2019-04-14	----------	2019-06-06	KK	38	0	0
Finland	2019-04-14	----------	2019-06-06	SK	31	1	0
Finland	2019-04-14	----------	2019-06-06	VL	20	1	0
Finland	2019-04-14	----------	2019-06-06	VAS	16	1	0
Finland	2019-04-14	----------	2019-06-06	RKP/SFP	9	1	0
Finland	2019-04-14	----------	2019-06-06	KD	5	0	0
Finland	2019-04-14	----------	2019-06-06	LN	1	0	0
Finland	2019-04-14	----------	2019-06-06	AC	1	0	0
Finland	2015-04-19	----------	2015-05-29	SK	49	1	0
Finland	2015-04-19	----------	2015-05-29	PS	38	1	0
Finland	2015-04-19	----------	2015-05-29	KK	37	1	0
Finland	2015-04-19	----------	2015-05-29	SSDP	34	0	0
Finland	2015-04-19	----------	2015-05-29	VL	15	0	0
Finland	2015-04-19	----------	2015-05-29	VAS	12	0	0
Finland	2015-04-19	----------	2015-05-29	RKP/SFP	9	0	0
Finland	2015-04-19	----------	2015-05-29	KD	5	0	0
Finland	2015-04-19	----------	2015-05-29	AC	1	0	0
Finland	2011-04-17	----------	2011-06-22	KK	44	1	0
Finland	2011-04-17	----------	2011-06-22	SSDP	42	1	0
Finland	2011-04-17	----------	2011-06-22	PS	39	0	0
Finland	2011-04-17	----------	2011-06-22	SK	35	0	0
Finland	2011-04-17	----------	2011-06-22	VAS	14	1	0
Finland	2011-04-17	----------	2011-06-22	VL	10	1	0
Finland	2011-04-17	----------	2011-06-22	RKP/SFP	9	1	0
Finland	2011-04-17	----------	2011-06-22	KD	6	1	0
Finland	2011-04-17	----------	2011-06-22	AC	1	0	0
Finland	2007-03-18	----------	2007-04-19	SK	51	1	0
Finland	2007-03-18	----------	2007-04-19	KK	50	1	0
Finland	2007-03-18	----------	2007-04-19	SSDP	45	0	0
Finland	2007-03-18	----------	2007-04-19	VAS	17	0	0
Finland	2007-03-18	----------	2007-04-19	VL	15	1	0
Finland	2007-03-18	----------	2007-04-19	KD	7	0	0
Finland	2007-03-18	----------	2007-04-19	RKP/SFP	9	1	0
Finland	2007-03-18	----------	2007-04-19	PS	5	0	0
Finland	2007-03-18	----------	2007-04-19	AC	1	0	0
Finland	2003-03-16	----------	2003-04-17	SK	55	1	0
Finland	2003-03-16	----------	2003-04-17	SSDP	53	1	0
Finland	2003-03-16	----------	2003-04-17	KK	40	0	0
Finland	2003-03-16	----------	2003-04-17	VAS	19	0	0
Finland	2003-03-16	----------	2003-04-17	VL	14	0	0
Finland	2003-03-16	----------	2003-04-17	KD	7	0	0
Finland	2003-03-16	----------	2003-04-17	RKP/SFP	8	1	0
Finland	2003-03-16	----------	2003-04-17	PS	3	0	0
Finland	2003-03-16	----------	2003-04-17	AC	1	0	0
Finland	1999-03-21	----------	1999-04-15	SSDP	51	1	0
Finland	1999-03-21	----------	1999-04-15	SK	48	0	0
Finland	1999-03-21	----------	1999-04-15	KK	46	1	0
Finland	1999-03-21	----------	1999-04-15	VAS	20	1	0
Finland	1999-03-21	----------	1999-04-15	VL	11	1	0
Finland	1999-03-21	----------	1999-04-15	RKP/SFP	11	1	0
Finland	1999-03-21	----------	1999-04-15	SKL	10	0	0
Finland	1999-03-21	----------	1999-04-15	RG	1	0	0
Finland	1999-03-21	----------	1999-04-15	PS	1	0	0
Finland	1999-03-21	----------	1999-04-15	AC	1	0	0
Finland	1995-03-19	----------	1995-04-13	SSDP	63	1	0
Finland	1995-03-19	----------	1995-04-13	SK	44	0	0
Finland	1995-03-19	----------	1995-04-13	KK	39	1	0
Finland	1995-03-19	----------	1995-04-13	VAS	22	1	0
Finland	1995-03-19	----------	1995-04-13	VL	9	1	0
Finland	1995-03-19	----------	1995-04-13	RKP/SFP	11	1	0
Finland	1995-03-19	----------	1995-04-13	SKL	7	0	0
Finland	1995-03-19	----------	1995-04-13	NSP	2	0	0
Finland	1995-03-19	----------	1995-04-13	SMP	1	0	0
Finland	1995-03-19	----------	1995-04-13	AC	1	0	0
Finland	1995-03-19	----------	1995-04-13	EPG	1	0	0
Finland	1991-03-17	----------	1991-04-26	SK	55	1	0
Finland	1991-03-17	----------	1991-04-26	SSDP	48	0	0
Finland	1991-03-17	----------	1991-04-26	KK	40	1	0
Finland	1991-03-17	----------	1991-04-26	VAS	19	0	0
Finland	1991-03-17	----------	1991-04-26	VL	10	0	0
Finland	1991-03-17	----------	1991-04-26	RKP/SFP	11	1	0
Finland	1991-03-17	----------	1991-04-26	SMP	7	0	0
Finland	1991-03-17	----------	1991-04-26	SKL	8	1	0
Finland	1991-03-17	----------	1991-04-26	LKP	1	0	0
Finland	1991-03-17	----------	1991-04-26	AC	1	0	0
Germany	2017-09-24	----------	2018-03-14	CDU	200	1	1
Germany	2017-09-24	----------	2018-03-14	SPD	153	1	0
Germany	2017-09-24	----------	2018-03-14	AfD	94	0	0
Germany	2017-09-24	----------	2018-03-14	FDP	80	0	0
Germany	2017-09-24	----------	2018-03-14	LINKE	69	0	0
Germany	2017-09-24	----------	2018-03-14	90/Greens	67	0	0
Germany	2017-09-24	----------	2018-03-14	CSU	46	1	1
Germany	2013-09-22	----------	2013-12-17	CDU	255	1	1
Germany	2013-09-22	----------	2013-12-17	SPD	193	1	0
Germany	2013-09-22	----------	2013-12-17	LINKE	64	0	0
Germany	2013-09-22	----------	2013-12-17	90/Greens	63	0	0
Germany	2013-09-22	----------	2013-12-17	CSU	56	1	1
Germany	2009-09-27	----------	2009-10-28	CDU	194	1	1
Germany	2009-09-27	----------	2009-10-28	SPD	146	0	0
Germany	2009-09-27	----------	2009-10-28	FDP	93	1	0
Germany	2009-09-27	----------	2009-10-28	LINKE	76	0	0
Germany	2009-09-27	----------	2009-10-28	90/Greens	68	0	0
Germany	2009-09-27	----------	2009-10-28	CSU	45	1	1
Germany	2005-09-18	----------	2005-11-22	SPD	222	1	0
Germany	2005-09-18	----------	2005-11-22	CDU	180	1	1
Germany	2005-09-18	----------	2005-11-22	FDP	61	0	0
Germany	2005-09-18	----------	2005-11-22	L-PDS	54	0	0
Germany	2005-09-18	----------	2005-11-22	90/Greens	51	0	0
Germany	2005-09-18	----------	2005-11-22	CSU	46	1	1
Germany	2002-09-22	----------	2002-10-22	SPD	251	1	0
Germany	2002-09-22	----------	2002-10-22	CDU	190	0	1
Germany	2002-09-22	----------	2002-10-22	CSU	58	0	1
Germany	2002-09-22	----------	2002-10-22	90/Greens	55	1	0
Germany	2002-09-22	----------	2002-10-22	FDP	47	0	0
Germany	2002-09-22	----------	2002-10-22	PDS	2	0	0
Germany	1998-09-27	----------	1998-10-27	SPD	298	1	0
Germany	1998-09-27	----------	1998-10-27	CDU	198	0	1
Germany	1998-09-27	----------	1998-10-27	CSU	47	0	1
Germany	1998-09-27	----------	1998-10-27	90/Greens	47	1	0
Germany	1998-09-27	----------	1998-10-27	FDP	43	0	0
Germany	1998-09-27	----------	1998-10-27	PDS	36	0	0
Germany	1994-10-16	----------	1994-11-17	SPD	252	0	0
Germany	1994-10-16	----------	1994-11-17	CDU	244	1	1
Germany	1994-10-16	----------	1994-11-17	CSU	50	1	1
Germany	1994-10-16	----------	1994-11-17	90/Greens	49	0	0
Germany	1994-10-16	----------	1994-11-17	FDP	47	1	0
Germany	1994-10-16	----------	1994-11-17	PDS	30	0	0
Germany	1990-12-02	----------	1991-01-18	CDU	268	1	1
Germany	1990-12-02	----------	1991-01-18	SPD	239	0	0
Germany	1990-12-02	----------	1991-01-18	FDP	79	1	0
Germany	1990-12-02	----------	1991-01-18	CSU	51	1	1
Germany	1990-12-02	----------	1991-01-18	PDS	17	0	0
Germany	1990-12-02	----------	1991-01-18	90/Greens	8	0	0
Greece	2019-07-07	----------	2019-07-09	ND	158	1	0
Greece	2019-07-07	----------	2019-07-09	SYRIZA-EKN	86	0	0
Greece	2019-07-07	----------	2019-07-09	KINAL	22	0	0
Greece	2019-07-07	----------	2019-07-09	KKE	15	0	0
Greece	2019-07-07	----------	2019-07-09	EL	10	0	0
Greece	2019-07-07	----------	2019-07-09	MeRA25	9	0	0
Greece	2015-09-20	----------	2015-09-23	SYRIZA-EKN	145	1	0
Greece	2015-09-20	----------	2015-09-23	ND	75	0	0
Greece	2015-09-20	----------	2015-09-23	XA	18	0	0
Greece	2015-09-20	----------	2015-09-23	PASOK	17	0	0
Greece	2015-09-20	----------	2015-09-23	KKE	15	0	0
Greece	2015-09-20	----------	2015-09-23	Potami	11	0	0
Greece	2015-09-20	----------	2015-09-23	ANEL	10	1	0
Greece	2015-09-20	----------	2015-09-23	EK	9	0	0
Greece	2015-01-25	----------	2015-01-27	SYRIZA-EKN	149	1	0
Greece	2015-01-25	----------	2015-01-27	ND	76	0	0
Greece	2015-01-25	----------	2015-01-27	XA	17	0	0
Greece	2015-01-25	----------	2015-01-27	Potami	17	0	0
Greece	2015-01-25	----------	2015-01-27	KKE	15	0	0
Greece	2015-01-25	----------	2015-01-27	ANEL	13	1	0
Greece	2015-01-25	----------	2015-01-27	PASOK	13	0	0
Greece	2012-06-17	----------	2012-06-21	ND	129	1	0
Greece	2012-06-17	----------	2012-06-21	SYRIZA	71	0	0
Greece	2012-06-17	----------	2012-06-21	PASOK	33	1	0
Greece	2012-06-17	----------	2012-06-21	ANEL	20	0	0
Greece	2012-06-17	----------	2012-06-21	XA	18	0	0
Greece	2012-06-17	----------	2012-06-21	DIMAR	17	1	0
Greece	2012-06-17	----------	2012-06-21	KKE	12	0	0
Greece	2012-05-06	2012-05-17	----------	ND	108	0	0
Greece	2012-05-06	2012-05-17	----------	SYRIZA	52	0	0
Greece	2012-05-06	2012-05-17	----------	PASOK	41	0	0
Greece	2012-05-06	2012-05-17	----------	ANEL	33	0	0
Greece	2012-05-06	2012-05-17	----------	KKE	26	0	0
Greece	2012-05-06	2012-05-17	----------	XA	21	0	0
Greece	2012-05-06	2012-05-17	----------	DIMAR	19	0	0
Greece	2009-10-04	----------	2009-10-07	PASOK	160	1	0
Greece	2009-10-04	----------	2009-10-07	ND	91	0	0
Greece	2009-10-04	----------	2009-10-07	KKE	21	0	0
Greece	2009-10-04	----------	2009-10-07	LAOS	15	0	0
Greece	2009-10-04	----------	2009-10-07	SYRIZA	13	0	0
Greece	2007-09-16	----------	2007-09-19	ND	152	1	0
Greece	2007-09-16	----------	2007-09-19	PASOK	102	0	0
Greece	2007-09-16	----------	2007-09-19	KKE	22	0	0
Greece	2007-09-16	----------	2007-09-19	SYRIZA	14	0	0
Greece	2007-09-16	----------	2007-09-19	LAOS	10	0	0
Greece	2004-03-07	----------	2004-03-10	ND	165	1	0
Greece	2004-03-07	----------	2004-03-10	PASOK	117	0	0
Greece	2004-03-07	----------	2004-03-10	KKE	12	0	0
Greece	2004-03-07	----------	2004-03-10	SYRIZA	6	0	0
Greece	2000-04-09	----------	2000-04-13	PASOK	158	1	0
Greece	2000-04-09	----------	2000-04-13	ND	125	0	0
Greece	2000-04-09	----------	2000-04-13	KKE	11	0	0
Greece	2000-04-09	----------	2000-04-13	SYN	6	0	0
Greece	1996-09-22	----------	1996-09-25	PASOK	162	1	0
Greece	1996-09-22	----------	1996-09-25	ND	108	0	0
Greece	1996-09-22	----------	1996-09-25	KKE	11	0	0
Greece	1996-09-22	----------	1996-09-25	SYN	10	0	0
Greece	1996-09-22	----------	1996-09-25	DIKKI	9	0	0
Greece	1993-10-10	----------	1993-10-13	PASOK	170	1	0
Greece	1993-10-10	----------	1993-10-13	ND	111	0	0
Greece	1993-10-10	----------	1993-10-13	Pola	10	0	0
Greece	1993-10-10	----------	1993-10-13	KKE	9	0	0
Greece	1990-04-08	----------	1990-04-11	ND	150	1	0
Greece	1990-04-08	----------	1990-04-11	PASOK	123	0	0
Greece	1990-04-08	----------	1990-04-11	SYN	19	0	0
Greece	1990-04-08	----------	1990-04-11	OE	1	0	0
Greece	1990-04-08	----------	1990-04-11	DIANA	1	0	0
Greece	1990-04-08	----------	1990-04-11	TRUST	1	0	0
Greece	1990-04-08	----------	1990-04-11	IC	1	0	0
Greece	1990-04-08	----------	1990-04-11	FATE	1	0	0
Greece	1990-04-08	----------	1990-04-11	KIDCSPED	1	0	0
Greece	1990-04-08	----------	1990-04-11	ZI	1	0	0
Greece	1990-04-08	----------	1990-04-11	IC2	1	0	0
Hungary	2010-04-25	----------	2010-05-29	FiDeSz-MPSz	227	1	0
Hungary	2010-04-25	----------	2010-05-29	FiDeSz-MPSz-KDNP	36	1	0
Hungary	2010-04-25	----------	2010-05-29	MSzP	59	0	0
Hungary	2010-04-25	----------	2010-05-29	Jobbik	47	0	0
Hungary	2010-04-25	----------	2010-05-29	LMP	16	0	0
Hungary	2010-04-25	----------	2010-05-29	I	1	0	0
Hungary	2006-04-23	----------	2006-05-16	FiDeSz-MPSz	141	0	0
Hungary	2006-04-23	----------	2006-05-16	FiDeSz-MPSz-KDNP	23	0	0
Hungary	2006-04-23	----------	2006-05-16	MSzP	190	1	0
Hungary	2006-04-23	----------	2006-05-16	SzDSz	20	1	0
Hungary	2006-04-23	----------	2006-05-16	MDF	11	0	0
Hungary	2006-04-23	----------	2006-05-16	AS	1	0	0
Hungary	2002-04-21	----------	2002-05-27	MSzP	178	1	0
Hungary	2002-04-21	----------	2002-05-27	FiDeSz-MPP	164	0	0
Hungary	2002-04-21	----------	2002-05-27	MDF	24	0	0
Hungary	2002-04-21	----------	2002-05-27	SzDSz	20	1	0
Hungary	1998-05-24	----------	1998-07-06	MSzP	134	0	0
Hungary	1998-05-24	----------	1998-07-06	FiDeSz-MPP	148	1	0
Hungary	1998-05-24	----------	1998-07-06	FKgP	48	1	0
Hungary	1998-05-24	----------	1998-07-06	SzDSz	24	0	0
Hungary	1998-05-24	----------	1998-07-06	MDF	17	1	0
Hungary	1998-05-24	----------	1998-07-06	MIÉP	14	0	0
Hungary	1998-05-24	----------	1998-07-06	I	1	0	0
Hungary	1994-05-29	----------	1994-07-15	MSzP	209	1	0
Hungary	1994-05-29	----------	1994-07-15	SzDSz	69	1	0
Hungary	1994-05-29	----------	1994-07-15	MDF	38	0	0
Hungary	1994-05-29	----------	1994-07-15	FKgP	26	0	0
Hungary	1994-05-29	----------	1994-07-15	FiDeSz	20	0	0
Hungary	1994-05-29	----------	1994-07-15	KDNP	22	0	0
Hungary	1994-05-29	----------	1994-07-15	ASz	1	0	0
Hungary	1994-05-29	----------	1994-07-15	VP	1	0	0
Hungary	1990-04-08	----------	1990-05-23	MDF	164	1	0
Hungary	1990-04-08	----------	1990-05-23	SzDSz	94	0	0
Hungary	1990-04-08	----------	1990-05-23	FKgP	44	1	0
Hungary	1990-04-08	----------	1990-05-23	MSzP	33	0	0
Hungary	1990-04-08	----------	1990-05-23	KDNP	21	1	0
Hungary	1990-04-08	----------	1990-05-23	FiDeSz	22	0	0
Hungary	1990-04-08	----------	1990-05-23	ASz	2	0	0
Hungary	1990-04-08	----------	1990-05-23	I	6	0	0
Iceland	2017-10-28	----------	2017-11-30	Sj	16	1	0
Iceland	2017-10-28	----------	2017-11-30	VGF	11	1	0
Iceland	2017-10-28	----------	2017-11-30	S	7	0	0
Iceland	2017-10-28	----------	2017-11-30	M	7	0	0
Iceland	2017-10-28	----------	2017-11-30	F	8	1	0
Iceland	2017-10-28	----------	2017-11-30	P	6	0	0
Iceland	2017-10-28	----------	2017-11-30	FLF	4	0	0
Iceland	2017-10-28	----------	2017-11-30	C	4	0	0
Iceland	2016-10-29	----------	2017-01-11	Sj	21	1	0
Iceland	2016-10-29	----------	2017-01-11	VGF	10	0	0
Iceland	2016-10-29	----------	2017-01-11	P	10	0	0
Iceland	2016-10-29	----------	2017-01-11	F	8	0	0
Iceland	2016-10-29	----------	2017-01-11	C	7	1	0
Iceland	2016-10-29	----------	2017-01-11	Bf	4	1	0
Iceland	2016-10-29	----------	2017-01-11	S	3	0	0
Iceland	2013-04-27	----------	2013-05-23	Sj	19	1	0
Iceland	2013-04-27	----------	2013-05-23	F	19	1	0
Iceland	2013-04-27	----------	2013-05-23	S	9	0	0
Iceland	2013-04-27	----------	2013-05-23	VGF	7	0	0
Iceland	2013-04-27	----------	2013-05-23	Bf	6	0	0
Iceland	2013-04-27	----------	2013-05-23	P	3	0	0
Iceland	2009-04-25	----------	2009-05-10	S	20	1	0
Iceland	2009-04-25	----------	2009-05-10	Sj	16	0	0
Iceland	2009-04-25	----------	2009-05-10	VGF	14	1	0
Iceland	2009-04-25	----------	2009-05-10	F	9	0	0
Iceland	2009-04-25	----------	2009-05-10	B	4	0	0
Iceland	2007-05-12	----------	2007-05-24	Sj	25	1	0
Iceland	2007-05-12	----------	2007-05-24	S	18	1	0
Iceland	2007-05-12	----------	2007-05-24	VGF	9	0	0
Iceland	2007-05-12	----------	2007-05-24	F	7	0	0
Iceland	2007-05-12	----------	2007-05-24	FF	4	0	0
Iceland	2003-05-10	----------	2003-05-23	Sj	22	1	0
Iceland	2003-05-10	----------	2003-05-23	S	20	0	0
Iceland	2003-05-10	----------	2003-05-23	F	12	1	0
Iceland	2003-05-10	----------	2003-05-23	VGF	5	0	0
Iceland	2003-05-10	----------	2003-05-23	FF	4	0	0
Iceland	1999-05-08	----------	1999-05-28	Sj	26	1	0
Iceland	1999-05-08	----------	1999-05-28	S	17	0	0
Iceland	1999-05-08	----------	1999-05-28	F	12	1	0
Iceland	1999-05-08	----------	1999-05-28	VGF	6	0	0
Iceland	1999-05-08	----------	1999-05-28	FF	2	0	0
Iceland	1995-04-08	----------	1995-04-23	Sj	25	1	0
Iceland	1995-04-08	----------	1995-04-23	F	15	1	0
Iceland	1995-04-08	----------	1995-04-23	Ab	9	0	0
Iceland	1995-04-08	----------	1995-04-23	A	7	0	0
Iceland	1995-04-08	----------	1995-04-23	TfFf	4	0	0
Iceland	1995-04-08	----------	1995-04-23	Kv	3	0	0
Ireland	2020-02-08	----------	2020-06-27	SF	37	0	0
Ireland	2020-02-08	----------	2020-06-27	FF	37	1	0
Ireland	2020-02-08	----------	2020-06-27	FG	35	1	0
Ireland	2020-02-08	----------	2020-06-27	Greens	12	1	0
Ireland	2020-02-08	----------	2020-06-27	Labour	6	0	0
Ireland	2020-02-08	----------	2020-06-27	SD	6	0	0
Ireland	2020-02-08	----------	2020-06-27	PBPA	3	0	0
Ireland	2020-02-08	----------	2020-06-27	AAA	1	0	0
Ireland	2020-02-08	----------	2020-06-27	RISE	1	0	0
Ireland	2020-02-08	----------	2020-06-27	AONTU	1	0	0
Ireland	2020-02-08	----------	2020-06-27	Inds.4 Change	1	0	0
Ireland	2020-02-08	----------	2020-06-27	I	19	0	0
Ireland	2016-02-26	----------	2016-05-06	FG	49	1	0
Ireland	2016-02-26	----------	2016-05-06	FF	44	0	0
Ireland	2016-02-26	----------	2016-05-06	SF	23	0	0
Ireland	2016-02-26	----------	2016-05-06	Labour	7	0	0
Ireland	2016-02-26	----------	2016-05-06	PBPA	3	0	0
Ireland	2016-02-26	----------	2016-05-06	AAA	3	0	0
Ireland	2016-02-26	----------	2016-05-06	Inds.4 Change	4	0	0
Ireland	2016-02-26	----------	2016-05-06	SD	3	0	0
Ireland	2016-02-26	----------	2016-05-06	Greens	2	0	0
Ireland	2016-02-26	----------	2016-05-06	IA	6	0	0
Ireland	2016-02-26	----------	2016-05-06	I	12	0	0
Ireland	2016-02-26	----------	2016-05-06	WUA	1	0	0
Ireland	2011-02-25	----------	2011-03-09	FG	76	1	0
Ireland	2011-02-25	----------	2011-03-09	Labour	37	1	0
Ireland	2011-02-25	----------	2011-03-09	FF	20	0	0
Ireland	2011-02-25	----------	2011-03-09	SF	14	0	0
Ireland	2011-02-25	----------	2011-03-09	SP	2	0	0
Ireland	2011-02-25	----------	2011-03-09	PBPA	2	0	0
Ireland	2011-02-25	----------	2011-03-09	WUA	1	0	0
Ireland	2011-02-25	----------	2011-03-09	I	14	0	0
Ireland	2007-05-24	----------	2007-06-14	FF	78	1	0
Ireland	2007-05-24	----------	2007-06-14	FG	51	0	0
Ireland	2007-05-24	----------	2007-06-14	Labour	20	0	0
Ireland	2007-05-24	----------	2007-06-14	Greens	6	1	0
Ireland	2007-05-24	----------	2007-06-14	SF	4	0	0
Ireland	2007-05-24	----------	2007-06-14	PD	2	1	0
Ireland	2007-05-24	----------	2007-06-14	I	5	0	0
Ireland	2002-05-17	----------	2002-06-06	FF	82	1	0
Ireland	2002-05-17	----------	2002-06-06	FG	31	0	0
Ireland	2002-05-17	----------	2002-06-06	Labour	20	0	0
Ireland	2002-05-17	----------	2002-06-06	SF	5	0	0
Ireland	2002-05-17	----------	2002-06-06	PD	8	1	0
Ireland	2002-05-17	----------	2002-06-06	Greens	6	0	0
Ireland	2002-05-17	----------	2002-06-06	SP	1	0	0
Ireland	2002-05-17	----------	2002-06-06	I	13	0	0
Ireland	1997-06-06	----------	1997-06-26	FF	77	1	0
Ireland	1997-06-06	----------	1997-06-26	FG	54	0	0
Ireland	1997-06-06	----------	1997-06-26	Labour	17	0	0
Ireland	1997-06-06	----------	1997-06-26	PD	4	1	0
Ireland	1997-06-06	----------	1997-06-26	Greens	2	0	0
Ireland	1997-06-06	----------	1997-06-26	SF	1	0	0
Ireland	1997-06-06	----------	1997-06-26	DLP	4	0	0
Ireland	1997-06-06	----------	1997-06-26	SP	1	0	0
Ireland	1997-06-06	----------	1997-06-26	I	6	0	0
Ireland	1992-11-25	----------	1993-01-12	FF	68	1	0
Ireland	1992-11-25	----------	1993-01-12	FG	45	0	0
Ireland	1992-11-25	----------	1993-01-12	Labour	33	1	0
Ireland	1992-11-25	----------	1993-01-12	PD	10	0	0
Ireland	1992-11-25	----------	1993-01-12	DLP	4	0	0
Ireland	1992-11-25	----------	1993-01-12	Greens	1	0	0
Ireland	1992-11-25	----------	1993-01-12	I	5	0	0
Italy	2018-03-04	----------	2018-06-01	M5S	227	1	0
Italy	2018-03-04	----------	2018-06-01	LEGA	125	1	0
Italy	2018-03-04	----------	2018-06-01	PD	112	0	0
Italy	2018-03-04	----------	2018-06-01	FI	104	0	0
Italy	2018-03-04	----------	2018-06-01	FDI	32	0	0
Italy	2018-03-04	----------	2018-06-01	LeU	14	0	0
Italy	2018-03-04	----------	2018-06-01	NCI-UdC	4	0	0
Italy	2018-03-04	----------	2018-06-01	SVP-PATT	4	0	0
Italy	2018-03-04	----------	2018-06-01	E	3	0	0
Italy	2018-03-04	----------	2018-06-01	CP	2	0	0
Italy	2018-03-04	----------	2018-06-01	Insieme	1	0	0
Italy	2018-03-04	----------	2018-06-01	MAIE	1	0	0
Italy	2018-03-04	----------	2018-06-01	USEI	1	0	0
Italy	2013-02-25	----------	2013-04-28	PD	297	1	0
Italy	2013-02-25	----------	2013-04-28	SEL	37	0	0
Italy	2013-02-25	----------	2013-04-28	CD	6	0	0
Italy	2013-02-25	----------	2013-04-28	SVP	5	0	0
Italy	2013-02-25	----------	2013-04-28	PdL	98	1	0
Italy	2013-02-25	----------	2013-04-28	LN	18	0	0
Italy	2013-02-25	----------	2013-04-28	FDI	9	0	0
Italy	2013-02-25	----------	2013-04-28	M5S	109	0	0
Italy	2013-02-25	----------	2013-04-28	SC	38	1	0
Italy	2013-02-25	----------	2013-04-28	UdC	8	1	0
Italy	2013-02-25	----------	2013-04-28	FLI	1	0	0
Italy	2013-02-25	----------	2013-04-28	VdA	1	0	0
Italy	2013-02-25	----------	2013-04-28	MAIE	2	0	0
Italy	2013-02-25	----------	2013-04-28	USEI	1	0	0
Italy	2008-04-14	----------	2008-05-08	PdL	276	1	0
Italy	2008-04-14	----------	2008-05-08	LN	60	1	0
Italy	2008-04-14	----------	2008-05-08	MpA	8	1	0
Italy	2008-04-14	----------	2008-05-08	PD	217	0	0
Italy	2008-04-14	----------	2008-05-08	IdV	29	0	0
Italy	2008-04-14	----------	2008-05-08	ALD	1	0	0
Italy	2008-04-14	----------	2008-05-08	UdC	36	0	0
Italy	2008-04-14	----------	2008-05-08	SVP	2	0	0
Italy	2008-04-14	----------	2008-05-08	MAIE	1	0	0
Italy	2006-04-10	----------	2006-05-17	UnU	226	1	0
Italy	2006-04-10	----------	2006-05-17	PRC	41	1	0
Italy	2006-04-10	----------	2006-05-17	RnP	18	1	0
Italy	2006-04-10	----------	2006-05-17	IdV	17	1	0
Italy	2006-04-10	----------	2006-05-17	PdCI	16	1	0
Italy	2006-04-10	----------	2006-05-17	FdV	15	1	0
Italy	2006-04-10	----------	2006-05-17	P-UDEUR	10	1	0
Italy	2006-04-10	----------	2006-05-17	SVP	4	0	0
Italy	2006-04-10	----------	2006-05-17	ALD	1	0	0
Italy	2006-04-10	----------	2006-05-17	FI	140	0	0
Italy	2006-04-10	----------	2006-05-17	AN	72	0	0
Italy	2006-04-10	----------	2006-05-17	UdC	39	0	0
Italy	2006-04-10	----------	2006-05-17	LN	26	0	0
Italy	2006-04-10	----------	2006-05-17	DCA-NPSI	4	0	0
Italy	2006-04-10	----------	2006-05-17	AISA	1	0	0
Italy	2001-05-13	----------	2001-06-11	FI	194	1	0
Italy	2001-05-13	----------	2001-06-11	AN	99	1	0
Italy	2001-05-13	----------	2001-06-11	LN	30	1	0
Italy	2001-05-13	----------	2001-06-11	Biancofiore	40	1	0
Italy	2001-05-13	----------	2001-06-11	NPSI	3	0	0
Italy	2001-05-13	----------	2001-06-11	RS	1	0	0
Italy	2001-05-13	----------	2001-06-11	NS	1	0	0
Italy	2001-05-13	----------	2001-06-11	DS	136	0	0
Italy	2001-05-13	----------	2001-06-11	M-DL	83	0	0
Italy	2001-05-13	----------	2001-06-11	Girasole	17	0	0
Italy	2001-05-13	----------	2001-06-11	PdCI	10	0	0
Italy	2001-05-13	----------	2001-06-11	SVP	3	0	0
Italy	2001-05-13	----------	2001-06-11	cIpT	1	0	0
Italy	2001-05-13	----------	2001-06-11	PRC	11	0	0
Italy	2001-05-13	----------	2001-06-11	VdA	1	0	0
Italy	1996-04-21	----------	1996-05-18	PDS	172	1	0
Italy	1996-04-21	----------	1996-05-18	PPI	69	1	0
Italy	1996-04-21	----------	1996-05-18	RI	26	1	0
Italy	1996-04-21	----------	1996-05-18	FdV	14	1	0
Italy	1996-04-21	----------	1996-05-18	LR	3	0	0
Italy	1996-04-21	----------	1996-05-18	UAL	1	0	0
Italy	1996-04-21	----------	1996-05-18	FI	123	0	0
Italy	1996-04-21	----------	1996-05-18	AN	93	0	0
Italy	1996-04-21	----------	1996-05-18	Biancofiore	30	0	0
Italy	1996-04-21	----------	1996-05-18	LN	59	0	0
Italy	1996-04-21	----------	1996-05-18	PRC	35	0	0
Italy	1996-04-21	----------	1996-05-18	SVP	3	0	0
Italy	1996-04-21	----------	1996-05-18	LAM	1	0	0
Italy	1996-04-21	----------	1996-05-18	VdA	1	0	0
Italy	1994-03-28	----------	1994-05-11	FI	132	1	0
Italy	1994-03-28	----------	1994-05-11	LN	118	1	0
Italy	1994-03-28	----------	1994-05-11	AN	110	1	0
Italy	1994-03-28	----------	1994-05-11	LP	6	0	0
Italy	1994-03-28	----------	1994-05-11	PDS	124	0	0
Italy	1994-03-28	----------	1994-05-11	PRC	38	0	0
Italy	1994-03-28	----------	1994-05-11	AD	18	0	0
Italy	1994-03-28	----------	1994-05-11	PSI	14	0	0
Italy	1994-03-28	----------	1994-05-11	FdV	11	0	0
Italy	1994-03-28	----------	1994-05-11	LR	8	0	0
Italy	1994-03-28	----------	1994-05-11	PPI	33	0	0
Italy	1994-03-28	----------	1994-05-11	PS	13	0	0
Italy	1994-03-28	----------	1994-05-11	SVP	3	0	0
Italy	1994-03-28	----------	1994-05-11	LAM	1	0	0
Italy	1994-03-28	----------	1994-05-11	VdA	1	0	0
Italy	1992-04-05	----------	1992-06-28	DC	206	1	0
Italy	1992-04-05	----------	1992-06-28	PDS	107	0	0
Italy	1992-04-05	----------	1992-06-28	PSI	92	1	0
Italy	1992-04-05	----------	1992-06-28	LN	55	0	0
Italy	1992-04-05	----------	1992-06-28	PRC	35	0	0
Italy	1992-04-05	----------	1992-06-28	MSI-DN	34	0	0
Italy	1992-04-05	----------	1992-06-28	PRI	27	0	0
Italy	1992-04-05	----------	1992-06-28	PLI	17	1	0
Italy	1992-04-05	----------	1992-06-28	FdV	16	0	0
Italy	1992-04-05	----------	1992-06-28	PSDI	16	1	0
Italy	1992-04-05	----------	1992-06-28	LR	12	0	0
Italy	1992-04-05	----------	1992-06-28	LP	7	0	0
Italy	1992-04-05	----------	1992-06-28	SVP	3	0	0
Italy	1992-04-05	----------	1992-06-28	FPUV	1	0	0
Italy	1992-04-05	----------	1992-06-28	LAV	1	0	0
Italy	1992-04-05	----------	1992-06-28	VdA	1	0	0
Latvia	2018-10-06	----------	2019-01-23	SDPS	23	0	0
Latvia	2018-10-06	----------	2019-01-23	KPV LV	16	1	0
Latvia	2018-10-06	----------	2019-01-23	JKP	16	1	0
Latvia	2018-10-06	----------	2019-01-23	AP!	13	1	0
Latvia	2018-10-06	----------	2019-01-23	NA	13	1	0
Latvia	2018-10-06	----------	2019-01-23	ZZS	11	0	0
Latvia	2018-10-06	----------	2019-01-23	V	8	1	0
Latvia	2014-10-04	----------	2014-11-05	SDPS	24	0	0
Latvia	2014-10-04	----------	2014-11-05	V	23	1	0
Latvia	2014-10-04	----------	2014-11-05	ZZS	21	1	0
Latvia	2014-10-04	----------	2014-11-05	NA	17	1	0
Latvia	2014-10-04	----------	2014-11-05	NSL	7	0	0
Latvia	2014-10-04	----------	2014-11-05	LRA	8	0	0
Latvia	2011-09-17	----------	2011-10-25	SC	31	0	0
Latvia	2011-09-17	----------	2011-10-25	ZRP	22	1	0
Latvia	2011-09-17	----------	2011-10-25	V	20	1	0
Latvia	2011-09-17	----------	2011-10-25	NA	14	1	0
Latvia	2011-09-17	----------	2011-10-25	ZZS	13	0	0
Latvia	2010-10-02	----------	2010-11-03	V	33	1	0
Latvia	2010-10-02	----------	2010-11-03	SC	29	0	0
Latvia	2010-10-02	----------	2010-11-03	ZZS	22	1	0
Latvia	2010-10-02	----------	2010-11-03	NA	8	1	0
Latvia	2010-10-02	----------	2010-11-03	PLL	8	0	0
Latvia	2006-10-07	----------	2006-11-07	TP	23	1	0
Latvia	2006-10-07	----------	2006-11-07	ZZS	18	1	0
Latvia	2006-10-07	----------	2006-11-07	JL	18	0	0
Latvia	2006-10-07	----------	2006-11-07	SC	17	0	0
Latvia	2006-10-07	----------	2006-11-07	LPP/LC	10	1	0
Latvia	2006-10-07	----------	2006-11-07	TB-LNNK	8	1	0
Latvia	2006-10-07	----------	2006-11-07	PCTVL	6	0	0
Latvia	2002-10-05	----------	2002-11-07	JL	26	1	0
Latvia	2002-10-05	----------	2002-11-07	PCTVL	25	0	0
Latvia	2002-10-05	----------	2002-11-07	TP	20	0	0
Latvia	2002-10-05	----------	2002-11-07	LPP	10	1	0
Latvia	2002-10-05	----------	2002-11-07	ZZS	12	1	0
Latvia	2002-10-05	----------	2002-11-07	TB-LNNK	7	1	0
Latvia	1998-10-03	----------	1998-11-26	TP	24	0	0
Latvia	1998-10-03	----------	1998-11-26	LC	21	1	0
Latvia	1998-10-03	----------	1998-11-26	TB-LNNK	17	1	0
Latvia	1998-10-03	----------	1998-11-26	TSP	16	0	0
Latvia	1998-10-03	----------	1998-11-26	LSDA	14	0	0
Latvia	1998-10-03	----------	1998-11-26	JP	8	1	0
Latvia	1995-10-01	----------	1995-12-21	DPS	18	1	0
Latvia	1995-10-01	----------	1995-12-21	TKL-ZP	16	0	0
Latvia	1995-10-01	----------	1995-12-21	LC	17	1	0
Latvia	1995-10-01	----------	1995-12-21	TB	14	1	0
Latvia	1995-10-01	----------	1995-12-21	LVP	8	1	0
Latvia	1995-10-01	----------	1995-12-21	LZS-LKDS-LDP	8	1	0
Latvia	1995-10-01	----------	1995-12-21	LNNK-LZP	8	1	0
Latvia	1995-10-01	----------	1995-12-21	LSP	5	0	0
Latvia	1995-10-01	----------	1995-12-21	TSP	6	0	0
Latvia	1993-06-06	----------	1993-08-03	LC	36	1	0
Latvia	1993-06-06	----------	1993-08-03	LNNK	15	0	0
Latvia	1993-06-06	----------	1993-08-03	SLAT	13	0	0
Latvia	1993-06-06	----------	1993-08-03	LZS	12	1	0
Latvia	1993-06-06	----------	1993-08-03	L	7	0	0
Latvia	1993-06-06	----------	1993-08-03	TB	6	0	0
Latvia	1993-06-06	----------	1993-08-03	KDS	6	0	0
Latvia	1993-06-06	----------	1993-08-03	DCP	5	0	0
Luxembourg	2018-10-14	----------	2018-12-05	CSV	21	0	0
Luxembourg	2018-10-14	----------	2018-12-05	LSAP	10	1	0
Luxembourg	2018-10-14	----------	2018-12-05	DP	12	1	0
Luxembourg	2018-10-14	----------	2018-12-05	DG	9	1	0
Luxembourg	2018-10-14	----------	2018-12-05	ADR	4	0	0
Luxembourg	2018-10-14	----------	2018-12-05	PP	2	0	0
Luxembourg	2018-10-14	----------	2018-12-05	DL	2	0	0
Luxembourg	2013-10-20	----------	2013-12-04	CSV	23	0	0
Luxembourg	2013-10-20	----------	2013-12-04	LSAP	13	1	0
Luxembourg	2013-10-20	----------	2013-12-04	DP	13	1	0
Luxembourg	2013-10-20	----------	2013-12-04	DG	6	1	0
Luxembourg	2013-10-20	----------	2013-12-04	ADR	3	0	0
Luxembourg	2013-10-20	----------	2013-12-04	DL	2	0	0
Luxembourg	2009-06-07	----------	2009-07-23	CSV	26	1	0
Luxembourg	2009-06-07	----------	2009-07-23	LSAP	13	1	0
Luxembourg	2009-06-07	----------	2009-07-23	DP	9	0	0
Luxembourg	2009-06-07	----------	2009-07-23	DG	7	0	0
Luxembourg	2009-06-07	----------	2009-07-23	ADR	4	0	0
Luxembourg	2009-06-07	----------	2009-07-23	DL	1	0	0
Luxembourg	2004-06-13	----------	2004-07-31	CSV	24	1	0
Luxembourg	2004-06-13	----------	2004-07-31	LSAP	14	1	0
Luxembourg	2004-06-13	----------	2004-07-31	DP	10	0	0
Luxembourg	2004-06-13	----------	2004-07-31	DG	7	0	0
Luxembourg	2004-06-13	----------	2004-07-31	ADR	5	0	0
Luxembourg	1999-06-13	----------	1999-08-07	CSV	19	1	0
Luxembourg	1999-06-13	----------	1999-08-07	DP	15	1	0
Luxembourg	1999-06-13	----------	1999-08-07	LSAP	13	0	0
Luxembourg	1999-06-13	----------	1999-08-07	ADR	7	0	0
Luxembourg	1999-06-13	----------	1999-08-07	GLEI-GAP	5	0	0
Luxembourg	1999-06-13	----------	1999-08-07	DL	1	0	0
Luxembourg	1994-06-12	----------	1994-07-13	CSV	21	1	0
Luxembourg	1994-06-12	----------	1994-07-13	LSAP	17	1	0
Luxembourg	1994-06-12	----------	1994-07-13	DP	12	0	0
Luxembourg	1994-06-12	----------	1994-07-13	GLEI-GAP	5	0	0
Luxembourg	1994-06-12	----------	1994-07-13	ADR	5	0	0
Luxembourg	1989-06-18	----------	1989-07-14	CSV	22	1	0
Luxembourg	1989-06-18	----------	1989-07-14	LSAP	18	1	0
Luxembourg	1989-06-18	----------	1989-07-14	DP	11	0	0
Luxembourg	1989-06-18	----------	1989-07-14	ADR	4	0	0
Luxembourg	1989-06-18	----------	1989-07-14	KPL/PCL	1	0	0
Luxembourg	1989-06-18	----------	1989-07-14	GLEI	2	0	0
Luxembourg	1989-06-18	----------	1989-07-14	GAP	2	0	0
Luxembourg	1984-06-17	----------	1984-07-20	CSV	25	1	0
Luxembourg	1984-06-17	----------	1984-07-20	LSAP	21	1	0
Luxembourg	1984-06-17	----------	1984-07-20	DP	14	0	0
Luxembourg	1984-06-17	----------	1984-07-20	KPL/PCL	2	0	0
Luxembourg	1984-06-17	----------	1984-07-20	GAP	2	0	0
North Macedonia	2020-07-15	----------	2020-08-30	SDSM	46	1	0
North Macedonia	2020-07-15	----------	2020-08-30	VMRO-DPMNE	44	0	0
North Macedonia	2020-07-15	----------	2020-08-30	DUI/BDI	15	1	0
North Macedonia	2020-07-15	----------	2020-08-30	ApS	12	0	0
North Macedonia	2020-07-15	----------	2020-08-30	Levica	2	0	0
North Macedonia	2020-07-15	----------	2020-08-30	DPA/PDSh	1	1	0
North Macedonia	2016-12-11	----------	2017-05-31	VMRO-DPMNE	51	0	0
North Macedonia	2016-12-11	----------	2017-05-31	SDSM	49	1	0
North Macedonia	2016-12-11	----------	2017-05-31	DUI/BDI	10	1	0
North Macedonia	2016-12-11	----------	2017-05-31	LB	5	0	0
North Macedonia	2016-12-11	----------	2017-05-31	ApS	3	1	0
North Macedonia	2016-12-11	----------	2017-05-31	DPA/PDSh	2	0	0
North Macedonia	2014-04-27	----------	2014-06-19	VMRO-DPMNE	61	1	0
North Macedonia	2014-04-27	----------	2014-06-19	SDSM	34	0	0
North Macedonia	2014-04-27	----------	2014-06-19	DUI/BDI	19	1	0
North Macedonia	2014-04-27	----------	2014-06-19	DPA/PDSh	7	0	0
North Macedonia	2014-04-27	----------	2014-06-19	GROM	1	0	0
North Macedonia	2014-04-27	----------	2014-06-19	NDP/RDK	1	0	0
North Macedonia	2011-06-05	----------	2011-07-28	VMRO-DPMNE	56	1	0
North Macedonia	2011-06-05	----------	2011-07-28	SDSM	42	0	0
North Macedonia	2011-06-05	----------	2011-07-28	DUI/BDI	15	1	0
North Macedonia	2011-06-05	----------	2011-07-28	DPA/PDSh	8	0	0
North Macedonia	2011-06-05	----------	2011-07-28	NDP/RDK	2	0	0
North Macedonia	2008-06-01	----------	2008-07-26	VMRO-DPMNE	63	1	0
North Macedonia	2008-06-01	----------	2008-07-26	SDSM	27	0	0
North Macedonia	2008-06-01	----------	2008-07-26	DUI/BDI	18	1	0
North Macedonia	2008-06-01	----------	2008-07-26	DPA/PDSh	11	0	0
North Macedonia	2008-06-01	----------	2008-07-26	PEI	1	0	0
North Macedonia	2006-07-05	----------	2006-08-28	VMRO-DPMNE	38	1	0
North Macedonia	2006-07-05	----------	2006-08-28	LPM	2	1	0
North Macedonia	2006-07-05	----------	2006-08-28	SPM	3	1	0
North Macedonia	2006-07-05	----------	2006-08-28	DS	1	1	0
North Macedonia	2006-07-05	----------	2006-08-28	SRM	1	1	0
North Macedonia	2006-07-05	----------	2006-08-28	SDSM	23	0	0
North Macedonia	2006-07-05	----------	2006-08-28	LDP	5	0	0
North Macedonia	2006-07-05	----------	2006-08-28	DPT/TDP	2	0	0
North Macedonia	2006-07-05	----------	2006-08-28	ORM	1	0	0
North Macedonia	2006-07-05	----------	2006-08-28	DPSM	1	0	0
North Macedonia	2006-07-05	----------	2006-08-28	DUI/BDI	13	0	0
North Macedonia	2006-07-05	----------	2006-08-28	PDP	3	0	0
North Macedonia	2006-07-05	----------	2006-08-28	DPA/PDSh	11	1	0
North Macedonia	2006-07-05	----------	2006-08-28	VMRO-NP	6	0	0
North Macedonia	2006-07-05	----------	2006-08-28	NSDP	7	1	0
North Macedonia	2006-07-05	----------	2006-08-28	DOM	1	1	0
North Macedonia	2006-07-05	----------	2006-08-28	PEI	1	1	0
North Macedonia	2006-07-05	----------	2006-08-28	I	1	0	0
North Macedonia	2002-09-15	----------	2002-11-01	SDSM	60	1	0
North Macedonia	2002-09-15	----------	2002-11-01	VMRO-DPMNE	33	0	0
North Macedonia	2002-09-15	----------	2002-11-01	DUI/BDI	16	1	0
North Macedonia	2002-09-15	----------	2002-11-01	DPA/PDSh	7	0	0
North Macedonia	2002-09-15	----------	2002-11-01	PDP	2	0	0
North Macedonia	2002-09-15	----------	2002-11-01	ND	1	0	0
North Macedonia	2002-09-15	----------	2002-11-01	SRM	1	0	0
North Macedonia	1998-11-01	----------	1998-11-30	VMRO-DPMNE	49	1	0
North Macedonia	1998-11-01	----------	1998-11-30	SDSM	27	0	0
North Macedonia	1998-11-01	----------	1998-11-30	PDP	14	0	0
North Macedonia	1998-11-01	----------	1998-11-30	DA	13	1	0
North Macedonia	1998-11-01	----------	1998-11-30	DPA	11	1	0
North Macedonia	1998-11-01	----------	1998-11-30	LDP	4	0	0
North Macedonia	1998-11-01	----------	1998-11-30	SPM	1	0	0
North Macedonia	1998-11-01	----------	1998-11-30	SRM	1	0	0
North Macedonia	1994-10-30	----------	1994-12-20	SDSM	89	1	0
North Macedonia	1994-10-30	----------	1994-12-20	PDP	10	1	0
North Macedonia	1994-10-30	----------	1994-12-20	NDP	4	0	0
North Macedonia	1994-10-30	----------	1994-12-20	DPM	1	0	0
North Macedonia	1994-10-30	----------	1994-12-20	LPM	5	1	0
North Macedonia	1994-10-30	----------	1994-12-20	SDPM	1	0	0
North Macedonia	1994-10-30	----------	1994-12-20	SPM	1	1	0
North Macedonia	1994-10-30	----------	1994-12-20	PCERM	1	0	0
North Macedonia	1994-10-30	----------	1994-12-20	DPTM/SDA-IP	1	0	0
North Macedonia	1994-10-30	----------	1994-12-20	I	7	0	0
North Macedonia	1990-11-25	----------	1991-03-20	SKM-PDP	31	1	0
North Macedonia	1990-11-25	----------	1991-03-20	PDPM	17	1	0
North Macedonia	1990-11-25	----------	1991-03-20	VMRO-DPMNE	38	0	0
North Macedonia	1990-11-25	----------	1991-03-20	SRSM	11	0	0
North Macedonia	1990-11-25	----------	1991-03-20	SPM	4	0	0
North Macedonia	1990-11-25	----------	1991-03-20	PDPM/NDP	5	0	0
North Macedonia	1990-11-25	----------	1991-03-20	SPM/MDPSM/SRSM	6	0	0
North Macedonia	1990-11-25	----------	1991-03-20	SJM	2	0	0
North Macedonia	1990-11-25	----------	1991-03-20	SPM/MDPSM/SRSM/PCER	2	0	0
North Macedonia	1990-11-25	----------	1991-03-20	NDP	1	0	0
North Macedonia	1990-11-25	----------	1991-03-20	I	3	0	0
Moldova	2019-02-24	----------	2019-06-08	PSRM	35	1	0
Moldova	2019-02-24	----------	2019-06-08	ACUM	26	1	0
Moldova	2019-02-24	----------	2019-06-08	PDM	30	0	0
Moldova	2019-02-24	----------	2019-06-08	MR	7	0	0
Moldova	2019-02-24	----------	2019-06-08	I	3	0	0
Moldova	2014-11-30	----------	2015-02-18	PSRM	25	0	0
Moldova	2014-11-30	----------	2015-02-18	PLDM	23	1	0
Moldova	2014-11-30	----------	2015-02-18	PCRM	21	0	0
Moldova	2014-11-30	----------	2015-02-18	PDM	19	1	0
Moldova	2014-11-30	----------	2015-02-18	PL	13	0	0
Moldova	2010-11-28	----------	2011-01-14	PCRM	42	0	0
Moldova	2010-11-28	----------	2011-01-14	PLDM	32	1	0
Moldova	2010-11-28	----------	2011-01-14	PDM	15	1	0
Moldova	2010-11-28	----------	2011-01-14	PL	12	1	0
Moldova	2009-07-29	----------	2009-09-25	PCRM	48	0	0
Moldova	2009-07-29	----------	2009-09-25	PLDM	18	1	0
Moldova	2009-07-29	----------	2009-09-25	PL	15	1	0
Moldova	2009-07-29	----------	2009-09-25	PDM	13	1	0
Moldova	2009-07-29	----------	2009-09-25	AMN	7	1	0
Moldova	2005-03-06	----------	2005-04-19	PCRM	56	1	0
Moldova	2005-03-06	----------	2005-04-19	BMD	34	0	0
Moldova	2005-03-06	----------	2005-04-19	PPCD	11	0	0
Moldova	2001-02-25	----------	2001-04-19	PCRM	71	1	0
Moldova	2001-02-25	----------	2001-04-19	BEAB	19	0	0
Moldova	2001-02-25	----------	2001-04-19	PPCD	11	0	0
Moldova	1998-03-22	----------	1998-05-22	PCRM	40	0	0
Moldova	1998-03-22	----------	1998-05-22	CDM	26	1	0
Moldova	1998-03-22	----------	1998-05-22	PMDP	24	1	0
Moldova	1998-03-22	----------	1998-05-22	PFD	11	1	0
Moldova	1994-02-27	----------	1994-04-05	PDAM	56	1	0
Moldova	1994-02-27	----------	1994-04-05	PSMUE	28	0	0
Moldova	1994-02-27	----------	1994-04-05	BTI	11	0	0
Moldova	1994-02-27	----------	1994-04-05	AFPCD	9	0	0
Netherlands	2017-03-15	----------	2017-10-26	VVD	33	1	0
Netherlands	2017-03-15	----------	2017-10-26	PVV	20	0	0
Netherlands	2017-03-15	----------	2017-10-26	CDA	19	1	0
Netherlands	2017-03-15	----------	2017-10-26	D66	19	1	0
Netherlands	2017-03-15	----------	2017-10-26	GL	14	0	0
Netherlands	2017-03-15	----------	2017-10-26	SP	14	0	0
Netherlands	2017-03-15	----------	2017-10-26	PvdA	9	0	0
Netherlands	2017-03-15	----------	2017-10-26	CU	5	1	0
Netherlands	2017-03-15	----------	2017-10-26	PvdD	5	0	0
Netherlands	2017-03-15	----------	2017-10-26	50PLUS	4	0	0
Netherlands	2017-03-15	----------	2017-10-26	SGP	3	0	0
Netherlands	2017-03-15	----------	2017-10-26	DENK	3	0	0
Netherlands	2017-03-15	----------	2017-10-26	FvD	2	0	0
Netherlands	2012-09-12	----------	2012-11-05	VVD	41	1	0
Netherlands	2012-09-12	----------	2012-11-05	PvdA	38	1	0
Netherlands	2012-09-12	----------	2012-11-05	PVV	15	0	0
Netherlands	2012-09-12	----------	2012-11-05	SP	15	0	0
Netherlands	2012-09-12	----------	2012-11-05	CDA	13	0	0
Netherlands	2012-09-12	----------	2012-11-05	D66	12	0	0
Netherlands	2012-09-12	----------	2012-11-05	CU	5	0	0
Netherlands	2012-09-12	----------	2012-11-05	GL	4	0	0
Netherlands	2012-09-12	----------	2012-11-05	SGP	3	0	0
Netherlands	2012-09-12	----------	2012-11-05	PvdD	2	0	0
Netherlands	2012-09-12	----------	2012-11-05	50PLUS	2	0	0
Netherlands	2010-06-09	----------	2010-10-14	VVD	31	1	0
Netherlands	2010-06-09	----------	2010-10-14	PvdA	30	0	0
Netherlands	2010-06-09	----------	2010-10-14	PVV	24	0	0
Netherlands	2010-06-09	----------	2010-10-14	CDA	21	1	0
Netherlands	2010-06-09	----------	2010-10-14	SP	15	0	0
Netherlands	2010-06-09	----------	2010-10-14	D66	10	0	0
Netherlands	2010-06-09	----------	2010-10-14	GL	10	0	0
Netherlands	2010-06-09	----------	2010-10-14	CU	5	0	0
Netherlands	2010-06-09	----------	2010-10-14	SGP	2	0	0
Netherlands	2010-06-09	----------	2010-10-14	PvdD	2	0	0
Netherlands	2006-11-22	----------	2007-02-22	CDA	41	1	0
Netherlands	2006-11-22	----------	2007-02-22	PvdA	33	1	0
Netherlands	2006-11-22	----------	2007-02-22	SP	25	0	0
Netherlands	2006-11-22	----------	2007-02-22	VVD	22	0	0
Netherlands	2006-11-22	----------	2007-02-22	PVV	9	0	0
Netherlands	2006-11-22	----------	2007-02-22	GL	7	0	0
Netherlands	2006-11-22	----------	2007-02-22	CU	6	1	0
Netherlands	2006-11-22	----------	2007-02-22	D66	3	0	0
Netherlands	2006-11-22	----------	2007-02-22	PvdD	2	0	0
Netherlands	2006-11-22	----------	2007-02-22	SGP	2	0	0
Netherlands	2003-01-22	----------	2003-05-27	CDA	44	1	0
Netherlands	2003-01-22	----------	2003-05-27	PvdA	42	0	0
Netherlands	2003-01-22	----------	2003-05-27	VVD	28	1	0
Netherlands	2003-01-22	----------	2003-05-27	SP	9	0	0
Netherlands	2003-01-22	----------	2003-05-27	LPF	8	0	0
Netherlands	2003-01-22	----------	2003-05-27	GL	8	0	0
Netherlands	2003-01-22	----------	2003-05-27	D66	6	1	0
Netherlands	2003-01-22	----------	2003-05-27	CU	3	0	0
Netherlands	2003-01-22	----------	2003-05-27	SGP	2	0	0
Netherlands	2002-05-15	----------	2002-07-22	CDA	43	1	0
Netherlands	2002-05-15	----------	2002-07-22	LPF	26	1	0
Netherlands	2002-05-15	----------	2002-07-22	VVD	24	1	0
Netherlands	2002-05-15	----------	2002-07-22	PvdA	23	0	0
Netherlands	2002-05-15	----------	2002-07-22	GL	10	0	0
Netherlands	2002-05-15	----------	2002-07-22	SP	9	0	0
Netherlands	2002-05-15	----------	2002-07-22	D66	7	0	0
Netherlands	2002-05-15	----------	2002-07-22	CU	4	0	0
Netherlands	2002-05-15	----------	2002-07-22	SGP	2	0	0
Netherlands	2002-05-15	----------	2002-07-22	LN	2	0	0
Netherlands	1998-05-06	----------	1998-08-03	PvdA	45	1	0
Netherlands	1998-05-06	----------	1998-08-03	VVD	38	1	0
Netherlands	1998-05-06	----------	1998-08-03	CDA	29	0	0
Netherlands	1998-05-06	----------	1998-08-03	D66	14	1	0
Netherlands	1998-05-06	----------	1998-08-03	GL	11	0	0
Netherlands	1998-05-06	----------	1998-08-03	SP	5	0	0
Netherlands	1998-05-06	----------	1998-08-03	RPF	3	0	0
Netherlands	1998-05-06	----------	1998-08-03	SGP	3	0	0
Netherlands	1998-05-06	----------	1998-08-03	GPV	2	0	0
Netherlands	1994-05-03	----------	1994-08-22	PvdA	37	1	0
Netherlands	1994-05-03	----------	1994-08-22	CDA	34	0	0
Netherlands	1994-05-03	----------	1994-08-22	VVD	31	1	0
Netherlands	1994-05-03	----------	1994-08-22	D66	24	1	0
Netherlands	1994-05-03	----------	1994-08-22	AOV	6	0	0
Netherlands	1994-05-03	----------	1994-08-22	GL	5	0	0
Netherlands	1994-05-03	----------	1994-08-22	CD	3	0	0
Netherlands	1994-05-03	----------	1994-08-22	RPF	3	0	0
Netherlands	1994-05-03	----------	1994-08-22	SGP	2	0	0
Netherlands	1994-05-03	----------	1994-08-22	GPV	2	0	0
Netherlands	1994-05-03	----------	1994-08-22	SP	2	0	0
Netherlands	1994-05-03	----------	1994-08-22	55+	1	0	0
Netherlands	1989-09-06	----------	1989-11-07	CDA	54	1	0
Netherlands	1989-09-06	----------	1989-11-07	PvdA	49	1	0
Netherlands	1989-09-06	----------	1989-11-07	VVD	22	0	0
Netherlands	1989-09-06	----------	1989-11-07	D66	12	0	0
Netherlands	1989-09-06	----------	1989-11-07	GL	6	0	0
Netherlands	1989-09-06	----------	1989-11-07	SGP	3	0	0
Netherlands	1989-09-06	----------	1989-11-07	GPV	2	0	0
Netherlands	1989-09-06	----------	1989-11-07	RPF	1	0	0
Netherlands	1989-09-06	----------	1989-11-07	CD	1	0	0
Netherlands	1986-05-21	----------	1986-07-14	CDA	54	1	0
Netherlands	1986-05-21	----------	1986-07-14	PvdA	52	0	0
Netherlands	1986-05-21	----------	1986-07-14	VVD	27	1	0
Netherlands	1986-05-21	----------	1986-07-14	D66	9	0	0
Netherlands	1986-05-21	----------	1986-07-14	SGP	3	0	0
Netherlands	1986-05-21	----------	1986-07-14	PPR	2	0	0
Netherlands	1986-05-21	----------	1986-07-14	PSP	1	0	0
Netherlands	1986-05-21	----------	1986-07-14	GPV	1	0	0
Netherlands	1986-05-21	----------	1986-07-14	RPF	1	0	0
Netherlands	1982-09-08	----------	1982-11-04	PvdA	47	0	0
Netherlands	1982-09-08	----------	1982-11-04	CDA	45	1	0
Netherlands	1982-09-08	----------	1982-11-04	VVD	36	1	0
Netherlands	1982-09-08	----------	1982-11-04	D66	6	0	0
Netherlands	1982-09-08	----------	1982-11-04	PSP	3	0	0
Netherlands	1982-09-08	----------	1982-11-04	SGP	3	0	0
Netherlands	1982-09-08	----------	1982-11-04	CPN	3	0	0
Netherlands	1982-09-08	----------	1982-11-04	PPR	2	0	0
Netherlands	1982-09-08	----------	1982-11-04	RPF	2	0	0
Netherlands	1982-09-08	----------	1982-11-04	CP	1	0	0
Netherlands	1982-09-08	----------	1982-11-04	GPV	1	0	0
Netherlands	1982-09-08	----------	1982-11-04	EVP	1	0	0
Netherlands	1981-05-26	----------	1981-09-11	CDA	48	1	0
Netherlands	1981-05-26	----------	1981-09-11	PvdA	44	1	0
Netherlands	1981-05-26	----------	1981-09-11	VVD	26	0	0
Netherlands	1981-05-26	----------	1981-09-11	D66	17	1	0
Netherlands	1981-05-26	----------	1981-09-11	PSP	3	0	0
Netherlands	1981-05-26	----------	1981-09-11	CPN	3	0	0
Netherlands	1981-05-26	----------	1981-09-11	SGP	3	0	0
Netherlands	1981-05-26	----------	1981-09-11	PPR	3	0	0
Netherlands	1981-05-26	----------	1981-09-11	RPF	2	0	0
Netherlands	1981-05-26	----------	1981-09-11	GPV	1	0	0
Norway	2017-09-11	----------	2018-01-14	Ap	49	0	0
Norway	2017-09-11	----------	2018-01-14	H	45	1	0
Norway	2017-09-11	----------	2018-01-14	FrP	27	1	0
Norway	2017-09-11	----------	2018-01-14	Sp	19	0	0
Norway	2017-09-11	----------	2018-01-14	SV	11	0	0
Norway	2017-09-11	----------	2018-01-14	V	8	1	0
Norway	2017-09-11	----------	2018-01-14	KrF	8	0	0
Norway	2017-09-11	----------	2018-01-14	MDG	1	0	0
Norway	2017-09-11	----------	2018-01-14	R	1	0	0
Norway	2013-09-09	----------	2013-10-16	Ap	55	0	0
Norway	2013-09-09	----------	2013-10-16	H	48	1	0
Norway	2013-09-09	----------	2013-10-16	FrP	29	1	0
Norway	2013-09-09	----------	2013-10-16	KrF	10	0	0
Norway	2013-09-09	----------	2013-10-16	Sp	10	0	0
Norway	2013-09-09	----------	2013-10-16	V	9	0	0
Norway	2013-09-09	----------	2013-10-16	SV	7	0	0
Norway	2013-09-09	----------	2013-10-16	MDG	1	0	0
Norway	2009-09-14	----------	2009-10-20	DnA	64	1	0
Norway	2009-09-14	----------	2009-10-20	FrP	41	0	0
Norway	2009-09-14	----------	2009-10-20	H	30	0	0
Norway	2009-09-14	----------	2009-10-20	SV	11	1	0
Norway	2009-09-14	----------	2009-10-20	Sp	11	1	0
Norway	2009-09-14	----------	2009-10-20	KrF	10	0	0
Norway	2009-09-14	----------	2009-10-20	V	2	0	0
Norway	2005-09-12	----------	2005-10-17	DnA	61	1	0
Norway	2005-09-12	----------	2005-10-17	FrP	38	0	0
Norway	2005-09-12	----------	2005-10-17	H	23	0	0
Norway	2005-09-12	----------	2005-10-17	SV	15	1	0
Norway	2005-09-12	----------	2005-10-17	KrF	11	0	0
Norway	2005-09-12	----------	2005-10-17	Sp	11	1	0
Norway	2005-09-12	----------	2005-10-17	V	10	0	0
Norway	2001-09-10	----------	2001-10-19	DnA	43	0	0
Norway	2001-09-10	----------	2001-10-19	H	38	1	0
Norway	2001-09-10	----------	2001-10-19	FrP	26	0	0
Norway	2001-09-10	----------	2001-10-19	SV	23	0	0
Norway	2001-09-10	----------	2001-10-19	KrF	22	1	0
Norway	2001-09-10	----------	2001-10-19	Sp	10	0	0
Norway	2001-09-10	----------	2001-10-19	V	2	1	0
Norway	2001-09-10	----------	2001-10-19	K	1	0	0
Norway	1997-09-15	----------	1997-10-17	DnA	65	0	0
Norway	1997-09-15	----------	1997-10-17	FrP	25	0	0
Norway	1997-09-15	----------	1997-10-17	H	23	0	0
Norway	1997-09-15	----------	1997-10-17	KrF	25	1	0
Norway	1997-09-15	----------	1997-10-17	Sp	11	1	0
Norway	1997-09-15	----------	1997-10-17	SV	9	0	0
Norway	1997-09-15	----------	1997-10-17	V	6	1	0
Norway	1997-09-15	----------	1997-10-17	TVF	1	0	0
Norway	1993-09-13	----------	1993-10-07	DnA	67	1	0
Norway	1993-09-13	----------	1993-10-07	H	28	0	0
Norway	1993-09-13	----------	1993-10-07	Sp	32	0	0
Norway	1993-09-13	----------	1993-10-07	SV	13	0	0
Norway	1993-09-13	----------	1993-10-07	KrF	13	0	0
Norway	1993-09-13	----------	1993-10-07	FrP	10	0	0
Norway	1993-09-13	----------	1993-10-07	V	1	0	0
Norway	1993-09-13	----------	1993-10-07	RV	1	0	0
Norway	1989-09-11	----------	1989-10-16	DnA	63	0	0
Norway	1989-09-11	----------	1989-10-16	H	37	1	0
Norway	1989-09-11	----------	1989-10-16	FrP	22	0	0
Norway	1989-09-11	----------	1989-10-16	SV	17	0	0
Norway	1989-09-11	----------	1989-10-16	KrF	14	1	0
Norway	1989-09-11	----------	1989-10-16	Sp	11	1	0
Norway	1989-09-11	----------	1989-10-16	FFF	1	0	0
Norway	1985-09-09	----------	1985-10-04	DnA	71	0	0
Norway	1985-09-09	----------	1985-10-04	H	50	1	0
Norway	1985-09-09	----------	1985-10-04	KrF	16	1	0
Norway	1985-09-09	----------	1985-10-04	Sp	12	1	0
Norway	1985-09-09	----------	1985-10-04	SV	6	0	0
Norway	1985-09-09	----------	1985-10-04	FrP	2	0	0
Norway	1981-09-14	----------	1981-10-14	DnA	66	0	0
Norway	1981-09-14	----------	1981-10-14	H	53	1	0
Norway	1981-09-14	----------	1981-10-14	KrF	15	0	0
Norway	1981-09-14	----------	1981-10-14	SV	4	0	0
Norway	1981-09-14	----------	1981-10-14	FrP	4	0	0
Norway	1981-09-14	----------	1981-10-14	Sp	11	0	0
Norway	1981-09-14	----------	1981-10-14	V	2	0	0
Serbia	2020-06-21	----------	2020-10-28	ForOurChildren	188	1	0
Serbia	2020-06-21	----------	2020-10-28	SPS/JS	32	1	0
Serbia	2020-06-21	----------	2020-10-28	SPAS	11	1	0
Serbia	2020-06-21	----------	2020-10-28	VMSZ	9	0	0
Serbia	2020-06-21	----------	2020-10-28	SPP/DPM	4	0	0
Serbia	2020-06-21	----------	2020-10-28	PVD/PDD	3	0	0
Serbia	2020-06-21	----------	2020-10-28	SDA	3	0	0
Serbia	2016-04-24	----------	2016-08-11	SerbiaWins	131	1	0
Serbia	2016-04-24	----------	2016-08-11	SPS/JS	29	1	0
Serbia	2016-04-24	----------	2016-08-11	SRS	22	0	0
Serbia	2016-04-24	----------	2016-08-11	DJB	16	0	0
Serbia	2016-04-24	----------	2016-08-11	justSerbia	16	0	0
Serbia	2016-04-24	----------	2016-08-11	Dveri/DSS	13	0	0
Serbia	2016-04-24	----------	2016-08-11	LDP/LSV/SDS	13	0	0
Serbia	2016-04-24	----------	2016-08-11	VMSZ	4	0	0
Serbia	2016-04-24	----------	2016-08-11	BDZ	2	0	0
Serbia	2016-04-24	----------	2016-08-11	SDA	2	0	0
Serbia	2016-04-24	----------	2016-08-11	ZESgreen	1	0	0
Serbia	2016-04-24	----------	2016-08-11	PVD/PDD	1	0	0
Serbia	2014-03-16	----------	2014-04-27	SNS/SDPS/NS/SPO/PS	158	1	0
Serbia	2014-03-16	----------	2014-04-27	SPS/PUPS/JS	44	1	0
Serbia	2014-03-16	----------	2014-04-27	DS	19	0	0
Serbia	2014-03-16	----------	2014-04-27	NDS-Z/LSV/ZZS/VMDK/ZZV/DLR	18	0	0
Serbia	2014-03-16	----------	2014-04-27	VMSZ	6	0	0
Serbia	2014-03-16	----------	2014-04-27	SDA	3	0	0
Serbia	2014-03-16	----------	2014-04-27	PVD/PDD	2	0	0
Serbia	2012-05-06	----------	2012-07-27	Moving	73	1	0
Serbia	2012-05-06	----------	2012-07-27	Choice	67	1	0
Serbia	2012-05-06	----------	2012-07-27	SPS/PUPS/JS	44	1	0
Serbia	2012-05-06	----------	2012-07-27	DSS	21	0	0
Serbia	2012-05-06	----------	2012-07-27	U-Turn	19	0	0
Serbia	2012-05-06	----------	2012-07-27	URS	16	1	0
Serbia	2012-05-06	----------	2012-07-27	VMSZ	5	0	0
Serbia	2012-05-06	----------	2012-07-27	SDA	2	1	0
Serbia	2012-05-06	----------	2012-07-27	AllTogether	1	0	0
Serbia	2012-05-06	----------	2012-07-27	KAPD	1	0	0
Serbia	2012-05-06	----------	2012-07-27	None	1	0	0
Serbia	2008-05-11	----------	2008-07-07	ZES	102	1	0
Serbia	2008-05-11	----------	2008-07-07	SRS	78	0	0
Serbia	2008-05-11	----------	2008-07-07	DSS/NS	30	0	0
Serbia	2008-05-11	----------	2008-07-07	SPS/PUPS/JS	20	1	0
Serbia	2008-05-11	----------	2008-07-07	LDP	13	0	0
Serbia	2008-05-11	----------	2008-07-07	MK	4	0	0
Serbia	2008-05-11	----------	2008-07-07	SDA	2	1	0
Serbia	2008-05-11	----------	2008-07-07	KAPD	1	0	0
Serbia	2007-01-21	----------	2007-05-15	SRS	81	0	0
Serbia	2007-01-21	----------	2007-05-15	DS	64	1	0
Serbia	2007-01-21	----------	2007-05-15	DSS/NS	47	1	0
Serbia	2007-01-21	----------	2007-05-15	G17+	19	1	0
Serbia	2007-01-21	----------	2007-05-15	SPS	16	0	0
Serbia	2007-01-21	----------	2007-05-15	LDP	15	0	0
Serbia	2007-01-21	----------	2007-05-15	VMSZ	3	0	0
Serbia	2007-01-21	----------	2007-05-15	SDA	2	0	0
Serbia	2007-01-21	----------	2007-05-15	RUS	1	0	0
Serbia	2007-01-21	----------	2007-05-15	KAPD	1	0	0
Serbia	2007-01-21	----------	2007-05-15	RP	1	0	0
Slovakia	2020-02-29	----------	2020-03-21	OLaNO	53	1	0
Slovakia	2020-02-29	----------	2020-03-21	Smer	38	0	0
Slovakia	2020-02-29	----------	2020-03-21	SME RODINA	17	1	0
Slovakia	2020-02-29	----------	2020-03-21	LSNS	17	0	0
Slovakia	2020-02-29	----------	2020-03-21	SaS	13	1	0
Slovakia	2020-02-29	----------	2020-03-21	ZALUDI	12	1	0
Slovakia	2016-03-05	----------	2016-03-23	Smer	49	1	0
Slovakia	2016-03-05	----------	2016-03-23	SaS	21	0	0
Slovakia	2016-03-05	----------	2016-03-23	OLaNO	19	0	0
Slovakia	2016-03-05	----------	2016-03-23	SNS	15	1	0
Slovakia	2016-03-05	----------	2016-03-23	LSNS	14	0	0
Slovakia	2016-03-05	----------	2016-03-23	SME RODINA	11	0	0
Slovakia	2016-03-05	----------	2016-03-23	Most-Hid	11	1	0
Slovakia	2016-03-05	----------	2016-03-23	SIET	10	1	0
Slovakia	2012-03-10	----------	2012-04-04	Smer	83	1	0
Slovakia	2012-03-10	----------	2012-04-04	KDH	16	0	0
Slovakia	2012-03-10	----------	2012-04-04	OLaNO	16	0	0
Slovakia	2012-03-10	----------	2012-04-04	Most-Hid	13	0	0
Slovakia	2012-03-10	----------	2012-04-04	SDKU-DS	11	0	0
Slovakia	2012-03-10	----------	2012-04-04	SaS	11	0	0
Slovakia	2010-06-12	----------	2010-07-08	Smer	62	0	0
Slovakia	2010-06-12	----------	2010-07-08	SDKU-DS	28	1	0
Slovakia	2010-06-12	----------	2010-07-08	SaS	22	1	0
Slovakia	2010-06-12	----------	2010-07-08	KDH	15	1	0
Slovakia	2010-06-12	----------	2010-07-08	Most-Hid	14	1	0
Slovakia	2010-06-12	----------	2010-07-08	SNS	9	0	0
Slovakia	2006-06-17	----------	2006-07-04	Smer	50	1	0
Slovakia	2006-06-17	----------	2006-07-04	SDKU-DS	31	0	0
Slovakia	2006-06-17	----------	2006-07-04	SNS	20	1	0
Slovakia	2006-06-17	----------	2006-07-04	SMK/MKP	20	0	0
Slovakia	2006-06-17	----------	2006-07-04	HZDS	15	1	0
Slovakia	2006-06-17	----------	2006-07-04	KDH	14	0	0
Slovakia	2002-09-21	----------	2002-10-16	HZDS	36	0	0
Slovakia	2002-09-21	----------	2002-10-16	SDKU-DS	28	1	0
Slovakia	2002-09-21	----------	2002-10-16	Smer	25	0	0
Slovakia	2002-09-21	----------	2002-10-16	SMK/MKP	20	1	0
Slovakia	2002-09-21	----------	2002-10-16	KDH	15	1	0
Slovakia	2002-09-21	----------	2002-10-16	ANO	15	1	0
Slovakia	2002-09-21	----------	2002-10-16	KSS	11	0	0
Slovakia	1998-09-26	----------	1998-10-30	HZDS	43	0	0
Slovakia	1998-09-26	----------	1998-10-30	SDK	42	1	0
Slovakia	1998-09-26	----------	1998-10-30	SDL	23	1	0
Slovakia	1998-09-26	----------	1998-10-30	SMK/MKP	15	1	0
Slovakia	1998-09-26	----------	1998-10-30	SNS	14	0	0
Slovakia	1998-09-26	----------	1998-10-30	SOP	13	1	0
Slovakia	1994-10-01	----------	1994-12-13	HZDS	58	1	0
Slovakia	1994-10-01	----------	1994-12-13	RSS	3	0	0
Slovakia	1994-10-01	----------	1994-12-13	SV	18	0	0
Slovakia	1994-10-01	----------	1994-12-13	MKdH/MKdM	7	0	0
Slovakia	1994-10-01	----------	1994-12-13	ESWS	9	0	0
Slovakia	1994-10-01	----------	1994-12-13	MOS/MPP	1	0	0
Slovakia	1994-10-01	----------	1994-12-13	KDH	17	0	0
Slovakia	1994-10-01	----------	1994-12-13	DEUS	15	0	0
Slovakia	1994-10-01	----------	1994-12-13	ZRS	13	1	0
Slovakia	1994-10-01	----------	1994-12-13	SNS	9	1	0
Slovakia	1992-06-06	----------	1992-06-24	HZDS	74	1	0
Slovakia	1992-06-06	----------	1992-06-24	SDL	29	0	0
Slovakia	1992-06-06	----------	1992-06-24	KDH	18	0	0
Slovakia	1992-06-06	----------	1992-06-24	SNS	15	0	0
Slovakia	1992-06-06	----------	1992-06-24	ESWS	9	0	0
Slovakia	1992-06-06	----------	1992-06-24	MKdH/MKdM	5	0	0
Slovenia	2018-06-03	----------	2018-09-13	SDS	25	0	0
Slovenia	2018-06-03	----------	2018-09-13	LMS	13	1	0
Slovenia	2018-06-03	----------	2018-09-13	SD	10	1	0
Slovenia	2018-06-03	----------	2018-09-13	SMC	10	1	0
Slovenia	2018-06-03	----------	2018-09-13	LEVICA	9	0	0
Slovenia	2018-06-03	----------	2018-09-13	Nsi	7	0	0
Slovenia	2018-06-03	----------	2018-09-13	SAB	5	1	0
Slovenia	2018-06-03	----------	2018-09-13	DeSUS	5	1	0
Slovenia	2018-06-03	----------	2018-09-13	SNS	4	0	0
Slovenia	2018-06-03	----------	2018-09-13	minI	1	0	0
Slovenia	2018-06-03	----------	2018-09-13	minH	1	0	0
Slovenia	2014-07-13	----------	2014-09-18	SMC	36	1	0
Slovenia	2014-07-13	----------	2014-09-18	SDS	21	0	0
Slovenia	2014-07-13	----------	2014-09-18	DeSUS	10	1	0
Slovenia	2014-07-13	----------	2014-09-18	SD	6	1	0
Slovenia	2014-07-13	----------	2014-09-18	ZL	6	0	0
Slovenia	2014-07-13	----------	2014-09-18	Nsi	5	0	0
Slovenia	2014-07-13	----------	2014-09-18	SAB	4	0	0
Slovenia	2014-07-13	----------	2014-09-18	minI	1	0	0
Slovenia	2014-07-13	----------	2014-09-18	minH	1	0	0
Slovenia	2011-12-04	----------	2012-02-10	PS	28	0	0
Slovenia	2011-12-04	----------	2012-02-10	SDS	26	1	0
Slovenia	2011-12-04	----------	2012-02-10	SD	10	0	0
Slovenia	2011-12-04	----------	2012-02-10	LGV	8	1	0
Slovenia	2011-12-04	----------	2012-02-10	DeSUS	6	1	0
Slovenia	2011-12-04	----------	2012-02-10	SLS	6	1	0
Slovenia	2011-12-04	----------	2012-02-10	Nsi	4	1	0
Slovenia	2011-12-04	----------	2012-02-10	minI	1	0	0
Slovenia	2011-12-04	----------	2012-02-10	minH	1	0	0
Slovenia	2008-09-21	----------	2008-11-21	SD	29	1	0
Slovenia	2008-09-21	----------	2008-11-21	SDS	28	0	0
Slovenia	2008-09-21	----------	2008-11-21	Zares	9	1	0
Slovenia	2008-09-21	----------	2008-11-21	DeSUS	7	1	0
Slovenia	2008-09-21	----------	2008-11-21	SNS	5	0	0
Slovenia	2008-09-21	----------	2008-11-21	SLS+SMS	5	0	0
Slovenia	2008-09-21	----------	2008-11-21	LDS	5	1	0
Slovenia	2008-09-21	----------	2008-11-21	minI	1	0	0
Slovenia	2008-09-21	----------	2008-11-21	minH	1	0	0
Slovenia	2004-10-03	----------	2004-12-03	SDS	29	1	0
Slovenia	2004-10-03	----------	2004-12-03	LDS	23	0	0
Slovenia	2004-10-03	----------	2004-12-03	SD	10	0	0
Slovenia	2004-10-03	----------	2004-12-03	Nsi	9	1	0
Slovenia	2004-10-03	----------	2004-12-03	SLS	7	1	0
Slovenia	2004-10-03	----------	2004-12-03	SNS	6	0	0
Slovenia	2004-10-03	----------	2004-12-03	DeSUS	4	1	0
Slovenia	2004-10-03	----------	2004-12-03	minI	1	0	0
Slovenia	2004-10-03	----------	2004-12-03	minH	1	0	0
Slovenia	2000-10-15	----------	2000-11-30	LDS	34	1	0
Slovenia	2000-10-15	----------	2000-11-30	SDS	14	0	0
Slovenia	2000-10-15	----------	2000-11-30	ZLSD	11	1	0
Slovenia	2000-10-15	----------	2000-11-30	SLS	9	1	0
Slovenia	2000-10-15	----------	2000-11-30	Nsi	8	0	0
Slovenia	2000-10-15	----------	2000-11-30	DeSUS	4	0	0
Slovenia	2000-10-15	----------	2000-11-30	SNS	4	0	0
Slovenia	2000-10-15	----------	2000-11-30	SMS	4	0	0
Slovenia	2000-10-15	----------	2000-11-30	minI	1	0	0
Slovenia	2000-10-15	----------	2000-11-30	minH	1	0	0
Slovenia	1996-11-10	----------	1997-02-27	LDS	25	1	0
Slovenia	1996-11-10	----------	1997-02-27	SLS	19	1	0
Slovenia	1996-11-10	----------	1997-02-27	SDS	16	0	0
Slovenia	1996-11-10	----------	1997-02-27	SKD	10	0	0
Slovenia	1996-11-10	----------	1997-02-27	ZLSD	9	0	0
Slovenia	1996-11-10	----------	1997-02-27	DeSUS	5	1	0
Slovenia	1996-11-10	----------	1997-02-27	SNS	4	0	0
Slovenia	1996-11-10	----------	1997-02-27	minI	1	0	0
Slovenia	1996-11-10	----------	1997-02-27	minH	1	0	0
Slovenia	1992-12-06	----------	1993-01-25	LDS	22	1	0
Slovenia	1992-12-06	----------	1993-01-25	SKD	15	1	0
Slovenia	1992-12-06	----------	1993-01-25	SD	14	1	0
Slovenia	1992-12-06	----------	1993-01-25	SNS	12	0	0
Slovenia	1992-12-06	----------	1993-01-25	SLS	10	0	0
Slovenia	1992-12-06	----------	1993-01-25	DSS	6	0	0
Slovenia	1992-12-06	----------	1993-01-25	ZS	5	0	0
Slovenia	1992-12-06	----------	1993-01-25	SDS	4	1	0
Slovenia	1992-12-06	----------	1993-01-25	minI	1	0	0
Slovenia	1992-12-06	----------	1993-01-25	minH	1	0	0
Spain	2019-11-10	----------	2020-01-13	PSOE	120	1	0
Spain	2019-11-10	----------	2020-01-13	PP	89	0	0
Spain	2019-11-10	----------	2020-01-13	VOX	52	0	0
Spain	2019-11-10	----------	2020-01-13	UP	26	1	0
Spain	2019-11-10	----------	2020-01-13	ECP	7	1	0
Spain	2019-11-10	----------	2020-01-13	GEC	2	1	0
Spain	2019-11-10	----------	2020-01-13	Cs	10	0	0
Spain	2019-11-10	----------	2020-01-13	ERC	13	0	0
Spain	2019-11-10	----------	2020-01-13	MP-E	2	0	0
Spain	2019-11-10	----------	2020-01-13	MC	1	0	0
Spain	2019-11-10	----------	2020-01-13	JxCat	8	0	0
Spain	2019-11-10	----------	2020-01-13	PNV/EAJ	6	0	0
Spain	2019-11-10	----------	2020-01-13	EHBildu	5	0	0
Spain	2019-11-10	----------	2020-01-13	CUP	2	0	0
Spain	2019-11-10	----------	2020-01-13	PNC	2	0	0
Spain	2019-11-10	----------	2020-01-13	BNG	1	0	0
Spain	2019-11-10	----------	2020-01-13	NA+	2	0	0
Spain	2019-11-10	----------	2020-01-13	PRC	1	0	0
Spain	2019-11-10	----------	2020-01-13	TE	1	0	0
Spain	2019-04-28	2019-09-24	----------	PSOE	123	0	0
Spain	2019-04-28	2019-09-24	----------	PP	66	0	0
Spain	2019-04-28	2019-09-24	----------	Cs	57	0	0
Spain	2019-04-28	2019-09-24	----------	UP	33	0	0
Spain	2019-04-28	2019-09-24	----------	ECP	7	0	0
Spain	2019-04-28	2019-09-24	----------	EM	2	0	0
Spain	2019-04-28	2019-09-24	----------	VOX	24	0	0
Spain	2019-04-28	2019-09-24	----------	ERC	15	0	0
Spain	2019-04-28	2019-09-24	----------	JxCat	7	0	0
Spain	2019-04-28	2019-09-24	----------	PNV/EAJ	6	0	0
Spain	2019-04-28	2019-09-24	----------	EHBildu	4	0	0
Spain	2019-04-28	2019-09-24	----------	compromis	1	0	0
Spain	2019-04-28	2019-09-24	----------	CC	2	0	0
Spain	2019-04-28	2019-09-24	----------	NA+	2	0	0
Spain	2019-04-28	2019-09-24	----------	PRC	1	0	0
Spain	2016-06-26	----------	2016-11-04	PP	137	1	0
Spain	2016-06-26	----------	2016-11-04	PSOE	85	0	0
Spain	2016-06-26	----------	2016-11-04	UP	45	0	0
Spain	2016-06-26	----------	2016-11-04	ECP	12	0	0
Spain	2016-06-26	----------	2016-11-04	Compromis–Podemos–EUPV	9	0	0
Spain	2016-06-26	----------	2016-11-04	EM	5	0	0
Spain	2016-06-26	----------	2016-11-04	Cs	32	0	0
Spain	2016-06-26	----------	2016-11-04	ERC	9	0	0
Spain	2016-06-26	----------	2016-11-04	CDC	8	0	0
Spain	2016-06-26	----------	2016-11-04	PNV/EAJ	5	0	0
Spain	2016-06-26	----------	2016-11-04	EHBildu	2	0	0
Spain	2016-06-26	----------	2016-11-04	CC	1	0	0
Spain	2015-12-20	2016-05-03	----------	PP	123	0	0
Spain	2015-12-20	2016-05-03	----------	PSOE	90	0	0
Spain	2015-12-20	2016-05-03	----------	Podemos	42	0	0
Spain	2015-12-20	2016-05-03	----------	ECP	12	0	0
Spain	2015-12-20	2016-05-03	----------	Compromis–Podemos–EUPV	9	0	0
Spain	2015-12-20	2016-05-03	----------	EM	6	0	0
Spain	2015-12-20	2016-05-03	----------	Cs	40	0	0
Spain	2015-12-20	2016-05-03	----------	IU	2	0	0
Spain	2015-12-20	2016-05-03	----------	ERC	9	0	0
Spain	2015-12-20	2016-05-03	----------	DiL	8	0	0
Spain	2015-12-20	2016-05-03	----------	PNV/EAJ	6	0	0
Spain	2015-12-20	2016-05-03	----------	EHBildu	2	0	0
Spain	2015-12-20	2016-05-03	----------	CC	1	0	0
Spain	2011-11-20	----------	2011-12-22	PP	186	1	0
Spain	2011-11-20	----------	2011-12-22	PSOE	110	0	0
Spain	2011-11-20	----------	2011-12-22	IU	11	0	0
Spain	2011-11-20	----------	2011-12-22	UPyD	5	0	0
Spain	2011-11-20	----------	2011-12-22	CiU	16	0	0
Spain	2011-11-20	----------	2011-12-22	Amaiur	7	0	0
Spain	2011-11-20	----------	2011-12-22	PNV/EAJ	5	0	0
Spain	2011-11-20	----------	2011-12-22	ERC	3	0	0
Spain	2011-11-20	----------	2011-12-22	BNG	2	0	0
Spain	2011-11-20	----------	2011-12-22	CC	2	0	0
Spain	2011-11-20	----------	2011-12-22	C-Q	1	0	0
Spain	2011-11-20	----------	2011-12-22	FAC	1	0	0
Spain	2011-11-20	----------	2011-12-22	GBai	1	0	0
Spain	2008-03-09	----------	2008-04-14	PSOE	169	1	0
Spain	2008-03-09	----------	2008-04-14	PP	154	0	0
Spain	2008-03-09	----------	2008-04-14	IU	2	0	0
Spain	2008-03-09	----------	2008-04-14	CiU	10	0	0
Spain	2008-03-09	----------	2008-04-14	PNV/EAJ	6	0	0
Spain	2008-03-09	----------	2008-04-14	UPyD	1	0	0
Spain	2008-03-09	----------	2008-04-14	ERC	3	0	0
Spain	2008-03-09	----------	2008-04-14	BNG	2	0	0
Spain	2008-03-09	----------	2008-04-14	CC	2	0	0
Spain	2008-03-09	----------	2008-04-14	NaBai	1	0	0
Spain	2004-03-14	----------	2004-04-18	PSOE	164	1	0
Spain	2004-03-14	----------	2004-04-18	PP	148	0	0
Spain	2004-03-14	----------	2004-04-18	IU	5	0	0
Spain	2004-03-14	----------	2004-04-18	CiU	10	0	0
Spain	2004-03-14	----------	2004-04-18	ERC	8	0	0
Spain	2004-03-14	----------	2004-04-18	PNV/EAJ	7	0	0
Spain	2004-03-14	----------	2004-04-18	CC	3	0	0
Spain	2004-03-14	----------	2004-04-18	BNG	2	0	0
Spain	2004-03-14	----------	2004-04-18	CHA	1	0	0
Spain	2004-03-14	----------	2004-04-18	EA	1	0	0
Spain	2004-03-14	----------	2004-04-18	NaBai	1	0	0
Spain	2000-03-12	----------	2000-04-28	PP	183	1	0
Spain	2000-03-12	----------	2000-04-28	PSOE	125	0	0
Spain	2000-03-12	----------	2000-04-28	IU	8	0	0
Spain	2000-03-12	----------	2000-04-28	CiU	15	0	0
Spain	2000-03-12	----------	2000-04-28	PNV/EAJ	7	0	0
Spain	2000-03-12	----------	2000-04-28	BNG	3	0	0
Spain	2000-03-12	----------	2000-04-28	CC	4	0	0
Spain	2000-03-12	----------	2000-04-28	PA	1	0	0
Spain	2000-03-12	----------	2000-04-28	ERC	1	0	0
Spain	2000-03-12	----------	2000-04-28	ICV	1	0	0
Spain	2000-03-12	----------	2000-04-28	EA	1	0	0
Spain	2000-03-12	----------	2000-04-28	CHA	1	0	0
Spain	1996-03-03	----------	1996-05-06	PP	156	1	0
Spain	1996-03-03	----------	1996-05-06	PSOE	141	0	0
Spain	1996-03-03	----------	1996-05-06	IU	21	0	0
Spain	1996-03-03	----------	1996-05-06	CiU	16	0	0
Spain	1996-03-03	----------	1996-05-06	PNV/EAJ	5	0	0
Spain	1996-03-03	----------	1996-05-06	CC	4	0	0
Spain	1996-03-03	----------	1996-05-06	BNG	2	0	0
Spain	1996-03-03	----------	1996-05-06	HB	2	0	0
Spain	1996-03-03	----------	1996-05-06	ERC	1	0	0
Spain	1996-03-03	----------	1996-05-06	EA	1	0	0
Spain	1996-03-03	----------	1996-05-06	UV	1	0	0
Spain	1993-06-06	----------	1993-07-14	PSOE	159	1	0
Spain	1993-06-06	----------	1993-07-14	PP	141	0	0
Spain	1993-06-06	----------	1993-07-14	IU	18	0	0
Spain	1993-06-06	----------	1993-07-14	CiU	17	0	0
Spain	1993-06-06	----------	1993-07-14	PNV/EAJ	5	0	0
Spain	1993-06-06	----------	1993-07-14	CC	4	0	0
Spain	1993-06-06	----------	1993-07-14	HB	2	0	0
Spain	1993-06-06	----------	1993-07-14	ERC	1	0	0
Spain	1993-06-06	----------	1993-07-14	PAR	1	0	0
Spain	1993-06-06	----------	1993-07-14	EA	1	0	0
Spain	1993-06-06	----------	1993-07-14	UV	1	0	0
Spain	1989-10-29	----------	1989-12-07	PSOE	175	1	0
Spain	1989-10-29	----------	1989-12-07	PP	107	0	0
Spain	1989-10-29	----------	1989-12-07	IU	17	0	0
Spain	1989-10-29	----------	1989-12-07	CDS	14	0	0
Spain	1989-10-29	----------	1989-12-07	CiU	18	0	0
Spain	1989-10-29	----------	1989-12-07	PNV/EAJ	5	0	0
Spain	1989-10-29	----------	1989-12-07	HB	4	0	0
Spain	1989-10-29	----------	1989-12-07	PA	2	0	0
Spain	1989-10-29	----------	1989-12-07	UV	2	0	0
Spain	1989-10-29	----------	1989-12-07	EA	2	0	0
Spain	1989-10-29	----------	1989-12-07	EE	2	0	0
[truncated: 184 more rows]

## Sheet: Scenario II
Country	DateElection	DateFailure	DateGovernment	Parties	Seats	Government	PoliticalPosition	PEC_1	PEC_2	PEC_3
Albania	2017-06-25	----------	2017-09-13	PSS	74	1	-0.166667	0	0	0
Albania	2017-06-25	----------	2017-09-13	PD	43	0	0.166667	0	0	0
Albania	2017-06-25	----------	2017-09-13	LSI	19	0	-0.166667	0	0	0
Albania	2017-06-25	----------	2017-09-13	PDIU	3	0	0.333333	0	0	0
Albania	2017-06-25	----------	2017-09-13	PSD	1	0	-0.166667	0	0	0
Albania	2013-06-23	----------	2013-09-15	PSS	65	1	-0.166667	1	0	0
Albania	2013-06-23	----------	2013-09-15	LSI	16	1	-0.166667	1	0	0
Albania	2013-06-23	----------	2013-09-15	PBDNJ	1	1	0	1	0	0
Albania	2013-06-23	----------	2013-09-15	PKD	1	1	0	1	0	0
Albania	2013-06-23	----------	2013-09-15	PD	50	0	0.166667	0	1	0
Albania	2013-06-23	----------	2013-09-15	PRSH	3	0	0.333333	0	1	0
Albania	2013-06-23	----------	2013-09-15	PDIU	4	0	0.333333	0	1	0
Albania	2009-06-28	----------	2009-09-17	PD	68	1	0.166667	1	0	0
Albania	2009-06-28	----------	2009-09-17	PRSH	1	1	0.333333	1	0	0
Albania	2009-06-28	----------	2009-09-17	PDI	1	0	0.166667	1	0	0
Albania	2009-06-28	----------	2009-09-17	PSS	65	0	-0.166667	0	1	0
Albania	2009-06-28	----------	2009-09-17	PBDNJ	1	0	0	0	1	0
Albania	2009-06-28	----------	2009-09-17	LSI	4	1	-0.166667	0	0	0
Albania	2005-07-03	----------	2005-09-11	PD	56	1	0.166667	0	0	0
Albania	2005-07-03	----------	2005-09-11	PSS	42	0	-0.166667	0	0	0
Albania	2005-07-03	----------	2005-09-11	LSI	5	0	-0.166667	0	0	0
Albania	2005-07-03	----------	2005-09-11	PRSH	11	1	0.333333	0	0	0
Albania	2005-07-03	----------	2005-09-11	PSD	7	0	-0.166667	0	0	0
Albania	2005-07-03	----------	2005-09-11	PDeR	4	0	0.166667	0	0	0
Albania	2005-07-03	----------	2005-09-11	PASH	4	1	0	0	0	0
Albania	2005-07-03	----------	2005-09-11	AD	3	0	0	0	0	0
Albania	2005-07-03	----------	2005-09-11	PDSS	2	0	-0.166667	0	0	0
Albania	2005-07-03	----------	2005-09-11	PBDNJ	2	1	0	0	0	0
Albania	2005-07-03	----------	2005-09-11	PDK	2	0	0.166667	0	0	0
Albania	2005-07-03	----------	2005-09-11	BLD	1	0	0	0	0	0
Albania	2005-07-03	----------	2005-09-11	I	1	0	0	0	0	0
Albania	2001-07-08	----------	2001-09-12	PSS	73	1	0.0127047	0	0	0
Albania	2001-07-08	----------	2001-09-12	BpF	46	0	0.166667	0	0	0
Albania	2001-07-08	----------	2001-09-12	PDeR	6	0	0.166667	0	0	0
Albania	2001-07-08	----------	2001-09-12	PSD	4	1	-0.0486828	0	0	0
Albania	2001-07-08	----------	2001-09-12	PBDNJ	3	1	0.5	0	0	0
Albania	2001-07-08	----------	2001-09-12	AD	3	1	-0.0204922	0	0	0
Albania	2001-07-08	----------	2001-09-12	PASH	3	1	-0.0927154	0	0	0
Albania	2001-07-08	----------	2001-09-12	I	2	0	0	0	0	0
Albania	1997-07-06	----------	1997-07-24	PSS	101	1	0.00510158	1	0	0
Albania	1997-07-06	----------	1997-07-24	PD	28	0	0.242875	0	1	0
Albania	1997-07-06	----------	1997-07-24	PSD	9	1	-0.0195486	1	0	0
Albania	1997-07-06	----------	1997-07-24	PBDNJ	4	1	0.200776	0	0	0
Albania	1997-07-06	----------	1997-07-24	PDK	1	0	0.166667	0	1	0
Albania	1997-07-06	----------	1997-07-24	PRSH	1	0	0.0886032	0	0	1
Albania	1997-07-06	----------	1997-07-24	DBSH	3	0	0.216983	0	0	1
Albania	1997-07-06	----------	1997-07-24	PLL	2	0	0.5	0	0	0
Albania	1997-07-06	----------	1997-07-24	PASH	1	1	-0.03723	0	0	0
Albania	1997-07-06	----------	1997-07-24	AD	2	1	-0.00822865	0	0	0
Albania	1997-07-06	----------	1997-07-24	I	3	0	0	0	0	0
Albania	1996-06-02	----------	1996-07-11	PD	122	1	-0.5	0	0	0
Albania	1996-06-02	----------	1996-07-11	PSS	10	0	-0.0358621	0	0	0
Albania	1996-06-02	----------	1996-07-11	PRSH	3	1	0.379962	0	0	0
Albania	1996-06-02	----------	1996-07-11	BK	2	0	0.308774	0	0	0
Albania	1996-06-02	----------	1996-07-11	PBDNJ	3	1	0.0296935	0	0	0
Albania	1992-03-29	----------	1992-04-13	PD	92	1	0.5	0	0	0
Albania	1992-03-29	----------	1992-04-13	PSS	38	0	-0.254978	0	0	0
Albania	1992-03-29	----------	1992-04-13	PSD	7	1	-0.473066	0	0	0
Albania	1992-03-29	----------	1992-04-13	PRSH	1	1	0	0	0	0
Albania	1992-03-29	----------	1992-04-13	PBDNJ	2	0	-0.317578	0	0	0
Andorra	2019-04-07	----------	2019-05-22	DA	11	1	0.166667	0	0	0
Andorra	2019-04-07	----------	2019-05-22	PS	7	0	-0.166667	0	0	0
Andorra	2019-04-07	----------	2019-05-22	PLA	4	1	0.166667	0	0	0
Andorra	2019-04-07	----------	2019-05-22	TV	4	0	0.333333	0	0	0
Andorra	2019-04-07	----------	2019-05-22	CC	2	1	0	0	0	0
Andorra	2015-03-01	----------	2015-04-01	DA	15	1	0.166667	0	0	0
Andorra	2015-03-01	----------	2015-04-01	PLA	8	0	0.166667	0	0	0
Andorra	2015-03-01	----------	2015-04-01	PS+VERDS+IC+I	3	0	-0.25	0	0	0
Andorra	2015-03-01	----------	2015-04-01	SDP	2	0	-0.166667	0	0	0
Andorra	2011-04-03	----------	2011-05-12	DA	20	1	0.166667	0	0	0
Andorra	2011-04-03	----------	2011-05-12	PS	6	0	-0.166667	0	0	0
Andorra	2011-04-03	----------	2011-05-12	UL	2	0	0.166667	0	0	0
Andorra	2009-04-26	----------	2009-06-09	PS	14	1	-0.166667	0	0	0
Andorra	2009-04-26	----------	2009-06-09	DA	11	0	0.166667	0	0	0
Andorra	2009-04-26	----------	2009-06-09	APC	3	0	0	0	0	0
Andorra	2005-04-24	----------	2005-05-27	PLA	19	1	0.166667	0	0	0
Andorra	2005-04-24	----------	2005-05-27	PS	6	0	-0.166667	1	0	0
Andorra	2005-04-24	----------	2005-05-27	CDA+S21	2	0	0.0833333	0	0	0
Andorra	2005-04-24	----------	2005-05-27	RD	1	0	-0.166667	1	0	0
Andorra	2001-03-04	----------	2001-04-05	PLA	15	1	0.166667	0	0	0
Andorra	2001-03-04	----------	2001-04-05	PS	6	0	-0.166667	0	0	0
Andorra	2001-03-04	----------	2001-04-05	PD	5	0	-0.0833333	0	0	0
Andorra	2001-03-04	----------	2001-04-05	UL	2	0	0.166667	0	0	0
Andorra	1997-02-16	----------	1997-03-21	PLA	16	1	0.166667	1	0	0
Andorra	1997-02-16	----------	1997-03-21	AND	6	0	-0.0833333	0	0	0
Andorra	1997-02-16	----------	1997-03-21	ND	2	0	-0.166667	0	0	0
Andorra	1997-02-16	----------	1997-03-21	IDN	2	0	-0.166667	0	0	0
Andorra	1997-02-16	----------	1997-03-21	UPdO	2	0	0.166667	1	0	0
Andorra	1993-12-12	----------	1994-02-03	AND	8	1	-0.0833333	0	0	0
Andorra	1993-12-12	----------	1994-02-03	PLA	5	0	0.166667	0	0	0
Andorra	1993-12-12	----------	1994-02-03	ND	5	0	-0.166667	0	0	0
Andorra	1993-12-12	----------	1994-02-03	CNA	4	0	0.0833333	0	0	0
Andorra	1993-12-12	----------	1994-02-03	IDN	2	0	-0.166667	0	0	0
Andorra	1993-12-12	----------	1994-02-03	I	4	1	0	0	0	0
Austria	2019-09-29	----------	2020-01-07	ÖVP	71	1	0.026456	0	0	0
Austria	2019-09-29	----------	2020-01-07	SPÖ	40	0	-0.5	0	0	0
Austria	2019-09-29	----------	2020-01-07	FPÖ	31	0	0.0342811	0	0	0
Austria	2019-09-29	----------	2020-01-07	GRÜNE	26	1	-0.27515	0	0	0
Austria	2019-09-29	----------	2020-01-07	NEOS	15	0	-0.127803	0	0	0
Austria	2017-10-15	----------	2017-12-18	ÖVP	62	1	0.231817	0	0	0
Austria	2017-10-15	----------	2017-12-18	SPÖ	52	0	-0.5	0	0	0
Austria	2017-10-15	----------	2017-12-18	FPÖ	51	1	0.211991	0	0	0
Austria	2017-10-15	----------	2017-12-18	NEOS	10	0	-0.054321	0	0	0
Austria	2017-10-15	----------	2017-12-18	PILZ	8	0	-0.160659	0	0	0
Austria	2013-09-29	----------	2013-12-16	SPÖ	52	1	-0.5	0	0	0
Austria	2013-09-29	----------	2013-12-16	ÖVP	47	1	-0.0715641	0	0	0
Austria	2013-09-29	----------	2013-12-16	FPÖ	40	0	0.158174	0	0	0
Austria	2013-09-29	----------	2013-12-16	GRÜNE	24	0	-0.181119	0	0	0
Austria	2013-09-29	----------	2013-12-16	TS	11	0	0.012616	0	0	0
Austria	2013-09-29	----------	2013-12-16	NEOS	9	0	-0.179248	0	0	0
Austria	2008-09-28	----------	2008-12-02	SPÖ	57	1	-0.5	0	0	0
Austria	2008-09-28	----------	2008-12-02	ÖVP	51	1	-0.0321173	0	0	0
Austria	2008-09-28	----------	2008-12-02	FPÖ	34	0	-0.0363418	0	0	0
Austria	2008-09-28	----------	2008-12-02	BZÖ	21	0	-0.243985	0	0	0
Austria	2008-09-28	----------	2008-12-02	GRÜNE	20	0	-0.264912	0	0	0
Austria	2006-10-01	----------	2007-01-11	SPÖ	68	1	-0.376857	0	0	0
Austria	2006-10-01	----------	2007-01-11	ÖVP	66	1	-0.0738109	0	0	0
Austria	2006-10-01	----------	2007-01-11	GRÜNE	21	0	-0.5	0	0	0
Austria	2006-10-01	----------	2007-01-11	FPÖ	21	0	-0.107389	0	0	0
Austria	2006-10-01	----------	2007-01-11	BZÖ	7	0	-0.0893409	0	0	0
Austria	2002-11-24	----------	2003-02-28	ÖVP	79	1	-0.370395	0	0	0
Austria	2002-11-24	----------	2003-02-28	SPÖ	69	0	-0.5	0	0	0
Austria	2002-11-24	----------	2003-02-28	FPÖ	18	1	-0.425209	0	0	0
Austria	2002-11-24	----------	2003-02-28	GRÜNE	17	0	-0.492382	0	0	0
Austria	1999-10-03	----------	2000-02-04	SPÖ	65	0	-0.270871	0	0	0
Austria	1999-10-03	----------	2000-02-04	FPÖ	52	1	0.5	0	0	0
Austria	1999-10-03	----------	2000-02-04	ÖVP	52	1	-0.0732984	0	0	0
Austria	1999-10-03	----------	2000-02-04	GRÜNE	14	0	-0.306465	0	0	0
Austria	1995-12-17	----------	1996-03-12	SPÖ	71	1	0.161106	0	0	0
Austria	1995-12-17	----------	1996-03-12	ÖVP	52	1	0.312313	0	0	0
Austria	1995-12-17	----------	1996-03-12	FPÖ	41	0	0.430447	0	0	0
Austria	1995-12-17	----------	1996-03-12	LIF	10	0	0.5	0	0	0
Austria	1995-12-17	----------	1996-03-12	GRÜNE	9	0	0.151902	0	0	0
Austria	1994-10-09	----------	1994-11-29	SPÖ	65	1	-0.115678	0	0	0
Austria	1994-10-09	----------	1994-11-29	ÖVP	52	1	0.257282	0	0	0
Austria	1994-10-09	----------	1994-11-29	FPÖ	42	0	0.5	0	0	0
Austria	1994-10-09	----------	1994-11-29	GRÜNE	13	0	0.068762	0	0	0
Austria	1994-10-09	----------	1994-11-29	LIF	11	0	0.355738	0	0	0
Austria	1990-10-07	----------	1990-12-17	SPÖ	80	1	-0.255034	0	0	0
Austria	1990-10-07	----------	1990-12-17	ÖVP	60	1	0.161074	0	0	0
Austria	1990-10-07	----------	1990-12-17	FPÖ	33	0	0.5	0	0	0
Austria	1990-10-07	----------	1990-12-17	GA	10	0	-0.416107	0	0	0
Austria	1986-11-23	----------	1987-01-21	SPÖ	80	1	-0.121993	0	0	0
Austria	1986-11-23	----------	1987-01-21	ÖVP	77	1	0.5	0	0	0
Austria	1986-11-23	----------	1987-01-21	FPÖ	18	0	-0.101375	0	0	0
Austria	1986-11-23	----------	1987-01-21	GA	8	0	-0.261168	0	0	0
Austria	1983-04-24	----------	1983-05-24	SPÖ	90	1	-0.5	0	0	0
Austria	1983-04-24	----------	1983-05-24	ÖVP	81	0	0.0235849	0	0	0
Austria	1983-04-24	----------	1983-05-24	FPÖ	12	1	0.356132	0	0	0
Austria	1979-05-06	----------	1979-06-05	SPÖ	95	1	-0.166667	0	0	0
Austria	1979-05-06	----------	1979-06-05	ÖVP	77	0	-0.5	0	0	0
Austria	1979-05-06	----------	1979-06-05	FPÖ	11	0	-0.102339	0	0	0
Belgium	2019-05-26	----------	2020-10-01	N-VA	25	0	0.0709599	0	0	0
Belgium	2019-05-26	----------	2020-10-01	VB	18	0	0.124506	0	0	0
Belgium	2019-05-26	----------	2020-10-01	PS	20	1	-0.166667	0	0	0
Belgium	2019-05-26	----------	2020-10-01	CD&V	12	1	-0.176702	0	0	0
Belgium	2019-05-26	----------	2020-10-01	PVDA	12	0	-0.5	0	0	0
Belgium	2019-05-26	----------	2020-10-01	openVLD	12	1	-0.118761	0	0	0
Belgium	2019-05-26	----------	2020-10-01	MR	14	1	0.0833333	0	0	0
Belgium	2019-05-26	----------	2020-10-01	sp.a	9	1	-0.285012	0	0	0
Belgium	2019-05-26	----------	2020-10-01	ECOLO	13	1	-0.333333	0	0	0
Belgium	2019-05-26	----------	2020-10-01	groen!	8	1	-0.324352	0	0	0
Belgium	2019-05-26	----------	2020-10-01	PSC	5	0	0	0	0	0
Belgium	2019-05-26	----------	2020-10-01	DéFI	2	0	0.0833333	0	0	0
Belgium	2014-05-25	----------	2014-10-11	N-VA	33	1	0.123387	0	0	0
Belgium	2014-05-25	----------	2014-10-11	PS	23	0	-0.166667	0	0	0
Belgium	2014-05-25	----------	2014-10-11	CD&V	18	1	-0.00146615	0	0	0
Belgium	2014-05-25	----------	2014-10-11	openVLD	14	1	-0.0554693	0	0	0
Belgium	2014-05-25	----------	2014-10-11	MR	20	1	0.0833333	0	0	0
Belgium	2014-05-25	----------	2014-10-11	sp.a	13	0	-0.222826	0	0	0
Belgium	2014-05-25	----------	2014-10-11	groen!	6	0	-0.259638	0	0	0
Belgium	2014-05-25	----------	2014-10-11	PSC	9	0	0	0	0	0
Belgium	2014-05-25	----------	2014-10-11	PVDA	2	0	-0.5	0	0	0
Belgium	2014-05-25	----------	2014-10-11	VB	3	0	0.24867	0	0	0
Belgium	2014-05-25	----------	2014-10-11	ECOLO	6	0	-0.333333	0	0	0
Belgium	2014-05-25	----------	2014-10-11	DéFI	2	0	0.0833333	0	0	0
Belgium	2014-05-25	----------	2014-10-11	PP	1	0	0.416667	0	0	0
Belgium	2010-06-13	----------	2011-12-06	N-VA	27	0	0.140981	0	0	0
Belgium	2010-06-13	----------	2011-12-06	PS	26	1	-0.321829	0	0	0
Belgium	2010-06-13	----------	2011-12-06	CD&V	17	1	0.0874032	0	0	0
Belgium	2010-06-13	----------	2011-12-06	MR	18	1	-0.00241179	0	0	0
Belgium	2010-06-13	----------	2011-12-06	sp.a	13	1	-0.152051	0	0	0
Belgium	2010-06-13	----------	2011-12-06	openVLD	13	1	0.153462	0	0	0
Belgium	2010-06-13	----------	2011-12-06	VB	12	0	0.475641	0	0	0
Belgium	2010-06-13	----------	2011-12-06	PSC	9	1	-0.296107	0	0	0
Belgium	2010-06-13	----------	2011-12-06	ECOLO	8	0	-0.377433	0	0	0
Belgium	2010-06-13	----------	2011-12-06	groen!	5	0	-0.0103104	0	0	0
Belgium	2010-06-13	----------	2011-12-06	LDD	1	0	0.5	0	0	0
Belgium	2010-06-13	----------	2011-12-06	PP	1	0	0.416667	0	0	0
Belgium	2007-06-10	----------	2008-03-20	CD&V	25	1	0.168625	1	0	0
Belgium	2007-06-10	----------	2008-03-20	N-VA	5	0	0.407169	1	0	0
Belgium	2007-06-10	----------	2008-03-20	MR	23	1	-0.308759	0	0	0
Belgium	2007-06-10	----------	2008-03-20	VB	17	0	0.36367	0	0	0
Belgium	2007-06-10	----------	2008-03-20	openVLD	18	1	0.199633	0	0	0
Belgium	2007-06-10	----------	2008-03-20	PS	20	1	-0.477488	0	0	0
Belgium	2007-06-10	----------	2008-03-20	sp.a-SPIRIT	14	0	-0.0539636	0	0	0
Belgium	2007-06-10	----------	2008-03-20	PSC	10	1	-0.396202	0	0	0
Belgium	2007-06-10	----------	2008-03-20	ECOLO	8	0	-0.300752	0	0	0
Belgium	2007-06-10	----------	2008-03-20	LDD	5	0	0.5	0	0	0
Belgium	2007-06-10	----------	2008-03-20	groen!	4	0	-0.0555473	0	0	0
Belgium	2007-06-10	----------	2008-03-20	FN	1	0	0.333333	0	0	0
Belgium	2003-05-18	----------	2003-07-12	openVLD	25	1	0.166667	0	0	0
Belgium	2003-05-18	----------	2003-07-12	sp.a-SPIRIT	23	1	-0.228923	0	0	0
Belgium	2003-05-18	----------	2003-07-12	CD&V	21	0	0.0315273	0	0	0
Belgium	2003-05-18	----------	2003-07-12	PS	25	1	-0.426926	0	0	0
Belgium	2003-05-18	----------	2003-07-12	VB	18	0	-0.050555	0	0	0
Belgium	2003-05-18	----------	2003-07-12	MR	24	1	-0.5	0	0	0
Belgium	2003-05-18	----------	2003-07-12	PSC	8	0	-0.204666	0	0	0
Belgium	2003-05-18	----------	2003-07-12	N-VA	1	0	-0.127796	0	0	0
Belgium	2003-05-18	----------	2003-07-12	ECOLO	4	0	-0.292433	0	0	0
Belgium	2003-05-18	----------	2003-07-12	FN	1	0	0.333333	0	0	0
Belgium	1999-06-13	----------	1999-07-12	VLD	23	1	0.140566	0	0	0
Belgium	1999-06-13	----------	1999-07-12	CD&V	22	0	-0.10588	0	0	0
Belgium	1999-06-13	----------	1999-07-12	PS	19	1	-0.376183	0	0	0
Belgium	1999-06-13	----------	1999-07-12	PRL-FDF-MCC	18	1	-0.197465	0	0	0
Belgium	1999-06-13	----------	1999-07-12	VB	15	0	-0.0758235	0	0	0
Belgium	1999-06-13	----------	1999-07-12	SP	14	1	-0.0361534	0	0	0
Belgium	1999-06-13	----------	1999-07-12	ECOLO	11	1	-0.5	0	0	0
Belgium	1999-06-13	----------	1999-07-12	AGALEV	9	1	-0.422001	0	0	0
Belgium	1999-06-13	----------	1999-07-12	PSC	10	0	-0.301776	0	0	0
Belgium	1999-06-13	----------	1999-07-12	VU-ID21	8	0	-0.167282	0	0	0
Belgium	1999-06-13	----------	1999-07-12	FN	1	0	0.333333	0	0	0
Belgium	1995-05-21	----------	1995-06-23	CVP	29	1	-0.0689768	0	0	0
Belgium	1995-05-21	----------	1995-06-23	VLD	21	0	-0.0522927	0	0	0
Belgium	1995-05-21	----------	1995-06-23	PS	21	1	-0.5	0	0	0
Belgium	1995-05-21	----------	1995-06-23	SP	20	1	-0.339968	0	0	0
Belgium	1995-05-21	----------	1995-06-23	PRL-FDF	18	0	-0.089772	0	0	0
Belgium	1995-05-21	----------	1995-06-23	PSC	12	1	-0.132711	0	0	0
Belgium	1995-05-21	----------	1995-06-23	VB	11	0	-0.0651919	0	0	0
Belgium	1995-05-21	----------	1995-06-23	VU	5	0	-0.0410467	0	0	0
Belgium	1995-05-21	----------	1995-06-23	ECOLO	6	0	-0.455582	0	0	0
Belgium	1995-05-21	----------	1995-06-23	AGALEV	5	0	-0.0627991	0	0	0
Belgium	1995-05-21	----------	1995-06-23	FN	2	0	0.333333	0	0	0
Bosnia Herzegovina	2018-10-07	----------	2019-12-23	SDA	9	1	0.11671	0	0	0
Bosnia Herzegovina	2018-10-07	----------	2019-12-23	SNSD	6	1	-0.0529506	0	0	0
Bosnia Herzegovina	2018-10-07	----------	2019-12-23	SDS	3	0	0.333333	0	0	0
Bosnia Herzegovina	2018-10-07	----------	2019-12-23	SDP BiH	5	0	-0.303582	0	0	0
Bosnia Herzegovina	2018-10-07	----------	2019-12-23	HDZ BiH	5	1	-0.5	0	0	0
Bosnia Herzegovina	2018-10-07	----------	2019-12-23	DF	3	1	-0.269278	0	0	0
Bosnia Herzegovina	2018-10-07	----------	2019-12-23	PDP-NDP	2	0	-0.117051	0	0	0
Bosnia Herzegovina	2018-10-07	----------	2019-12-23	DNS	1	1	0.166667	0	0	0
Bosnia Herzegovina	2018-10-07	----------	2019-12-23	SBB BiH	2	1	-0.260467	0	0	0
Bosnia Herzegovina	2018-10-07	----------	2019-12-23	NS/HC	2	0	-0.409637	0	0	0
Bosnia Herzegovina	2018-10-07	----------	2019-12-23	NB	1	0	0	0	0	0
Bosnia Herzegovina	2018-10-07	----------	2019-12-23	PDA	1	0	0.166667	0	0	0
Bosnia Herzegovina	2018-10-07	----------	2019-12-23	SP	1	0	-0.166667	0	0	0
Bosnia Herzegovina	2018-10-07	----------	2019-12-23	A-SDA	1	0	0.0833333	0	0	0
Bosnia Herzegovina	2014-10-12	----------	2015-03-31	SDA	10	1	-0.441013	0	0	0
Bosnia Herzegovina	2014-10-12	----------	2015-03-31	SNSD	6	0	0.5	0	0	0
Bosnia Herzegovina	2014-10-12	----------	2015-03-31	SDS	5	1	-0.373257	0	0	0
Bosnia Herzegovina	2014-10-12	----------	2015-03-31	DF	5	0	0.173694	0	0	0
Bosnia Herzegovina	2014-10-12	----------	2015-03-31	SBB BiH	4	1	-0.173694	0	0	0
Bosnia Herzegovina	2014-10-12	----------	2015-03-31	HDZ BiH	4	1	-0.144856	0	0	0
Bosnia Herzegovina	2014-10-12	----------	2015-03-31	SDP BiH	3	0	-0.288769	0	0	0
Bosnia Herzegovina	2014-10-12	----------	2015-03-31	PDP-NDP	1	1	0.166667	0	0	0
Bosnia Herzegovina	2014-10-12	----------	2015-03-31	HDZ 1990	1	0	-0.406904	0	0	0
Bosnia Herzegovina	2014-10-12	----------	2015-03-31	BPS	1	0	0.5	0	0	0
Bosnia Herzegovina	2014-10-12	----------	2015-03-31	DNS	1	0	0.166667	0	0	0
Bosnia Herzegovina	2014-10-12	----------	2015-03-31	A-SDA	1	0	0.0833333	0	0	0
Bosnia Herzegovina	2010-10-03	----------	2012-02-10	SDP BiH	8	1	-0.5	0	0	0
Bosnia Herzegovina	2010-10-03	----------	2012-02-10	SNSD	8	1	0.00828107	0	0	0
Bosnia Herzegovina	2010-10-03	----------	2012-02-10	SDA	7	1	-0.19447	0	0	0
Bosnia Herzegovina	2010-10-03	----------	2012-02-10	SDS	4	1	-0.196636	0	0	0
Bosnia Herzegovina	2010-10-03	----------	2012-02-10	SBB BiH	4	0	-0.184592	0	0	0
Bosnia Herzegovina	2010-10-03	----------	2012-02-10	HDZ BiH	3	1	-0.289895	0	0	0
Bosnia Herzegovina	2010-10-03	----------	2012-02-10	SBiH	2	0	0	0	0	0
Bosnia Herzegovina	2010-10-03	----------	2012-02-10	HDZ 1990	2	1	0.10181	0	0	0
Bosnia Herzegovina	2010-10-03	----------	2012-02-10	NSRzB	1	0	-0.0833333	0	0	0
Bosnia Herzegovina	2010-10-03	----------	2012-02-10	PDP RS	1	0	0.166667	0	0	0
Bosnia Herzegovina	2010-10-03	----------	2012-02-10	DNS	1	0	0.166667	0	0	0
Bosnia Herzegovina	2010-10-03	----------	2012-02-10	DNZ BiH	1	0	0.25	0	0	0
Bosnia Herzegovina	2006-10-01	----------	2007-01-11	SDA	9	1	-0.167933	0	0	0
Bosnia Herzegovina	2006-10-01	----------	2007-01-11	SBiH	8	1	-0.0222063	0	0	0
Bosnia Herzegovina	2006-10-01	----------	2007-01-11	SDP BiH	5	0	-0.266198	0	0	0
Bosnia Herzegovina	2006-10-01	----------	2007-01-11	HDZ BiH	3	1	0.448642	0	0	0
Bosnia Herzegovina	2006-10-01	----------	2007-01-11	HDZ 1990	2	1	0.410376	0	0	0
Bosnia Herzegovina	2006-10-01	----------	2007-01-11	BPS	1	0	-0.395246	0	0	0
Bosnia Herzegovina	2006-10-01	----------	2007-01-11	NSRzB	1	1	-0.0833333	0	0	0
Bosnia Herzegovina	2006-10-01	----------	2007-01-11	DNZ BiH	1	0	0.25	0	0	0
Bosnia Herzegovina	2006-10-01	----------	2007-01-11	SNSD	7	1	0.319187	0	0	0
Bosnia Herzegovina	2006-10-01	----------	2007-01-11	DNS	1	0	0.166667	0	0	0
Bosnia Herzegovina	2006-10-01	----------	2007-01-11	SDS	3	0	0.216764	0	0	0
Bosnia Herzegovina	2006-10-01	----------	2007-01-11	PDP RS	1	1	-0.5	0	0	0
Bosnia Herzegovina	2002-10-05	----------	2003-01-13	SDA	10	1	0.0580211	0	0	0
Bosnia Herzegovina	2002-10-05	----------	2003-01-13	SBiH	6	1	-0.38744	0	0	0
Bosnia Herzegovina	2002-10-05	----------	2003-01-13	HDZ BiH	5	1	0.392448	0	0	0
Bosnia Herzegovina	2002-10-05	----------	2003-01-13	SDP BiH	4	0	-0.411645	0	0	0
Bosnia Herzegovina	2002-10-05	----------	2003-01-13	BOSS	1	0	-0.333333	0	0	0
Bosnia Herzegovina	2002-10-05	----------	2003-01-13	SPU BiH	1	0	0	0	0	0
Bosnia Herzegovina	2002-10-05	----------	2003-01-13	DNZ BiH	1	0	0.25	0	0	0
Bosnia Herzegovina	2002-10-05	----------	2003-01-13	NSRzB	1	0	-0.0833333	0	0	0
Bosnia Herzegovina	2002-10-05	----------	2003-01-13	NHI	1	0	-0.333333	0	0	0
Bosnia Herzegovina	2002-10-05	----------	2003-01-13	SDS	5	0	0.5	0	0	0
Bosnia Herzegovina	2002-10-05	----------	2003-01-13	SNSD	3	0	-0.213665	0	0	0
Bosnia Herzegovina	2002-10-05	----------	2003-01-13	PDP RS	2	1	-0.0596615	0	0	0
Bosnia Herzegovina	2002-10-05	----------	2003-01-13	SP	1	0	-0.166667	0	0	0
Bosnia Herzegovina	2002-10-05	----------	2003-01-13	SRS RS	1	0	0.166667	0	0	0
Bosnia Herzegovina	2000-11-11	----------	2001-02-22	SDP BiH	9	1	-0.0973961	0	0	0
Bosnia Herzegovina	2000-11-11	----------	2001-02-22	SDA	8	0	0.253877	0	0	0
Bosnia Herzegovina	2000-11-11	----------	2001-02-22	HDZ BiH	5	0	0.261076	0	0	0
Bosnia Herzegovina	2000-11-11	----------	2001-02-22	SBiH	5	1	0.5	0	0	0
Bosnia Herzegovina	2000-11-11	----------	2001-02-22	DNZ BiH	1	0	0.0779246	0	0	0
Bosnia Herzegovina	2000-11-11	----------	2001-02-22	NHI	1	1	-0.0547004	0	0	0
Bosnia Herzegovina	2000-11-11	----------	2001-02-22	DSP BiH	1	1	0	0	0	0
Bosnia Herzegovina	2000-11-11	----------	2001-02-22	BPS	1	1	0.5	0	0	0
Bosnia Herzegovina	2000-11-11	----------	2001-02-22	SDS	6	0	0.332625	0	0	0
Bosnia Herzegovina	2000-11-11	----------	2001-02-22	PDP RS	2	0	-0.0396898	0	0	0
Bosnia Herzegovina	2000-11-11	----------	2001-02-22	SNSD	1	0	0.333333	0	0	0
Bosnia Herzegovina	2000-11-11	----------	2001-02-22	SP	1	0	-0.166667	0	0	0
Bosnia Herzegovina	2000-11-11	----------	2001-02-22	SNS RS	1	0	-0.333333	0	0	0
Bosnia Herzegovina	1998-09-13	----------	1999-02-04	KCD BiH	17	1	-0.0625684	0	0	0
Bosnia Herzegovina	1998-09-13	----------	1999-02-04	HDZ BiH	6	1	0.392448	0	0	0
Bosnia Herzegovina	1998-09-13	----------	1999-02-04	SDP BiH	4	0	-0.0591435	0	0	0
Bosnia Herzegovina	1998-09-13	----------	1999-02-04	UBSD	2	0	-0.166667	0	0	0
Bosnia Herzegovina	1998-09-13	----------	1999-02-04	NHI	1	0	-0.333333	0	0	0
Bosnia Herzegovina	1998-09-13	----------	1999-02-04	DNZ BiH	1	0	0.25	0	0	0
Bosnia Herzegovina	1998-09-13	----------	1999-02-04	Sloga	4	1	0.333333	0	0	0
Bosnia Herzegovina	1998-09-13	----------	1999-02-04	SDS	4	0	0.5	0	0	0
Bosnia Herzegovina	1998-09-13	----------	1999-02-04	SRS RS	2	0	-0.061561	0	0	0
Bosnia Herzegovina	1998-09-13	----------	1999-02-04	RS RS	1	0	0.0471709	0	0	0
Bosnia Herzegovina	1996-09-14	----------	1997-01-03	SDA	19	1	0.5	0	0	0
Bosnia Herzegovina	1996-09-14	----------	1997-01-03	HDZ BiH	8	1	0.305187	0	0	0
Bosnia Herzegovina	1996-09-14	----------	1997-01-03	Joint	2	0	-0.0833333	0	0	0
Bosnia Herzegovina	1996-09-14	----------	1997-01-03	SBiH	2	1	0.278953	0	0	0
Bosnia Herzegovina	1996-09-14	----------	1997-01-03	SDS	9	1	0.185573	0	0	0
Bosnia Herzegovina	1996-09-14	----------	1997-01-03	NSSM	2	0	0.333333	0	0	0
Bulgaria	2017-03-26	----------	2017-05-04	GERB	95	1	0.157738	0	0	0
Bulgaria	2017-03-26	----------	2017-05-04	BSP	80	0	0.14265	0	0	0
Bulgaria	2017-03-26	----------	2017-05-04	OP	27	1	0.5	0	0	0
Bulgaria	2017-03-26	----------	2017-05-04	DPS	26	0	0.0192528	0	0	0
Bulgaria	2017-03-26	----------	2017-05-04	V	12	0	0.170131	0	0	0
Bulgaria	2014-10-05	----------	2014-11-07	GERB	84	1	-0.0253274	0	0	0
Bulgaria	2014-10-05	----------	2014-11-07	BSP	39	0	-0.5	0	0	0
Bulgaria	2014-10-05	----------	2014-11-07	DPS	38	0	-0.0833333	0	0	0
Bulgaria	2014-10-05	----------	2014-11-07	RB	23	1	-0.132762	0	0	0
Bulgaria	2014-10-05	----------	2014-11-07	PF	19	0	0.420794	0	0	0
Bulgaria	2014-10-05	----------	2014-11-07	BBZ	15	0	-0.123051	0	0	0
Bulgaria	2014-10-05	----------	2014-11-07	ATAKA	11	0	-0.234294	0	0	0
Bulgaria	2014-10-05	----------	2014-11-07	ABV	11	0	-0.0318154	0	0	0
Bulgaria	2013-05-12	----------	2013-05-29	GERB	97	0	-0.0127536	0	0	0
Bulgaria	2013-05-12	----------	2013-05-29	BSP	84	1	-0.5	0	0	0
Bulgaria	2013-05-12	----------	2013-05-29	DPS	36	1	-0.313578	0	0	0
Bulgaria	2013-05-12	----------	2013-05-29	ATAKA	23	0	-0.0994699	0	0	0
Bulgaria	2009-07-05	----------	2009-07-27	GERB	117	1	0.00453395	0	0	0
Bulgaria	2009-07-05	----------	2009-07-27	KzB	40	0	0.0534585	0	0	0
Bulgaria	2009-07-05	----------	2009-07-27	DPS	37	0	0.1841	0	0	0
Bulgaria	2009-07-05	----------	2009-07-27	ATAKA	21	0	-0.0865563	0	0	0
Bulgaria	2009-07-05	----------	2009-07-27	SK	15	0	0.157212	0	0	0
Bulgaria	2009-07-05	----------	2009-07-27	RZS	10	0	0.5	0	0	0
Bulgaria	2005-06-25	----------	2005-08-17	KzB	82	1	-0.5	0	0	0
Bulgaria	2005-06-25	----------	2005-08-17	NDSV	53	1	-0.187604	0	0	0
Bulgaria	2005-06-25	----------	2005-08-17	DPS	34	1	-0.0376085	0	0	0
Bulgaria	2005-06-25	----------	2005-08-17	ATAKA	21	0	0.230692	0	0	0
Bulgaria	2005-06-25	----------	2005-08-17	ODS	20	0	0.286863	0	0	0
Bulgaria	2005-06-25	----------	2005-08-17	DSB	17	0	0.255852	0	0	0
Bulgaria	2005-06-25	----------	2005-08-17	BNS	13	0	-0.0311651	0	0	0
Bulgaria	2001-06-17	----------	2001-07-24	NDSV	120	1	-0.398042	0	0	0
Bulgaria	2001-06-17	----------	2001-07-24	ODS	51	0	0.5	0	0	0
Bulgaria	2001-06-17	----------	2001-07-24	KzB	48	0	0.102918	0	0	0
Bulgaria	2001-06-17	----------	2001-07-24	DPS	21	1	0.293868	0	0	0
Bulgaria	1997-04-19	----------	1997-05-21	ODS	137	1	0.416778	0	0	0
Bulgaria	1997-04-19	----------	1997-05-21	DL	58	0	0.41913	0	0	0
Bulgaria	1997-04-19	----------	1997-05-21	DPS	19	0	0.152905	0	0	0
Bulgaria	1997-04-19	----------	1997-05-21	KEL	14	0	0.5	0	0	0
Bulgaria	1997-04-19	----------	1997-05-21	BBB	12	0	0.109095	0	0	0
Bulgaria	1994-12-18	----------	1995-01-25	BSP-BZNS-AS-PKE	125	1	-0.0557438	0	0	0
Bulgaria	1994-12-18	----------	1995-01-25	SDS	69	0	0.5	0	0	0
Bulgaria	1994-12-18	----------	1995-01-25	NS	18	0	0.0320866	0	0	0
Bulgaria	1994-12-18	----------	1995-01-25	DPS	15	0	0.170239	0	0	0
Bulgaria	1994-12-18	----------	1995-01-25	BBB	13	0	0.43839	0	0	0
Bulgaria	1991-10-13	----------	1991-11-08	SDS	110	1	0.5	0	0	0
Bulgaria	1991-10-13	----------	1991-11-08	BSP-Coalition	106	0	0.0631406	0	0	0
Bulgaria	1991-10-13	----------	1991-11-08	DPS	24	0	-0.161405	0	0	0
Croatia	2020-07-05	----------	2020-07-23	HDZ	66	1	0.25	0	0	0
Croatia	2020-07-05	----------	2020-07-23	Restart	41	0	-0.0833333	0	0	0
Croatia	2020-07-05	----------	2020-07-23	DPMS–HKS–HRAST–BzH–ZL–SU	16	0	0.333333	0	0	0
Croatia	2020-07-05	----------	2020-07-23	MOST	8	0	0.0833333	0	0	0
Croatia	2020-07-05	----------	2020-07-23	Green-Left	7	0	-0.166667	0	0	0
Croatia	2020-07-05	----------	2020-07-23	STRIP-Centre	3	0	0	0	0	0
Croatia	2020-07-05	----------	2020-07-23	HNS	1	0	-0.0833333	0	0	0
Croatia	2020-07-05	----------	2020-07-23	NS-R	1	0	0	0	0	0
Croatia	2020-07-05	----------	2020-07-23	SDSS	3	1	-0.25	0	0	0
Croatia	2020-07-05	----------	2020-07-23	HM	1	0	0	0	0	0
Croatia	2020-07-05	----------	2020-07-23	SARA	1	0	0	0	0	0
Croatia	2020-07-05	----------	2020-07-23	I	3	0	0	0	0	0
Croatia	2016-09-11	----------	2016-10-19	HDZ	61	1	-0.0433609	0	0	0
Croatia	2016-09-11	----------	2016-10-19	People	54	0	-0.156	0	0	0
Croatia	2016-09-11	----------	2016-10-19	MOST	13	1	-0.0482029	0	0	0
Croatia	2016-09-11	----------	2016-10-19	OnlyOption	8	0	0	0	0	0
Croatia	2016-09-11	----------	2016-10-19	PrimeMin	2	0	-0.5	0	0	0
Croatia	2016-09-11	----------	2016-10-19	Stronger	3	0	0.217813	0	0	0
Croatia	2016-09-11	----------	2016-10-19	HDSSB	1	0	0.333333	0	0	0
Croatia	2016-09-11	----------	2016-10-19	SDSS	3	0	-0.25	0	0	0
Croatia	2016-09-11	----------	2016-10-19	HM	1	0	0	0	0	0
Croatia	2016-09-11	----------	2016-10-19	Iroma	1	0	0	0	0	0
Croatia	2016-09-11	----------	2016-10-19	Ia	1	0	0	0	0	0
Croatia	2016-09-11	----------	2016-10-19	Ii	1	0	0	0	0	0
Croatia	2016-09-11	----------	2016-10-19	Icsm	1	0	0	0	0	0
Croatia	2016-09-11	----------	2016-10-19	I	1	0	0	0	0	0
Croatia	2015-11-08	----------	2016-01-22	Patriotic	59	1	0.110833	0	0	0
Croatia	2015-11-08	----------	2016-01-22	People	56	0	-0.156479	0	0	0
Croatia	2015-11-08	----------	2016-01-22	MOST	19	1	0.100995	0	0	0
Croatia	2015-11-08	----------	2016-01-22	Right	3	0	-0.275297	0	0	0
Croatia	2015-11-08	----------	2016-01-22	HDSSB	2	0	0.387911	0	0	0
Croatia	2015-11-08	----------	2016-01-22	Labour	2	0	0.199856	0	0	0
Croatia	2015-11-08	----------	2016-01-22	ZZ	1	0	-0.5	0	0	0
Croatia	2015-11-08	----------	2016-01-22	Successful	1	0	0.401773	0	0	0
Croatia	2015-11-08	----------	2016-01-22	SDSS	3	0	-0.25	0	0	0
Croatia	2015-11-08	----------	2016-01-22	SMU-MES	1	0	0	0	0	0
Croatia	2015-11-08	----------	2016-01-22	SARA	1	0	0	0	0	0
Croatia	2015-11-08	----------	2016-01-22	FAI/KUANMZ/H/KRH	1	0	0	0	0	0
Croatia	2015-11-08	----------	2016-01-22	Ii	1	0	0	0	0	0
Croatia	2015-11-08	----------	2016-01-22	Icsm	1	0	0	0	0	0
Croatia	2011-12-04	----------	2011-12-23	Kukuriku	81	1	-0.152011	0	0	0
Croatia	2011-12-04	----------	2011-12-23	HDZ	47	0	-0.0657047	0	0	0
Croatia	2011-12-04	----------	2011-12-23	HL	6	0	-0.5	0	0	0
Croatia	2011-12-04	----------	2011-12-23	HDSSB	6	0	-0.212101	0	0	0
Croatia	2011-12-04	----------	2011-12-23	Iig	2	0	-0.0897531	0	0	0
Croatia	2011-12-04	----------	2011-12-23	HSS	1	0	-0.0908472	0	0	0
Croatia	2011-12-04	----------	2011-12-23	HSPAS/HCSP	1	0	0.416667	0	0	0
Croatia	2011-12-04	----------	2011-12-23	SDSS	3	0	-0.162352	0	0	0
Croatia	2011-12-04	----------	2011-12-23	M	4	0	0	0	0	0
Croatia	2007-11-25	----------	2008-01-12	HDZ	66	1	0.108918	0	0	0
Croatia	2007-11-25	----------	2008-01-12	SDP	56	0	-0.180466	0	0	0
Croatia	2007-11-25	----------	2008-01-12	HSS-HSLS-PGS	8	1	-0.5	0	0	0
Croatia	2007-11-25	----------	2008-01-12	HNS	7	0	-0.10014	0	0	0
Croatia	2007-11-25	----------	2008-01-12	IDS	3	0	-0.112675	0	0	0
Croatia	2007-11-25	----------	2008-01-12	HDSSB	3	0	0.0457978	0	0	0
Croatia	2007-11-25	----------	2008-01-12	SDSS	3	1	0.0266651	0	0	0
Croatia	2007-11-25	----------	2008-01-12	HSU	1	0	-0.166667	0	0	0
Croatia	2007-11-25	----------	2008-01-12	HSP	1	0	0.416667	0	0	0
Croatia	2007-11-25	----------	2008-01-12	SDA	1	0	0.166667	0	0	0
Croatia	2007-11-25	----------	2008-01-12	M	4	0	0	0	0	0
Croatia	2003-11-23	----------	2003-12-23	HDZ	66	1	0.0643085	0	0	0
Croatia	2003-11-23	----------	2003-12-23	SDP	43	0	-0.126847	0	0	0
Croatia	2003-11-23	----------	2003-12-23	HNS	11	0	-0.0877243	0	0	0
Croatia	2003-11-23	----------	2003-12-23	HSS	10	0	-0.0515148	0	0	0
Croatia	2003-11-23	----------	2003-12-23	HSP	8	0	0.5	0	0	0
Croatia	2003-11-23	----------	2003-12-23	HSLS-DC	3	1	-0.0485148	0	0	0
Croatia	2003-11-23	----------	2003-12-23	HSU	3	0	-0.212836	0	0	0
Croatia	2003-11-23	----------	2003-12-23	SDSS	3	0	-0.0512968	0	0	0
Croatia	2003-11-23	----------	2003-12-23	HDSS	1	0	0	0	0	0
Croatia	2003-11-23	----------	2003-12-23	HM	1	0	0	0	0	0
Croatia	2003-11-23	----------	2003-12-23	NNZ/ZUPSH	1	0	0	0	0	0
Croatia	2003-11-23	----------	2003-12-23	SDA	1	0	0.166667	0	0	0
Croatia	2003-11-23	----------	2003-12-23	I	4	0	0	0	0	0
Croatia	2000-01-03	----------	2000-02-02	SDP	43	1	-0.090175	1	0	0
Croatia	2000-01-03	----------	2000-02-02	HSLS	25	1	-0.145162	1	0	0
Croatia	2000-01-03	----------	2000-02-02	PGS	2	0	0	1	0	0
Croatia	2000-01-03	----------	2000-02-02	SBHS	1	0	0	1	0	0
Croatia	2000-01-03	----------	2000-02-02	HDZ	46	0	-0.167813	0	0	0
Croatia	2000-01-03	----------	2000-02-02	HSS	17	1	0.226288	0	1	0
Croatia	2000-01-03	----------	2000-02-02	IDS	4	1	-0.200538	0	1	0
Croatia	2000-01-03	----------	2000-02-02	HNS	2	1	0.0198375	0	1	0
Croatia	2000-01-03	----------	2000-02-02	LS	2	0	0.5	0	1	0
Croatia	2000-01-03	----------	2000-02-02	HSP	4	0	-0.107363	0	0	1
Croatia	2000-01-03	----------	2000-02-02	HKDU	1	0	0.333333	0	0	1
Croatia	2000-01-03	----------	2000-02-02	SNS	1	0	-0.166667	0	0	0
Croatia	2000-01-03	----------	2000-02-02	I	3	0	0	0	0	0
Croatia	1995-10-29	----------	1995-11-28	HDZ	75	1	0.5	0	0	0
Croatia	1995-10-29	----------	1995-11-28	ZL	17	0	0.0383065	0	0	0
Croatia	1995-10-29	----------	1995-11-28	HSLS	12	0	0.14666	0	0	0
Croatia	1995-10-29	----------	1995-11-28	SDP	10	0	0.0317514	0	0	0
Croatia	1995-10-29	----------	1995-11-28	HSP	4	0	0.147832	0	0	0
Croatia	1995-10-29	----------	1995-11-28	HND	1	0	0.039647	0	0	0
Croatia	1995-10-29	----------	1995-11-28	ASH	1	0	-0.333333	0	0	0
Croatia	1995-10-29	----------	1995-11-28	PGS	1	0	0	0	0	0
Croatia	1995-10-29	----------	1995-11-28	SNS	2	0	-0.166667	0	0	0
Croatia	1995-10-29	----------	1995-11-28	I	4	0	0	0	0	0
Croatia	1992-08-02	----------	1992-08-12	HDZ	85	1	0.346036	0	0	0
Croatia	1992-08-02	----------	1992-08-12	HSLS	14	0	0.19576	0	0	0
Croatia	1992-08-02	----------	1992-08-12	HSP	5	0	0.5	0	0	0
Croatia	1992-08-02	----------	1992-08-12	HNS	6	0	-0.168781	0	0	0
Croatia	1992-08-02	----------	1992-08-12	SDP	11	0	-0.0137444	0	0	0
Croatia	1992-08-02	----------	1992-08-12	HSS	3	0	0.130002	0	0	0
Croatia	1992-08-02	----------	1992-08-12	DA-IDS-RDS	6	0	0.00608775	0	0	0
Croatia	1992-08-02	----------	1992-08-12	SNS	3	0	0.108721	0	0	0
Croatia	1992-08-02	----------	1992-08-12	I	5	0	0	0	0	0
Czech Republic	2017-10-21	2017-12-13	2018-06-27	ANO	78	1	-0.169962	0	0	0
Czech Republic	2017-10-21	2017-12-13	2018-06-27	ODS	25	0	0.027183	0	0	0
Czech Republic	2017-10-21	2017-12-13	2018-06-27	Pirati	22	0	-0.262168	0	0	0
Czech Republic	2017-10-21	2017-12-13	2018-06-27	SPD	22	0	-0.2656	0	0	0
Czech Republic	2017-10-21	2017-12-13	2018-06-27	KSCM	15	0	-0.5	0	0	0
Czech Republic	2017-10-21	2017-12-13	2018-06-27	CSSD	15	1	-0.454525	0	0	0
Czech Republic	2017-10-21	2017-12-13	2018-06-27	KDU-CSL	10	0	-0.265326	0	0	0
Czech Republic	2017-10-21	2017-12-13	2018-06-27	TOP09	7	0	-0.0746102	0	0	0
Czech Republic	2017-10-21	2017-12-13	2018-06-27	STAN	6	0	-0.281753	0	0	0
Czech Republic	2013-10-26	----------	2014-01-29	CSSD	50	1	-0.375822	0	0	0
Czech Republic	2013-10-26	----------	2014-01-29	ANO	47	1	-0.142226	0	0	0
Czech Republic	2013-10-26	----------	2014-01-29	KSCM	33	0	-0.5	0	0	0
Czech Republic	2013-10-26	----------	2014-01-29	TOP09	26	0	-0.162619	0	0	0
Czech Republic	2013-10-26	----------	2014-01-29	ODS	16	0	0.0911847	0	0	0
Czech Republic	2013-10-26	----------	2014-01-29	Úsvit	14	0	0.0786282	0	0	0
Czech Republic	2013-10-26	----------	2014-01-29	KDU-CSL	14	1	-0.329701	0	0	0
Czech Republic	2010-05-29	----------	2010-07-13	CSSD	56	0	-0.187897	0	0	0
Czech Republic	2010-05-29	----------	2010-07-13	ODS	53	1	0.197257	0	0	0
Czech Republic	2010-05-29	----------	2010-07-13	TOP09	41	1	0.137022	0	0	0
Czech Republic	2010-05-29	----------	2010-07-13	KSCM	26	0	-0.5	0	0	0
Czech Republic	2010-05-29	----------	2010-07-13	VV	24	1	0.0146312	0	0	0
Czech Republic	2006-06-03	2006-09-04	2007-01-09	ODS	81	1	0.468688	0	0	0
Czech Republic	2006-06-03	2006-09-04	2007-01-09	CSSD	74	0	-0.283589	0	0	0
Czech Republic	2006-06-03	2006-09-04	2007-01-09	KSCM	26	0	-0.5	0	0	0
Czech Republic	2006-06-03	2006-09-04	2007-01-09	KDU-CSL	13	1	-0.0255636	0	0	0
Czech Republic	2006-06-03	2006-09-04	2007-01-09	SZ	6	1	-0.106808	0	0	0
Czech Republic	2002-06-15	----------	2002-07-15	CSSD	70	1	-0.127098	0	0	0
Czech Republic	2002-06-15	----------	2002-07-15	ODS	58	0	0.5	0	0	0
Czech Republic	2002-06-15	----------	2002-07-15	KSCM	41	0	-0.181212	0	0	0
Czech Republic	2002-06-15	----------	2002-07-15	KDU-CSL-US-DEU	31	1	0.103494	0	0	0
Czech Republic	1998-06-20	----------	1998-07-22	CSSD	74	1	0.00434309	0	0	0
Czech Republic	1998-06-20	----------	1998-07-22	ODS	63	0	0.5	0	0	0
Czech Republic	1998-06-20	----------	1998-07-22	KSCM	24	0	-0.155938	0	0	0
Czech Republic	1998-06-20	----------	1998-07-22	KDU-CSL	20	0	-0.100964	0	0	0
Czech Republic	1998-06-20	----------	1998-07-22	US	19	0	0.111071	0	0	0
Czech Republic	1996-06-01	----------	1996-07-04	ODS	68	1	0.375929	0	0	0
Czech Republic	1996-06-01	----------	1996-07-04	CSSD	61	0	0.0041894	0	0	0
Czech Republic	1996-06-01	----------	1996-07-04	KSCM	22	0	-0.0730031	0	0	0
Czech Republic	1996-06-01	----------	1996-07-04	KDU-CSL	18	1	0.119366	0	0	0
Czech Republic	1996-06-01	----------	1996-07-04	SPR–RSC	18	0	0.333333	0	0	0
Czech Republic	1996-06-01	----------	1996-07-04	ODA	13	1	0.5	0	0	0
Czech Republic	1992-06-06	----------	1992-07-02	ODS-KDS	76	1	0.5	0	0	0
Czech Republic	1992-06-06	----------	1992-07-02	LB	35	0	0.291914	0	0	0
Czech Republic	1992-06-06	----------	1992-07-02	CSSD	16	0	0.103351	0	0	0
Czech Republic	1992-06-06	----------	1992-07-02	LSU	16	0	0.0453494	0	0	0
Czech Republic	1992-06-06	----------	1992-07-02	KDU-CSL	15	1	0	0	0	0
Czech Republic	1992-06-06	----------	1992-07-02	SPR–RSC	14	0	0.333333	0	0	0
Czech Republic	1992-06-06	----------	1992-07-02	ODA	14	1	0.27255	0	0	0
Czech Republic	1992-06-06	----------	1992-07-02	HSD–SMS	14	0	0	0	0	0
Denmark	2019-06-05	----------	2019-06-27	SD	48	1	-0.241436	0	0	0
Denmark	2019-06-05	----------	2019-06-27	V	43	0	-0.228943	0	0	0
Denmark	2019-06-05	----------	2019-06-27	DF	16	0	0.431866	0	0	0
Denmark	2019-06-05	----------	2019-06-27	RV	16	0	-0.255565	0	0	0
Denmark	2019-06-05	----------	2019-06-27	SF	14	0	-0.380114	0	0	0
Denmark	2019-06-05	----------	2019-06-27	EL	13	0	-0.5	0	0	0
Denmark	2019-06-05	----------	2019-06-27	KF	12	0	-0.0943115	0	0	0
Denmark	2019-06-05	----------	2019-06-27	Alt	5	0	-0.457624	0	0	0
Denmark	2019-06-05	----------	2019-06-27	NB	4	0	0.0384082	0	0	0
Denmark	2019-06-05	----------	2019-06-27	LA	4	0	0.20342	0	0	0
Denmark	2019-06-05	----------	2019-06-27	fi_B	1	0	0.166667	0	0	0
Denmark	2019-06-05	----------	2019-06-27	fi_JF	1	0	-0.166667	0	0	0
Denmark	2019-06-05	----------	2019-06-27	g_IA	1	0	-0.333333	0	0	0
Denmark	2019-06-05	----------	2019-06-27	g_S	1	0	-0.166667	0	0	0
Denmark	2015-06-18	----------	2015-06-28	SD	47	0	-0.0162726	0	0	0
Denmark	2015-06-18	----------	2015-06-28	DF	37	0	0.145917	0	0	0
Denmark	2015-06-18	----------	2015-06-28	V	34	1	0.138695	0	0	0
Denmark	2015-06-18	----------	2015-06-28	EL	14	0	-0.361321	0	0	0
Denmark	2015-06-18	----------	2015-06-28	LA	13	0	0.223381	0	0	0
Denmark	2015-06-18	----------	2015-06-28	Alt	9	0	-0.231109	0	0	0
Denmark	2015-06-18	----------	2015-06-28	RV	8	0	0.0486389	0	0	0
Denmark	2015-06-18	----------	2015-06-28	SF	7	0	-0.5	0	0	0
Denmark	2015-06-18	----------	2015-06-28	KF	6	0	0.466933	0	0	0
Denmark	2015-06-18	----------	2015-06-28	fi_T	1	0	-0.333333	0	0	0
Denmark	2015-06-18	----------	2015-06-28	fi_JF	1	0	-0.166667	0	0	0
Denmark	2015-06-18	----------	2015-06-28	g_IA	1	0	-0.333333	0	0	0
Denmark	2015-06-18	----------	2015-06-28	g_S	1	0	-0.166667	0	0	0
Denmark	2011-09-15	----------	2011-10-03	V	47	0	-0.132598	0	0	0
Denmark	2011-09-15	----------	2011-10-03	SD	44	1	-0.0629205	0	0	0
Denmark	2011-09-15	----------	2011-10-03	DF	22	0	0.298942	0	0	0
Denmark	2011-09-15	----------	2011-10-03	RV	17	1	-0.00760769	0	0	0
Denmark	2011-09-15	----------	2011-10-03	SF	16	1	-0.439042	0	0	0
Denmark	2011-09-15	----------	2011-10-03	EL	12	0	-0.403855	0	0	0
Denmark	2011-09-15	----------	2011-10-03	LA	9	0	0.5	0	0	0
Denmark	2011-09-15	----------	2011-10-03	KF	8	0	0.462909	0	0	0
Denmark	2011-09-15	----------	2011-10-03	fi_B	1	0	0.166667	0	0	0
Denmark	2011-09-15	----------	2011-10-03	fi_JF	1	0	-0.166667	0	0	0
Denmark	2011-09-15	----------	2011-10-03	g_IA	1	0	-0.333333	0	0	0
Denmark	2011-09-15	----------	2011-10-03	g_S	1	0	-0.166667	0	0	0
Denmark	2007-11-13	----------	2007-11-23	V	46	1	-0.0939208	0	0	0
Denmark	2007-11-13	----------	2007-11-23	SD	45	0	-0.115055	0	0	0
Denmark	2007-11-13	----------	2007-11-23	DF	25	0	0.200495	0	0	0
Denmark	2007-11-13	----------	2007-11-23	SF	23	0	-0.5	0	0	0
Denmark	2007-11-13	----------	2007-11-23	KF	18	1	-0.233624	0	0	0
Denmark	2007-11-13	----------	2007-11-23	RV	9	0	-0.129432	0	0	0
Denmark	2007-11-13	----------	2007-11-23	NY	5	0	-0.168269	0	0	0
Denmark	2007-11-13	----------	2007-11-23	EL	4	0	-0.444269	0	0	0
Denmark	2007-11-13	----------	2007-11-23	fi_T	1	0	-0.333333	0	0	0
Denmark	2007-11-13	----------	2007-11-23	fi_B	1	0	0.166667	0	0	0
Denmark	2007-11-13	----------	2007-11-23	g_IA	1	0	-0.333333	0	0	0
Denmark	2007-11-13	----------	2007-11-23	g_S	1	0	-0.166667	0	0	0
Denmark	2005-02-08	----------	2005-02-18	V	52	1	-0.0281363	0	0	0
Denmark	2005-02-08	----------	2005-02-18	SD	47	0	-0.430964	0	0	0
Denmark	2005-02-08	----------	2005-02-18	DF	24	0	0.45075	0	0	0
Denmark	2005-02-08	----------	2005-02-18	KF	18	1	0.115226	0	0	0
Denmark	2005-02-08	----------	2005-02-18	RV	17	0	0	0	0	0
Denmark	2005-02-08	----------	2005-02-18	SF	11	0	-0.484342	0	0	0
Denmark	2005-02-08	----------	2005-02-18	EL	6	0	-0.5	0	0	0
Denmark	2005-02-08	----------	2005-02-18	fi_T	1	0	-0.333333	0	0	0
Denmark	2005-02-08	----------	2005-02-18	fi_FF	1	0	0.166667	0	0	0
Denmark	2005-02-08	----------	2005-02-18	g_S	1	0	-0.166667	0	0	0
Denmark	2005-02-08	----------	2005-02-18	g_IA	1	0	-0.333333	0	0	0
Denmark	2001-11-20	----------	2001-11-27	V	56	1	0.5	0	0	0
Denmark	2001-11-20	----------	2001-11-27	SD	52	0	-0.185223	0	0	0
Denmark	2001-11-20	----------	2001-11-27	DF	22	0	0.482998	0	0	0
Denmark	2001-11-20	----------	2001-11-27	KF	16	1	0.281105	0	0	0
Denmark	2001-11-20	----------	2001-11-27	SF	12	0	-0.467073	0	0	0
Denmark	2001-11-20	----------	2001-11-27	RV	9	0	-0.052081	0	0	0
Denmark	2001-11-20	----------	2001-11-27	EL	4	0	-0.147549	0	0	0
Denmark	2001-11-20	----------	2001-11-27	KrF	4	0	0.340514	0	0	0
Denmark	2001-11-20	----------	2001-11-27	fi_B	1	0	0.166667	0	0	0
Denmark	2001-11-20	----------	2001-11-27	fi_T	1	0	-0.333333	0	0	0
Denmark	2001-11-20	----------	2001-11-27	g_IA	1	0	-0.333333	0	0	0
Denmark	2001-11-20	----------	2001-11-27	g_S	1	0	-0.166667	0	0	0
Denmark	1998-03-11	----------	1998-03-23	SD	63	1	-0.0120574	0	0	0
Denmark	1998-03-11	----------	1998-03-23	V	42	0	0.330606	0	0	0
Denmark	1998-03-11	----------	1998-03-23	KF	16	0	0.216061	0	0	0
Denmark	1998-03-11	----------	1998-03-23	SF	13	0	-0.458112	0	0	0
Denmark	1998-03-11	----------	1998-03-23	DF	13	0	0.112497	0	0	0
Denmark	1998-03-11	----------	1998-03-23	CD	8	0	-0.162219	0	0	0
Denmark	1998-03-11	----------	1998-03-23	RV	7	1	-0.063122	0	0	0
Denmark	1998-03-11	----------	1998-03-23	EL	5	0	-0.375827	0	0	0
Denmark	1998-03-11	----------	1998-03-23	KrF	4	0	0.5	0	0	0
Denmark	1998-03-11	----------	1998-03-23	FP	4	0	0.393427	0	0	0
Denmark	1998-03-11	----------	1998-03-23	fi_FF	1	0	0.166667	0	0	0
Denmark	1998-03-11	----------	1998-03-23	fi_JF	1	0	-0.166667	0	0	0
Denmark	1998-03-11	----------	1998-03-23	g_S	1	0	-0.166667	0	0	0
Denmark	1998-03-11	----------	1998-03-23	g_A	1	0	0.166667	0	0	0
Denmark	1994-09-21	----------	1994-09-27	SD	62	1	-0.0681839	0	0	0
Denmark	1994-09-21	----------	1994-09-27	V	42	0	0.5	0	0	0
Denmark	1994-09-21	----------	1994-09-27	KF	27	0	0.147308	0	0	0
Denmark	1994-09-21	----------	1994-09-27	SF	13	0	-0.250809	0	0	0
Denmark	1994-09-21	----------	1994-09-27	FP	11	0	0.415152	0	0	0
Denmark	1994-09-21	----------	1994-09-27	RV	8	1	-0.0725304	0	0	0
Denmark	1994-09-21	----------	1994-09-27	EL	6	0	-0.234274	0	0	0
Denmark	1994-09-21	----------	1994-09-27	CD	5	1	0.0189672	0	0	0
Denmark	1994-09-21	----------	1994-09-27	I	1	0	0	0	0	0
Denmark	1994-09-21	----------	1994-09-27	fi_FF	1	0	0.166667	0	0	0
Denmark	1994-09-21	----------	1994-09-27	fi_B	1	0	0.166667	0	0	0
Denmark	1994-09-21	----------	1994-09-27	g_Ind	1	0	0	0	0	0
Denmark	1994-09-21	----------	1994-09-27	g_A	1	0	0.166667	0	0	0
Denmark	1990-12-12	----------	1990-12-18	SD	69	0	-0.5	0	0	0
Denmark	1990-12-12	----------	1990-12-18	KF	30	1	0.142205	0	0	0
Denmark	1990-12-12	----------	1990-12-18	V	29	1	0.141698	0	0	0
Denmark	1990-12-12	----------	1990-12-18	SF	15	0	-0.216111	0	0	0
Denmark	1990-12-12	----------	1990-12-18	FP	12	0	0.361304	0	0	0
Denmark	1990-12-12	----------	1990-12-18	CD	9	0	0.140909	0	0	0
Denmark	1990-12-12	----------	1990-12-18	RV	7	0	-0.377438	0	0	0
Denmark	1990-12-12	----------	1990-12-18	KrF	4	0	0.208756	0	0	0
Denmark	1990-12-12	----------	1990-12-18	fi_FF	1	0	0.166667	0	0	0
Denmark	1990-12-12	----------	1990-12-18	fi_JF	1	0	-0.166667	0	0	0
Denmark	1990-12-12	----------	1990-12-18	g_S	1	0	-0.166667	0	0	0
Denmark	1990-12-12	----------	1990-12-18	g_A	1	0	0.166667	0	0	0
Denmark	1988-05-10	----------	1988-06-03	SD	55	0	-0.270147	0	0	0
Denmark	1988-05-10	----------	1988-06-03	KF	35	1	0.48	0	0	0
Denmark	1988-05-10	----------	1988-06-03	SF	24	0	-0.47104	0	0	0
Denmark	1988-05-10	----------	1988-06-03	V	22	1	0.5	0	0	0
Denmark	1988-05-10	----------	1988-06-03	FP	16	0	0.373333	0	0	0
Denmark	1988-05-10	----------	1988-06-03	RV	10	1	-0.173907	0	0	0
Denmark	1988-05-10	----------	1988-06-03	CD	9	0	0.230773	0	0	0
Denmark	1988-05-10	----------	1988-06-03	KrF	4	0	0.20168	0	0	0
Denmark	1988-05-10	----------	1988-06-03	fi_FF	1	0	0.166667	0	0	0
Denmark	1988-05-10	----------	1988-06-03	fi_B	1	0	0.166667	0	0	0
Denmark	1988-05-10	----------	1988-06-03	g_S	1	0	-0.166667	0	0	0
Denmark	1988-05-10	----------	1988-06-03	g_A	1	0	0.166667	0	0	0
Denmark	1987-09-08	----------	1987-09-10	SD	54	0	-0.299028	0	0	0
Denmark	1987-09-08	----------	1987-09-10	KF	38	1	0.0462879	0	0	0
Denmark	1987-09-08	----------	1987-09-10	SF	27	0	-0.308473	0	0	0
Denmark	1987-09-08	----------	1987-09-10	V	19	1	0.301016	0	0	0
Denmark	1987-09-08	----------	1987-09-10	RV	11	0	-0.274668	0	0	0
Denmark	1987-09-08	----------	1987-09-10	CD	9	1	0.0605842	0	0	0
Denmark	1987-09-08	----------	1987-09-10	FP	9	0	0.106553	0	0	0
Denmark	1987-09-08	----------	1987-09-10	FK	4	0	-0.5	0	0	0
Denmark	1987-09-08	----------	1987-09-10	KrF	4	1	0.0683607	0	0	0
Denmark	1987-09-08	----------	1987-09-10	fi_FF	1	0	0.166667	0	0	0
Denmark	1987-09-08	----------	1987-09-10	fi_JF	1	0	-0.166667	0	0	0
Denmark	1987-09-08	----------	1987-09-10	g_S	1	0	-0.166667	0	0	0
Denmark	1987-09-08	----------	1987-09-10	g_A	1	0	0.166667	0	0	0
Denmark	1984-01-10	----------	1984-01-19	SD	56	0	-0.264795	0	0	0
Denmark	1984-01-10	----------	1984-01-19	KF	42	1	0.388137	0	0	0
Denmark	1984-01-10	----------	1984-01-19	V	22	1	0.152787	0	0	0
Denmark	1984-01-10	----------	1984-01-19	SF	21	0	-0.423478	0	0	0
Denmark	1984-01-10	----------	1984-01-19	RV	10	0	-0.0871277	0	0	0
Denmark	1984-01-10	----------	1984-01-19	CD	8	1	0.391213	0	0	0
Denmark	1984-01-10	----------	1984-01-19	FP	6	0	0.5	0	0	0
Denmark	1984-01-10	----------	1984-01-19	VS	5	0	-0.315743	0	0	0
Denmark	1984-01-10	----------	1984-01-19	KrF	5	1	0.129081	0	0	0
Denmark	1984-01-10	----------	1984-01-19	fi_FF	1	0	0.166667	0	0	0
Denmark	1984-01-10	----------	1984-01-19	fi_B	1	0	0.166667	0	0	0
Denmark	1984-01-10	----------	1984-01-19	g_S	1	0	-0.166667	0	0	0
Denmark	1984-01-10	----------	1984-01-19	g_A	1	0	0.166667	0	0	0
Denmark	1981-12-08	----------	1981-12-30	SD	59	1	-0.0551257	0	0	0
Denmark	1981-12-08	----------	1981-12-30	KF	26	0	0.5	0	0	0
Denmark	1981-12-08	----------	1981-12-30	V	21	0	0.227273	0	0	0
Denmark	1981-12-08	----------	1981-12-30	SF	20	0	-0.360735	0	0	0
Denmark	1981-12-08	----------	1981-12-30	FP	16	0	0.353965	0	0	0
Denmark	1981-12-08	----------	1981-12-30	CD	15	0	0.407157	0	0	0
Denmark	1981-12-08	----------	1981-12-30	RV	9	0	-0.0116054	0	0	0
Denmark	1981-12-08	----------	1981-12-30	VS	5	0	-0.245648	0	0	0
Denmark	1981-12-08	----------	1981-12-30	KrF	4	0	0.148936	0	0	0
Denmark	1981-12-08	----------	1981-12-30	fi_B	1	0	0.166667	0	0	0
Denmark	1981-12-08	----------	1981-12-30	fi_JF	1	0	-0.166667	0	0	0
Denmark	1981-12-08	----------	1981-12-30	g_S	1	0	-0.166667	0	0	0
Denmark	1981-12-08	----------	1981-12-30	g_A	1	0	0.166667	0	0	0
Estonia	2019-03-03	----------	2019-04-29	ER	34	0	0.166667	0	0	0
Estonia	2019-03-03	----------	2019-04-29	K	26	1	-0.0833333	0	0	0
Estonia	2019-03-03	----------	2019-04-29	EKRE	19	1	0.333333	0	0	0
Estonia	2019-03-03	----------	2019-04-29	IRL	12	1	0.25	0	0	0
Estonia	2019-03-03	----------	2019-04-29	SDE	10	0	-0.166667	0	0	0
Estonia	2015-03-01	----------	2015-04-09	ER	30	1	0.012554	0	0	0
Estonia	2015-03-01	----------	2015-04-09	K	27	0	-0.5	0	0	0
Estonia	2015-03-01	----------	2015-04-09	SDE	15	1	-0.268785	0	0	0
Estonia	2015-03-01	----------	2015-04-09	IRL	14	1	0.213924	0	0	0
Estonia	2015-03-01	----------	2015-04-09	EVA	8	0	-0.168468	0	0	0
Estonia	2015-03-01	----------	2015-04-09	EKRE	7	0	0.294514	0	0	0
Estonia	2011-03-06	----------	2011-04-06	ER	33	1	0.117958	0	0	0
Estonia	2011-03-06	----------	2011-04-06	K	26	0	-0.5	0	0	0
Estonia	2011-03-06	----------	2011-04-06	IRL	23	1	0.125395	0	0	0
Estonia	2011-03-06	----------	2011-04-06	SDE	19	0	-0.317495	0	0	0
Estonia	2007-03-04	----------	2007-04-05	ER	31	1	0.122496	0	0	0
Estonia	2007-03-04	----------	2007-04-05	K	29	0	-0.5	0	0	0
Estonia	2007-03-04	----------	2007-04-05	IRL	19	1	0.0996364	0	0	0
Estonia	2007-03-04	----------	2007-04-05	SDE	10	1	-0.158304	0	0	0
Estonia	2007-03-04	----------	2007-04-05	EER	6	0	-0.249434	0	0	0
Estonia	2007-03-04	----------	2007-04-05	ERL	6	0	-0.160396	0	0	0
Estonia	2003-03-02	----------	2003-04-10	K	28	0	0.0170222	0	0	0
Estonia	2003-03-02	----------	2003-04-10	RP	28	1	-0.0358427	0	0	0
Estonia	2003-03-02	----------	2003-04-10	ER	19	1	0.079512	0	0	0
Estonia	2003-03-02	----------	2003-04-10	ERL	13	1	0.111145	0	0	0
Estonia	2003-03-02	----------	2003-04-10	IL	7	0	0.5	0	0	0
Estonia	2003-03-02	----------	2003-04-10	M	6	0	-0.0267084	0	0	0
Estonia	1999-03-07	----------	1999-03-25	K	28	0	0.332403	0	0	0
Estonia	1999-03-07	----------	1999-03-25	IL	18	1	0.456135	0	0	0
Estonia	1999-03-07	----------	1999-03-25	ER	18	1	0.176403	0	0	0
Estonia	1999-03-07	----------	1999-03-25	M	17	1	-0.208958	0	0	0
Estonia	1999-03-07	----------	1999-03-25	KE	7	0	0.140585	0	0	0
Estonia	1999-03-07	----------	1999-03-25	EME	7	0	-0.259822	0	0	0
Estonia	1999-03-07	----------	1999-03-25	EÜRP	6	0	-0.5	0	0	0
Estonia	1995-03-05	----------	1995-04-17	KMÜ	41	1	0.187917	0	0	0
Estonia	1995-03-05	----------	1995-04-17	ER	19	0	0.416514	0	0	0
Estonia	1995-03-05	----------	1995-04-17	K	16	1	-0.5	0	0	0
Estonia	1995-03-05	----------	1995-04-17	I/ERSP	8	0	0.301152	0	0	0
Estonia	1995-03-05	----------	1995-04-17	M	6	0	-0.0926168	0	0	0
Estonia	1995-03-05	----------	1995-04-17	HOME	6	0	-0.453626	0	0	0
Estonia	1995-03-05	----------	1995-04-17	VKRE	5	0	0.18867	0	0	0
Estonia	1992-09-20	----------	1992-10-21	RKI	29	1	0.01564	0	0	0
Estonia	1992-09-20	----------	1992-10-21	KE	17	0	0.254544	0	0	0
Estonia	1992-09-20	----------	1992-10-21	R	15	0	0.002776	0	0	0
Estonia	1992-09-20	----------	1992-10-21	M	12	1	-0.081928	0	0	0
Estonia	1992-09-20	----------	1992-10-21	ERSP	10	1	0.115904	0	0	0
Estonia	1992-09-20	----------	1992-10-21	SK	8	0	0.352	0	0	0
Estonia	1992-09-20	----------	1992-10-21	EC	8	0	0.5	0	0	0
Estonia	1992-09-20	----------	1992-10-21	G	1	0	-0.333333	0	0	0
Estonia	1992-09-20	----------	1992-10-21	EEE	1	0	-0.333333	0	0	0
Finland	2019-04-14	----------	2019-06-06	SSDP	40	1	-0.285378	0	0	0
Finland	2019-04-14	----------	2019-06-06	PS	39	0	-0.168316	0	0	0
Finland	2019-04-14	----------	2019-06-06	KK	38	0	0.0146267	0	0	0
Finland	2019-04-14	----------	2019-06-06	SK	31	1	-0.26434	0	0	0
Finland	2019-04-14	----------	2019-06-06	VL	20	1	-0.470503	0	0	0
Finland	2019-04-14	----------	2019-06-06	VAS	16	1	-0.5	0	0	0
Finland	2019-04-14	----------	2019-06-06	RKP/SFP	9	1	-0.17307	1	0	0
Finland	2019-04-14	----------	2019-06-06	KD	5	0	-0.115563	0	0	0
Finland	2019-04-14	----------	2019-06-06	LN	1	0	-0.39275	0	0	0
Finland	2019-04-14	----------	2019-06-06	AC	1	0	0	1	0	0
Finland	2015-04-19	----------	2015-05-29	SK	49	1	-0.050817	0	0	0
Finland	2015-04-19	----------	2015-05-29	PS	38	1	-0.0576892	0	0	0
Finland	2015-04-19	----------	2015-05-29	KK	37	1	-0.146502	0	0	0
Finland	2015-04-19	----------	2015-05-29	SSDP	34	0	-0.315748	0	0	0
Finland	2015-04-19	----------	2015-05-29	VL	15	0	-0.433019	0	0	0
Finland	2015-04-19	----------	2015-05-29	VAS	12	0	-0.5	0	0	0
Finland	2015-04-19	----------	2015-05-29	RKP/SFP	9	0	-0.243858	1	0	0
Finland	2015-04-19	----------	2015-05-29	KD	5	0	0.0580515	0	0	0
Finland	2015-04-19	----------	2015-05-29	AC	1	0	0	1	0	0
Finland	2011-04-17	----------	2011-06-22	KK	44	1	0.153573	0	0	0
Finland	2011-04-17	----------	2011-06-22	SSDP	42	1	-0.127147	0	0	0
Finland	2011-04-17	----------	2011-06-22	PS	39	0	0.00527174	0	0	0
Finland	2011-04-17	----------	2011-06-22	SK	35	0	-0.182981	0	0	0
Finland	2011-04-17	----------	2011-06-22	VAS	14	1	-0.5	0	0	0
Finland	2011-04-17	----------	2011-06-22	VL	10	1	-0.309547	0	0	0
Finland	2011-04-17	----------	2011-06-22	RKP/SFP	9	1	-0.261264	1	0	0
Finland	2011-04-17	----------	2011-06-22	KD	6	1	-0.187314	0	0	0
Finland	2011-04-17	----------	2011-06-22	AC	1	0	0	1	0	0
Finland	2007-03-18	----------	2007-04-19	SK	51	1	-0.179425	0	0	0
Finland	2007-03-18	----------	2007-04-19	KK	50	1	-0.244417	0	0	0
Finland	2007-03-18	----------	2007-04-19	SSDP	45	0	-0.433188	0	0	0
Finland	2007-03-18	----------	2007-04-19	VAS	17	0	-0.5	0	0	0
Finland	2007-03-18	----------	2007-04-19	VL	15	1	-0.255297	0	0	0
Finland	2007-03-18	----------	2007-04-19	KD	7	0	-0.179639	0	0	0
Finland	2007-03-18	----------	2007-04-19	RKP/SFP	9	1	-0.30287	1	0	0
Finland	2007-03-18	----------	2007-04-19	PS	5	0	-0.0775011	0	0	0
Finland	2007-03-18	----------	2007-04-19	AC	1	0	0	1	0	0
Finland	2003-03-16	----------	2003-04-17	SK	55	1	-0.0830975	0	0	0
Finland	2003-03-16	----------	2003-04-17	SSDP	53	1	-0.269251	0	0	0
Finland	2003-03-16	----------	2003-04-17	KK	40	0	0.106168	0	0	0
Finland	2003-03-16	----------	2003-04-17	VAS	19	0	-0.5	0	0	0
Finland	2003-03-16	----------	2003-04-17	VL	14	0	-0.364809	0	0	0
Finland	2003-03-16	----------	2003-04-17	KD	7	0	0.0850237	0	0	0
Finland	2003-03-16	----------	2003-04-17	RKP/SFP	8	1	-0.216896	1	0	0
Finland	2003-03-16	----------	2003-04-17	PS	3	0	-0.0640099	0	0	0
Finland	2003-03-16	----------	2003-04-17	AC	1	0	0	1	0	0
Finland	1999-03-21	----------	1999-04-15	SSDP	51	1	-0.017947	0	0	0
Finland	1999-03-21	----------	1999-04-15	SK	48	0	-0.0137419	0	0	0
Finland	1999-03-21	----------	1999-04-15	KK	46	1	0.385978	0	0	0
Finland	1999-03-21	----------	1999-04-15	VAS	20	1	-0.5	0	0	0
Finland	1999-03-21	----------	1999-04-15	VL	11	1	-0.0818749	0	0	0
Finland	1999-03-21	----------	1999-04-15	RKP/SFP	11	1	0.190159	1	0	0
Finland	1999-03-21	----------	1999-04-15	SKL	10	0	0.254716	0	0	0
Finland	1999-03-21	----------	1999-04-15	RG	1	0	0.333333	0	0	0
Finland	1999-03-21	----------	1999-04-15	PS	1	0	-0.0770541	0	0	0
Finland	1999-03-21	----------	1999-04-15	AC	1	0	0	1	0	0
Finland	1995-03-19	----------	1995-04-13	SSDP	63	1	-0.255787	0	0	0
Finland	1995-03-19	----------	1995-04-13	SK	44	0	0.5	0	0	0
Finland	1995-03-19	----------	1995-04-13	KK	39	1	0.272466	0	0	0
Finland	1995-03-19	----------	1995-04-13	VAS	22	1	-0.277573	0	0	0
Finland	1995-03-19	----------	1995-04-13	VL	9	1	-0.250345	0	0	0
Finland	1995-03-19	----------	1995-04-13	RKP/SFP	11	1	0.0772485	1	0	0
Finland	1995-03-19	----------	1995-04-13	SKL	7	0	0.45285	0	0	0
Finland	1995-03-19	----------	1995-04-13	NSP	2	0	0.2813	0	0	0
Finland	1995-03-19	----------	1995-04-13	SMP	1	0	0.243841	0	0	0
Finland	1995-03-19	----------	1995-04-13	AC	1	0	0	1	0	0
Finland	1995-03-19	----------	1995-04-13	EPG	1	0	-0.166667	0	0	0
Finland	1991-03-17	----------	1991-04-26	SK	55	1	0.016393	0	0	0
Finland	1991-03-17	----------	1991-04-26	SSDP	48	0	0.0152276	0	0	0
Finland	1991-03-17	----------	1991-04-26	KK	40	1	-0.0579842	0	0	0
Finland	1991-03-17	----------	1991-04-26	VAS	19	0	-0.393083	0	0	0
Finland	1991-03-17	----------	1991-04-26	VL	10	0	-0.5	0	0	0
Finland	1991-03-17	----------	1991-04-26	RKP/SFP	11	1	-0.0996012	1	0	0
Finland	1991-03-17	----------	1991-04-26	SMP	7	0	0.16942	0	0	0
Finland	1991-03-17	----------	1991-04-26	SKL	8	1	0.0647434	0	0	0
Finland	1991-03-17	----------	1991-04-26	LKP	1	0	-0.077692	0	0	0
Finland	1991-03-17	----------	1991-04-26	AC	1	0	0	1	0	0
Germany	2017-09-24	----------	2018-03-14	CDU	200	1	0.0328888	1	0	0
Germany	2017-09-24	----------	2018-03-14	SPD	153	1	-0.255726	0	0	0
Germany	2017-09-24	----------	2018-03-14	AfD	94	0	0.207926	0	0	0
Germany	2017-09-24	----------	2018-03-14	FDP	80	0	0.00689507	0	0	0
Germany	2017-09-24	----------	2018-03-14	LINKE	69	0	-0.5	0	0	0
Germany	2017-09-24	----------	2018-03-14	90/Greens	67	0	-0.251205	0	0	0
Germany	2017-09-24	----------	2018-03-14	CSU	46	1	0.0328888	1	0	0
Germany	2013-09-22	----------	2013-12-17	CDU	255	1	0.0371089	1	0	0
Germany	2013-09-22	----------	2013-12-17	SPD	193	1	-0.341101	0	0	0
Germany	2013-09-22	----------	2013-12-17	LINKE	64	0	-0.5	0	0	0
Germany	2013-09-22	----------	2013-12-17	90/Greens	63	0	-0.283599	0	0	0
Germany	2013-09-22	----------	2013-12-17	CSU	56	1	0.0371089	1	0	0
Germany	2009-09-27	----------	2009-10-28	CDU	194	1	0.177903	1	0	0
Germany	2009-09-27	----------	2009-10-28	SPD	146	0	-0.373119	0	0	0
Germany	2009-09-27	----------	2009-10-28	FDP	93	1	0.0871161	1	0	0
Germany	2009-09-27	----------	2009-10-28	LINKE	76	0	-0.5	0	0	0
Germany	2009-09-27	----------	2009-10-28	90/Greens	68	0	-0.276745	0	0	0
Germany	2009-09-27	----------	2009-10-28	CSU	45	1	0.177903	1	0	0
Germany	2005-09-18	----------	2005-11-22	SPD	222	1	-0.0344761	0	0	0
Germany	2005-09-18	----------	2005-11-22	CDU	180	1	0.40992	1	0	0
Germany	2005-09-18	----------	2005-11-22	FDP	61	0	0.270703	0	0	0
Germany	2005-09-18	----------	2005-11-22	L-PDS	54	0	-0.5	0	0	0
Germany	2005-09-18	----------	2005-11-22	90/Greens	51	0	-0.167179	0	0	0
Germany	2005-09-18	----------	2005-11-22	CSU	46	1	0.40992	1	0	0
Germany	2002-09-22	----------	2002-10-22	SPD	251	1	0.0960988	0	1	0
Germany	2002-09-22	----------	2002-10-22	CDU	190	0	0.486707	1	0	0
Germany	2002-09-22	----------	2002-10-22	CSU	58	0	0.486707	1	0	0
Germany	2002-09-22	----------	2002-10-22	90/Greens	55	1	-0.314953	0	1	0
Germany	2002-09-22	----------	2002-10-22	FDP	47	0	0.107634	0	0	0
Germany	2002-09-22	----------	2002-10-22	PDS	2	0	-0.5	0	0	0
Germany	1998-09-27	----------	1998-10-27	SPD	298	1	-0.0298889	0	1	0
Germany	1998-09-27	----------	1998-10-27	CDU	198	0	0.463678	1	0	0
Germany	1998-09-27	----------	1998-10-27	CSU	47	0	0.463678	1	0	0
Germany	1998-09-27	----------	1998-10-27	90/Greens	47	1	-0.303103	0	1	0
Germany	1998-09-27	----------	1998-10-27	FDP	43	0	0.274165	0	0	0
Germany	1998-09-27	----------	1998-10-27	PDS	36	0	-0.5	0	0	0
Germany	1994-10-16	----------	1994-11-17	SPD	252	0	-0.323819	0	0	0
Germany	1994-10-16	----------	1994-11-17	CDU	244	1	0.478307	1	0	0
Germany	1994-10-16	----------	1994-11-17	CSU	50	1	0.478307	1	0	0
Germany	1994-10-16	----------	1994-11-17	90/Greens	49	0	-0.36253	0	0	0
Germany	1994-10-16	----------	1994-11-17	FDP	47	1	0.0295597	0	0	0
Germany	1994-10-16	----------	1994-11-17	PDS	30	0	-0.5	0	0	0
Germany	1990-12-02	----------	1991-01-18	CDU	268	1	-0.155377	1	0	0
Germany	1990-12-02	----------	1991-01-18	SPD	239	0	-0.490931	0	0	0
Germany	1990-12-02	----------	1991-01-18	FDP	79	1	0.0297906	1	0	0
Germany	1990-12-02	----------	1991-01-18	CSU	51	1	-0.155377	1	0	0
Germany	1990-12-02	----------	1991-01-18	PDS	17	0	-0.5	0	0	0
Germany	1990-12-02	----------	1991-01-18	90/Greens	8	0	-0.251488	0	0	0
Greece	2019-07-07	----------	2019-07-09	ND	158	1	0.166667	0	0	0
Greece	2019-07-07	----------	2019-07-09	SYRIZA-EKN	86	0	-0.333333	0	0	0
Greece	2019-07-07	----------	2019-07-09	KINAL	22	0	-0.166667	0	0	0
Greece	2019-07-07	----------	2019-07-09	KKE	15	0	-0.5	0	0	0
Greece	2019-07-07	----------	2019-07-09	EL	10	0	0.416667	0	0	0
Greece	2019-07-07	----------	2019-07-09	MeRA25	9	0	-0.333333	0	0	0
Greece	2015-09-20	----------	2015-09-23	SYRIZA-EKN	145	1	-0.250676	0	0	0
Greece	2015-09-20	----------	2015-09-23	ND	75	0	0.197472	0	0	0
Greece	2015-09-20	----------	2015-09-23	XA	18	0	0.5	0	0	0
Greece	2015-09-20	----------	2015-09-23	PASOK	17	0	-0.275717	0	0	0
Greece	2015-09-20	----------	2015-09-23	KKE	15	0	-0.5	0	0	0
Greece	2015-09-20	----------	2015-09-23	Potami	11	0	-0.0833333	0	0	0
Greece	2015-09-20	----------	2015-09-23	ANEL	10	1	0.333333	0	0	0
Greece	2015-09-20	----------	2015-09-23	EK	9	0	-0.0157053	0	0	0
Greece	2015-01-25	----------	2015-01-27	SYRIZA-EKN	149	1	-0.451987	0	0	0
Greece	2015-01-25	----------	2015-01-27	ND	76	0	-0.0869372	0	0	0
Greece	2015-01-25	----------	2015-01-27	XA	17	0	0.0251982	0	0	0
Greece	2015-01-25	----------	2015-01-27	Potami	17	0	-0.139923	0	0	0
Greece	2015-01-25	----------	2015-01-27	KKE	15	0	0.314512	0	0	0
Greece	2015-01-25	----------	2015-01-27	ANEL	13	1	0.5	0	0	0
Greece	2015-01-25	----------	2015-01-27	PASOK	13	0	-0.409954	0	0	0
Greece	2012-06-17	----------	2012-06-21	ND	129	1	0.297692	0	0	0
Greece	2012-06-17	----------	2012-06-21	SYRIZA	71	0	-0.337053	0	0	0
Greece	2012-06-17	----------	2012-06-21	PASOK	33	1	0.347519	0	0	0
Greece	2012-06-17	----------	2012-06-21	ANEL	20	0	-0.160563	0	0	0
Greece	2012-06-17	----------	2012-06-21	XA	18	0	0.5	0	0	0
Greece	2012-06-17	----------	2012-06-21	DIMAR	17	1	-0.0878785	0	0	0
Greece	2012-06-17	----------	2012-06-21	KKE	12	0	0.144648	0	0	0
Greece	2012-05-06	2012-05-17	----------	ND	108	0	0.297692	0	0	0
Greece	2012-05-06	2012-05-17	----------	SYRIZA	52	0	-0.465734	0	0	0
Greece	2012-05-06	2012-05-17	----------	PASOK	41	0	-0.176569	0	0	0
Greece	2012-05-06	2012-05-17	----------	ANEL	33	0	-0.160563	0	0	0
Greece	2012-05-06	2012-05-17	----------	KKE	26	0	0.30749	0	0	0
Greece	2012-05-06	2012-05-17	----------	XA	21	0	0.5	0	0	0
Greece	2012-05-06	2012-05-17	----------	DIMAR	19	0	-0.0878785	0	0	0
Greece	2009-10-04	----------	2009-10-07	PASOK	160	1	-0.146817	0	0	0
Greece	2009-10-04	----------	2009-10-07	ND	91	0	-0.115161	0	0	0
Greece	2009-10-04	----------	2009-10-07	KKE	21	0	0.5	0	0	0
Greece	2009-10-04	----------	2009-10-07	LAOS	15	0	0.416667	0	0	0
Greece	2009-10-04	----------	2009-10-07	SYRIZA	13	0	0.151789	0	0	0
Greece	2007-09-16	----------	2007-09-19	ND	152	1	-0.118462	0	0	0
Greece	2007-09-16	----------	2007-09-19	PASOK	102	0	-0.137026	0	0	0
Greece	2007-09-16	----------	2007-09-19	KKE	22	0	-0.5	0	0	0
Greece	2007-09-16	----------	2007-09-19	SYRIZA	14	0	0.0835501	0	0	0
Greece	2007-09-16	----------	2007-09-19	LAOS	10	0	-0.0147001	0	0	0
Greece	2004-03-07	----------	2004-03-10	ND	165	1	-0.426739	0	0	0
Greece	2004-03-07	----------	2004-03-10	PASOK	117	0	-0.229503	0	0	0
Greece	2004-03-07	----------	2004-03-10	KKE	12	0	0.208994	0	0	0
Greece	2004-03-07	----------	2004-03-10	SYRIZA	6	0	-0.5	0	0	0
Greece	2000-04-09	----------	2000-04-13	PASOK	158	1	-0.252004	0	0	0
Greece	2000-04-09	----------	2000-04-13	ND	125	0	-0.0727052	0	0	0
Greece	2000-04-09	----------	2000-04-13	KKE	11	0	-0.5	0	0	0
Greece	2000-04-09	----------	2000-04-13	SYN	6	0	-0.36493	0	0	0
Greece	1996-09-22	----------	1996-09-25	PASOK	162	1	-0.358144	0	0	0
Greece	1996-09-22	----------	1996-09-25	ND	108	0	-0.289839	0	0	0
Greece	1996-09-22	----------	1996-09-25	KKE	11	0	-0.286386	0	0	0
Greece	1996-09-22	----------	1996-09-25	SYN	10	0	0.5	0	0	0
Greece	1996-09-22	----------	1996-09-25	DIKKI	9	0	-0.445662	0	0	0
Greece	1993-10-10	----------	1993-10-13	PASOK	170	1	-0.265029	0	0	0
Greece	1993-10-10	----------	1993-10-13	ND	111	0	0.5	0	0	0
Greece	1993-10-10	----------	1993-10-13	Pola	10	0	-0.0139132	0	0	0
Greece	1993-10-10	----------	1993-10-13	KKE	9	0	0.0272756	0	0	0
Greece	1990-04-08	----------	1990-04-11	ND	150	1	0.5	0	0	0
Greece	1990-04-08	----------	1990-04-11	PASOK	123	0	-0.495893	0	0	0
Greece	1990-04-08	----------	1990-04-11	SYN	19	0	-0.322536	0	0	0
Greece	1990-04-08	----------	1990-04-11	OE	1	0	-0.333333	0	0	0
Greece	1990-04-08	----------	1990-04-11	DIANA	1	0	0.166667	0	0	0
Greece	1990-04-08	----------	1990-04-11	TRUST	1	0	0	0	0	0
Greece	1990-04-08	----------	1990-04-11	IC	1	0	0	0	0	0
Greece	1990-04-08	----------	1990-04-11	FATE	1	0	0	0	0	0
Greece	1990-04-08	----------	1990-04-11	KIDCSPED	1	0	0	0	0	0
Greece	1990-04-08	----------	1990-04-11	ZI	1	0	0	0	0	0
Greece	1990-04-08	----------	1990-04-11	IC2	1	0	0	0	0	0
Hungary	2010-04-25	----------	2010-05-29	FiDeSz-MPSz	227	1	-0.112206	1	0	0
Hungary	2010-04-25	----------	2010-05-29	FiDeSz-MPSz-KDNP	36	1	-0.112206	1	0	0
Hungary	2010-04-25	----------	2010-05-29	MSzP	59	0	-0.382236	0	0	0
Hungary	2010-04-25	----------	2010-05-29	Jobbik	47	0	0.360308	0	0	0
Hungary	2010-04-25	----------	2010-05-29	LMP	16	0	-0.5	0	0	0
Hungary	2010-04-25	----------	2010-05-29	I	1	0	0	0	0	0
Hungary	2006-04-23	----------	2006-05-16	FiDeSz-MPSz	141	0	-0.5	1	0	0
Hungary	2006-04-23	----------	2006-05-16	FiDeSz-MPSz-KDNP	23	0	-0.5	1	0	0
Hungary	2006-04-23	----------	2006-05-16	MSzP	190	1	0.0478498	0	1	0
Hungary	2006-04-23	----------	2006-05-16	SzDSz	20	1	0.391513	0	1	0
Hungary	2006-04-23	----------	2006-05-16	MDF	11	0	0.454431	0	0	0
Hungary	2006-04-23	----------	2006-05-16	AS	1	0	0	0	0	0
Hungary	2002-04-21	----------	2002-05-27	MSzP	178	1	-0.5	0	1	0
Hungary	2002-04-21	----------	2002-05-27	FiDeSz-MPP	164	0	0.299834	1	0	0
Hungary	2002-04-21	----------	2002-05-27	MDF	24	0	-0.205921	1	0	0
Hungary	2002-04-21	----------	2002-05-27	SzDSz	20	1	0.0215974	0	1	0
Hungary	1998-05-24	----------	1998-07-06	MSzP	134	0	0.125729	0	0	0
Hungary	1998-05-24	----------	1998-07-06	FiDeSz-MPP	148	1	0.168894	1	0	0
Hungary	1998-05-24	----------	1998-07-06	FKgP	48	1	0.158749	0	0	0
Hungary	1998-05-24	----------	1998-07-06	SzDSz	24	0	-0.0641571	0	0	0
Hungary	1998-05-24	----------	1998-07-06	MDF	17	1	0.426355	1	0	0
Hungary	1998-05-24	----------	1998-07-06	MIÉP	14	0	0.5	0	0	0
Hungary	1998-05-24	----------	1998-07-06	I	1	0	0	0	0	0
Hungary	1994-05-29	----------	1994-07-15	MSzP	209	1	0.103983	0	0	0
Hungary	1994-05-29	----------	1994-07-15	SzDSz	69	1	0.5	0	0	0
Hungary	1994-05-29	----------	1994-07-15	MDF	38	0	0.0135593	0	0	0
Hungary	1994-05-29	----------	1994-07-15	FKgP	26	0	0.332971	0	0	0
Hungary	1994-05-29	----------	1994-07-15	FiDeSz	20	0	0.39201	0	0	0
Hungary	1994-05-29	----------	1994-07-15	KDNP	22	0	-0.0125229	0	0	0
Hungary	1994-05-29	----------	1994-07-15	ASz	1	0	-0.166667	0	0	0
Hungary	1994-05-29	----------	1994-07-15	VP	1	0	0.166667	0	0	0
Hungary	1990-04-08	----------	1990-05-23	MDF	164	1	0	0	0	0
Hungary	1990-04-08	----------	1990-05-23	SzDSz	94	0	0.20723	1	0	0
Hungary	1990-04-08	----------	1990-05-23	FKgP	44	1	0.418947	0	0	0
Hungary	1990-04-08	----------	1990-05-23	MSzP	33	0	-0.2311	0	0	0
Hungary	1990-04-08	----------	1990-05-23	KDNP	21	1	0.5	1	0	0
Hungary	1990-04-08	----------	1990-05-23	FiDeSz	22	0	0.129068	1	0	0
Hungary	1990-04-08	----------	1990-05-23	ASz	2	0	0.0474643	0	0	0
Hungary	1990-04-08	----------	1990-05-23	I	6	0	0	0	0	0
Iceland	2017-10-28	----------	2017-11-30	Sj	16	1	-0.00570909	0	0	0
Iceland	2017-10-28	----------	2017-11-30	VGF	11	1	-0.260227	0	0	0
Iceland	2017-10-28	----------	2017-11-30	S	7	0	-0.274445	0	0	0
Iceland	2017-10-28	----------	2017-11-30	M	7	0	0	0	0	0
Iceland	2017-10-28	----------	2017-11-30	F	8	1	-0.5	0	0	0
Iceland	2017-10-28	----------	2017-11-30	P	6	0	-0.237309	0	0	0
Iceland	2017-10-28	----------	2017-11-30	FLF	4	0	-0.375755	0	0	0
Iceland	2017-10-28	----------	2017-11-30	C	4	0	-0.101882	0	0	0
Iceland	2016-10-29	----------	2017-01-11	Sj	21	1	0.150207	0	0	0
Iceland	2016-10-29	----------	2017-01-11	VGF	10	0	-0.5	0	0	0
Iceland	2016-10-29	----------	2017-01-11	P	10	0	-0.38785	0	0	0
Iceland	2016-10-29	----------	2017-01-11	F	8	0	-0.105293	0	0	0
Iceland	2016-10-29	----------	2017-01-11	C	7	1	-0.188804	0	0	0
Iceland	2016-10-29	----------	2017-01-11	Bf	4	1	-0.256158	0	0	0
Iceland	2016-10-29	----------	2017-01-11	S	3	0	-0.456097	0	0	0
Iceland	2013-04-27	----------	2013-05-23	Sj	19	1	0.168063	0	0	0
Iceland	2013-04-27	----------	2013-05-23	F	19	1	-0.213675	0	0	0
Iceland	2013-04-27	----------	2013-05-23	S	9	0	-0.137712	0	0	0
Iceland	2013-04-27	----------	2013-05-23	VGF	7	0	-0.408875	0	0	0
Iceland	2013-04-27	----------	2013-05-23	Bf	6	0	-0.0829125	0	0	0
Iceland	2013-04-27	----------	2013-05-23	P	3	0	-0.5	0	0	0
Iceland	2009-04-25	----------	2009-05-10	S	20	1	-0.126563	0	0	0
Iceland	2009-04-25	----------	2009-05-10	Sj	16	0	0.5	0	0	0
Iceland	2009-04-25	----------	2009-05-10	VGF	14	1	0.0175796	0	0	0
Iceland	2009-04-25	----------	2009-05-10	F	9	0	-0.0999215	0	0	0
Iceland	2009-04-25	----------	2009-05-10	B	4	0	-0.0204146	0	0	0
Iceland	2007-05-12	----------	2007-05-24	Sj	25	1	0.0781726	0	0	0
Iceland	2007-05-12	----------	2007-05-24	S	18	1	-0.5	0	0	0
Iceland	2007-05-12	----------	2007-05-24	VGF	9	0	-0.477394	0	0	0
Iceland	2007-05-12	----------	2007-05-24	F	7	0	-0.31059	0	0	0
Iceland	2007-05-12	----------	2007-05-24	FF	4	0	-0.0127028	0	0	0
Iceland	2003-05-10	----------	2003-05-23	Sj	22	1	0.0854334	0	0	0
Iceland	2003-05-10	----------	2003-05-23	S	20	0	-0.490527	0	0	0
Iceland	2003-05-10	----------	2003-05-23	F	12	1	-0.260058	0	0	0
Iceland	2003-05-10	----------	2003-05-23	VGF	5	0	-0.5	0	0	0
Iceland	2003-05-10	----------	2003-05-23	FF	4	0	0.350014	0	0	0
Iceland	1999-05-08	----------	1999-05-28	Sj	26	1	0.279723	0	0	0
Iceland	1999-05-08	----------	1999-05-28	S	17	0	-0.298154	0	0	0
Iceland	1999-05-08	----------	1999-05-28	F	12	1	-0.150262	0	0	0
Iceland	1999-05-08	----------	1999-05-28	VGF	6	0	-0.5	0	0	0
Iceland	1999-05-08	----------	1999-05-28	FF	2	0	0.0846923	0	0	0
Iceland	1995-04-08	----------	1995-04-23	Sj	25	1	0.208897	0	0	0
Iceland	1995-04-08	----------	1995-04-23	F	15	1	-0.428357	0	0	0
Iceland	1995-04-08	----------	1995-04-23	Ab	9	0	-0.5	0	0	0
Iceland	1995-04-08	----------	1995-04-23	A	7	0	-0.399005	0	0	0
Iceland	1995-04-08	----------	1995-04-23	TfFf	4	0	-0.23179	0	0	0
Iceland	1995-04-08	----------	1995-04-23	Kv	3	0	-0.425513	0	0	0
Ireland	2020-02-08	----------	2020-06-27	SF	37	0	-0.25	0	0	0
Ireland	2020-02-08	----------	2020-06-27	FF	37	1	0.0833333	0	0	0
Ireland	2020-02-08	----------	2020-06-27	FG	35	1	0.166667	0	0	0
Ireland	2020-02-08	----------	2020-06-27	Greens	12	1	-0.166667	0	0	0
Ireland	2020-02-08	----------	2020-06-27	Labour	6	0	-0.166667	0	0	0
Ireland	2020-02-08	----------	2020-06-27	SD	6	0	-0.166667	0	0	0
Ireland	2020-02-08	----------	2020-06-27	PBPA	3	0	-0.416667	1	0	0
Ireland	2020-02-08	----------	2020-06-27	AAA	1	0	-0.333333	1	0	0
Ireland	2020-02-08	----------	2020-06-27	RISE	1	0	-0.333333	1	0	0
Ireland	2020-02-08	----------	2020-06-27	AONTU	1	0	0.333333	0	0	0
Ireland	2020-02-08	----------	2020-06-27	Inds.4 Change	1	0	-0.333333	0	0	0
Ireland	2020-02-08	----------	2020-06-27	I	19	0	0	0	0	0
Ireland	2016-02-26	----------	2016-05-06	FG	49	1	-0.189025	0	0	0
Ireland	2016-02-26	----------	2016-05-06	FF	44	0	-0.279212	0	0	0
Ireland	2016-02-26	----------	2016-05-06	SF	23	0	-0.13058	0	0	0
Ireland	2016-02-26	----------	2016-05-06	Labour	7	0	-0.290137	0	0	0
Ireland	2016-02-26	----------	2016-05-06	PBPA	3	0	-0.5	1	0	0
Ireland	2016-02-26	----------	2016-05-06	AAA	3	0	-0.33557	1	0	0
Ireland	2016-02-26	----------	2016-05-06	Inds.4 Change	4	0	-0.333333	0	0	0
Ireland	2016-02-26	----------	2016-05-06	SD	3	0	-0.342332	0	0	0
Ireland	2016-02-26	----------	2016-05-06	Greens	2	0	-0.33486	0	0	0
Ireland	2016-02-26	----------	2016-05-06	IA	6	0	0.15723	0	0	0
Ireland	2016-02-26	----------	2016-05-06	I	12	0	0	0	0	0
Ireland	2016-02-26	----------	2016-05-06	WUA	1	0	-0.188973	0	0	0
Ireland	2011-02-25	----------	2011-03-09	FG	76	1	0.0216851	0	0	0
Ireland	2011-02-25	----------	2011-03-09	Labour	37	1	-0.313354	0	0	0
Ireland	2011-02-25	----------	2011-03-09	FF	20	0	0.0862079	0	0	0
Ireland	2011-02-25	----------	2011-03-09	SF	14	0	-0.40255	0	0	0
Ireland	2011-02-25	----------	2011-03-09	SP	2	0	-0.5	1	0	0
Ireland	2011-02-25	----------	2011-03-09	PBPA	2	0	-0.416667	1	0	0
Ireland	2011-02-25	----------	2011-03-09	WUA	1	0	-0.333333	1	0	0
Ireland	2011-02-25	----------	2011-03-09	I	14	0	0	0	0	0
Ireland	2007-05-24	----------	2007-06-14	FF	78	1	-0.242411	0	0	0
Ireland	2007-05-24	----------	2007-06-14	FG	51	0	-0.279696	0	0	0
Ireland	2007-05-24	----------	2007-06-14	Labour	20	0	-0.467907	0	0	0
Ireland	2007-05-24	----------	2007-06-14	Greens	6	1	-0.5	0	0	0
Ireland	2007-05-24	----------	2007-06-14	SF	4	0	-0.314571	0	0	0
Ireland	2007-05-24	----------	2007-06-14	PD	2	1	-0.170451	0	0	0
Ireland	2007-05-24	----------	2007-06-14	I	5	0	0	0	0	0
Ireland	2002-05-17	----------	2002-06-06	FF	82	1	-0.102444	0	0	0
Ireland	2002-05-17	----------	2002-06-06	FG	31	0	-0.152813	0	0	0
Ireland	2002-05-17	----------	2002-06-06	Labour	20	0	-0.36559	0	0	0
Ireland	2002-05-17	----------	2002-06-06	SF	5	0	-0.428686	0	0	0
Ireland	2002-05-17	----------	2002-06-06	PD	8	1	-0.16372	0	0	0
Ireland	2002-05-17	----------	2002-06-06	Greens	6	0	-0.5	0	0	0
Ireland	2002-05-17	----------	2002-06-06	SP	1	0	-0.5	0	0	0
Ireland	2002-05-17	----------	2002-06-06	I	13	0	0	0	0	0
Ireland	1997-06-06	----------	1997-06-26	FF	77	1	0.091843	0	0	0
Ireland	1997-06-06	----------	1997-06-26	FG	54	0	0.171022	0	0	0
Ireland	1997-06-06	----------	1997-06-26	Labour	17	0	-0.113804	0	0	0
Ireland	1997-06-06	----------	1997-06-26	PD	4	1	0.375253	0	0	0
Ireland	1997-06-06	----------	1997-06-26	Greens	2	0	-0.27155	0	0	0
Ireland	1997-06-06	----------	1997-06-26	SF	1	0	-0.5	0	0	0
Ireland	1997-06-06	----------	1997-06-26	DLP	4	0	-0.235586	0	0	0
Ireland	1997-06-06	----------	1997-06-26	SP	1	0	-0.5	0	0	0
Ireland	1997-06-06	----------	1997-06-26	I	6	0	0	0	0	0
Ireland	1992-11-25	----------	1993-01-12	FF	68	1	-0.0638103	0	0	0
Ireland	1992-11-25	----------	1993-01-12	FG	45	0	0.181828	0	0	0
Ireland	1992-11-25	----------	1993-01-12	Labour	33	1	-0.273229	0	0	0
Ireland	1992-11-25	----------	1993-01-12	PD	10	0	0.36083	0	0	0
Ireland	1992-11-25	----------	1993-01-12	DLP	4	0	-0.5	0	0	0
Ireland	1992-11-25	----------	1993-01-12	Greens	1	0	-0.20487	0	0	0
Ireland	1992-11-25	----------	1993-01-12	I	5	0	0	0	0	0
Italy	2018-03-04	----------	2018-06-01	M5S	227	1	-0.200448	0	0	0
Italy	2018-03-04	----------	2018-06-01	LEGA	125	1	0.125627	1	0	0
Italy	2018-03-04	----------	2018-06-01	PD	112	0	-0.223086	0	1	0
Italy	2018-03-04	----------	2018-06-01	FI	104	0	0.421591	1	0	0
Italy	2018-03-04	----------	2018-06-01	FDI	32	0	0.207544	1	0	0
Italy	2018-03-04	----------	2018-06-01	LeU	14	0	-0.5	0	0	0
Italy	2018-03-04	----------	2018-06-01	NCI-UdC	4	0	0.318331	1	0	0
Italy	2018-03-04	----------	2018-06-01	SVP-PATT	4	0	0.158707	0	1	0
Italy	2018-03-04	----------	2018-06-01	E	3	0	-0.0559603	0	1	0
Italy	2018-03-04	----------	2018-06-01	CP	2	0	-0.158006	0	1	0
Italy	2018-03-04	----------	2018-06-01	Insieme	1	0	-0.371728	0	1	0
Italy	2018-03-04	----------	2018-06-01	MAIE	1	0	0	0	0	0
Italy	2018-03-04	----------	2018-06-01	USEI	1	0	0.166667	0	0	0
Italy	2013-02-25	----------	2013-04-28	PD	297	1	-0.0699849	0	1	0
Italy	2013-02-25	----------	2013-04-28	SEL	37	0	-0.198136	0	1	0
Italy	2013-02-25	----------	2013-04-28	CD	6	0	0.249735	0	1	0
Italy	2013-02-25	----------	2013-04-28	SVP	5	0	0.0689244	0	1	0
Italy	2013-02-25	----------	2013-04-28	PdL	98	1	0.0388522	1	0	0
Italy	2013-02-25	----------	2013-04-28	LN	18	0	0.0388522	1	0	0
Italy	2013-02-25	----------	2013-04-28	FDI	9	0	0.161476	1	0	0
Italy	2013-02-25	----------	2013-04-28	M5S	109	0	-0.5	0	0	0
Italy	2013-02-25	----------	2013-04-28	SC	38	1	0.0121349	0	0	1
Italy	2013-02-25	----------	2013-04-28	UdC	8	1	0.343164	0	0	1
Italy	2013-02-25	----------	2013-04-28	FLI	1	0	0.166667	0	0	1
Italy	2013-02-25	----------	2013-04-28	VdA	1	0	-0.18541	0	0	0
Italy	2013-02-25	----------	2013-04-28	MAIE	2	0	0	0	0	0
Italy	2013-02-25	----------	2013-04-28	USEI	1	0	0.166667	0	0	0
Italy	2008-04-14	----------	2008-05-08	PdL	276	1	0.5	1	0	0
Italy	2008-04-14	----------	2008-05-08	LN	60	1	-0.134999	1	0	0
Italy	2008-04-14	----------	2008-05-08	MpA	8	1	0.166667	1	0	0
Italy	2008-04-14	----------	2008-05-08	PD	217	0	-0.272734	0	1	0
Italy	2008-04-14	----------	2008-05-08	IdV	29	0	0.334869	0	1	0
Italy	2008-04-14	----------	2008-05-08	ALD	1	0	-0.166667	0	1	0
Italy	2008-04-14	----------	2008-05-08	UdC	36	0	-0.413601	0	0	0
Italy	2008-04-14	----------	2008-05-08	SVP	2	0	-0.0833333	0	0	0
Italy	2008-04-14	----------	2008-05-08	MAIE	1	0	0	0	0	0
Italy	2006-04-10	----------	2006-05-17	UnU	226	1	-0.183752	1	0	0
Italy	2006-04-10	----------	2006-05-17	PRC	41	1	-0.183752	1	0	0
Italy	2006-04-10	----------	2006-05-17	RnP	18	1	-0.183752	1	0	0
Italy	2006-04-10	----------	2006-05-17	IdV	17	1	-0.183752	1	0	0
Italy	2006-04-10	----------	2006-05-17	PdCI	16	1	-0.183752	1	0	0
Italy	2006-04-10	----------	2006-05-17	FdV	15	1	-0.183752	1	0	0
Italy	2006-04-10	----------	2006-05-17	P-UDEUR	10	1	-0.183752	1	0	0
Italy	2006-04-10	----------	2006-05-17	SVP	4	0	-0.183752	1	0	0
Italy	2006-04-10	----------	2006-05-17	ALD	1	0	-0.183752	1	0	0
Italy	2006-04-10	----------	2006-05-17	FI	140	0	0.5	0	1	0
Italy	2006-04-10	----------	2006-05-17	AN	72	0	0.5	0	1	0
Italy	2006-04-10	----------	2006-05-17	UdC	39	0	0.5	0	1	0
Italy	2006-04-10	----------	2006-05-17	LN	26	0	0.5	0	1	0
Italy	2006-04-10	----------	2006-05-17	DCA-NPSI	4	0	0.166667	0	1	0
Italy	2006-04-10	----------	2006-05-17	AISA	1	0	0	0	0	0
Italy	2001-05-13	----------	2001-06-11	FI	194	1	0.291948	1	0	0
Italy	2001-05-13	----------	2001-06-11	AN	99	1	0.291948	1	0	0
Italy	2001-05-13	----------	2001-06-11	LN	30	1	0.291948	1	0	0
Italy	2001-05-13	----------	2001-06-11	Biancofiore	40	1	0.291948	1	0	0
Italy	2001-05-13	----------	2001-06-11	NPSI	3	0	0.291948	1	0	0
Italy	2001-05-13	----------	2001-06-11	RS	1	0	0.166667	1	0	0
Italy	2001-05-13	----------	2001-06-11	NS	1	0	0.166667	1	0	0
Italy	2001-05-13	----------	2001-06-11	DS	136	0	-0.11853	0	1	0
Italy	2001-05-13	----------	2001-06-11	M-DL	83	0	-0.11853	0	1	0
Italy	2001-05-13	----------	2001-06-11	Girasole	17	0	-0.11853	0	1	0
Italy	2001-05-13	----------	2001-06-11	PdCI	10	0	-0.11853	0	1	0
Italy	2001-05-13	----------	2001-06-11	SVP	3	0	-0.0833333	0	1	0
Italy	2001-05-13	----------	2001-06-11	cIpT	1	0	-0.166667	0	1	0
Italy	2001-05-13	----------	2001-06-11	PRC	11	0	-0.5	0	0	0
Italy	2001-05-13	----------	2001-06-11	VdA	1	0	0.333333	0	0	0
Italy	1996-04-21	----------	1996-05-18	PDS	172	1	0.141936	1	0	0
Italy	1996-04-21	----------	1996-05-18	PPI	69	1	0.152154	1	0	0
Italy	1996-04-21	----------	1996-05-18	RI	26	1	0.297794	1	0	0
Italy	1996-04-21	----------	1996-05-18	FdV	14	1	-0.0972089	1	0	0
Italy	1996-04-21	----------	1996-05-18	LR	3	0	-0.25	1	0	0
Italy	1996-04-21	----------	1996-05-18	UAL	1	0	-0.166667	1	0	0
Italy	1996-04-21	----------	1996-05-18	FI	123	0	0.5	0	1	0
Italy	1996-04-21	----------	1996-05-18	AN	93	0	0.0559156	0	1	0
Italy	1996-04-21	----------	1996-05-18	Biancofiore	30	0	0.284067	0	1	0
Italy	1996-04-21	----------	1996-05-18	LN	59	0	0.147421	0	0	0
Italy	1996-04-21	----------	1996-05-18	PRC	35	0	-0.227763	0	0	0
Italy	1996-04-21	----------	1996-05-18	SVP	3	0	-0.0833333	0	0	0
Italy	1996-04-21	----------	1996-05-18	LAM	1	0	0.416667	0	0	0
Italy	1996-04-21	----------	1996-05-18	VdA	1	0	0.333333	0	0	0
Italy	1994-03-28	----------	1994-05-11	FI	132	1	0.400433	1	0	0
Italy	1994-03-28	----------	1994-05-11	LN	118	1	0.091224	1	0	0
Italy	1994-03-28	----------	1994-05-11	AN	110	1	0.0698701	1	0	0
Italy	1994-03-28	----------	1994-05-11	LP	6	0	0.352022	1	0	0
Italy	1994-03-28	----------	1994-05-11	PDS	124	0	0.074464	0	1	0
Italy	1994-03-28	----------	1994-05-11	PRC	38	0	-0.25593	0	1	0
Italy	1994-03-28	----------	1994-05-11	AD	18	0	0.0637237	0	1	0
Italy	1994-03-28	----------	1994-05-11	PSI	14	0	0.0846552	0	1	0
Italy	1994-03-28	----------	1994-05-11	FdV	11	0	-0.121671	0	1	0
Italy	1994-03-28	----------	1994-05-11	LR	8	0	0	0	1	0
Italy	1994-03-28	----------	1994-05-11	PPI	33	0	0.5	0	0	1
Italy	1994-03-28	----------	1994-05-11	PS	13	0	0.114986	0	0	1
Italy	1994-03-28	----------	1994-05-11	SVP	3	0	-0.0833333	0	0	0
Italy	1994-03-28	----------	1994-05-11	LAM	1	0	0.416667	0	0	0
Italy	1994-03-28	----------	1994-05-11	VdA	1	0	0.333333	0	0	0
Italy	1992-04-05	----------	1992-06-28	DC	206	1	0.119464	0	0	0
Italy	1992-04-05	----------	1992-06-28	PDS	107	0	0.146196	0	0	0
Italy	1992-04-05	----------	1992-06-28	PSI	92	1	0.109106	0	0	0
Italy	1992-04-05	----------	1992-06-28	LN	55	0	0.117572	0	0	0
Italy	1992-04-05	----------	1992-06-28	PRC	35	0	-0.363373	0	0	0
Italy	1992-04-05	----------	1992-06-28	MSI-DN	34	0	0.361113	0	0	0
Italy	1992-04-05	----------	1992-06-28	PRI	27	0	0.5	0	0	0
Italy	1992-04-05	----------	1992-06-28	PLI	17	1	0.143746	0	0	0
Italy	1992-04-05	----------	1992-06-28	FdV	16	0	0.133156	0	0	0
Italy	1992-04-05	----------	1992-06-28	PSDI	16	1	0.0316592	0	0	0
Italy	1992-04-05	----------	1992-06-28	LR	12	0	0	0	0	0
Italy	1992-04-05	----------	1992-06-28	LP	7	0	0.453695	0	0	0
Italy	1992-04-05	----------	1992-06-28	SVP	3	0	-0.0833333	0	0	0
Italy	1992-04-05	----------	1992-06-28	FPUV	1	0	0.0833333	0	0	0
Italy	1992-04-05	----------	1992-06-28	LAV	1	0	-0.166667	0	0	0
Italy	1992-04-05	----------	1992-06-28	VdA	1	0	0.333333	0	0	0
Latvia	2018-10-06	----------	2019-01-23	SDPS	23	0	-0.109965	0	0	0
Latvia	2018-10-06	----------	2019-01-23	KPV LV	16	1	0.5	0	0	0
Latvia	2018-10-06	----------	2019-01-23	JKP	16	1	0.223075	0	0	0
Latvia	2018-10-06	----------	2019-01-23	AP!	13	1	-0.185899	0	0	0
Latvia	2018-10-06	----------	2019-01-23	NA	13	1	0.0192291	0	0	0
Latvia	2018-10-06	----------	2019-01-23	ZZS	11	0	-0.0587022	0	0	0
Latvia	2018-10-06	----------	2019-01-23	V	8	1	0.044615	0	0	0
Latvia	2014-10-04	----------	2014-11-05	SDPS	24	0	0.25532	0	0	0
Latvia	2014-10-04	----------	2014-11-05	V	23	1	0.1091	0	0	0
Latvia	2014-10-04	----------	2014-11-05	ZZS	21	1	0.02222	0	0	0
Latvia	2014-10-04	----------	2014-11-05	NA	17	1	-0.03334	0	0	0
Latvia	2014-10-04	----------	2014-11-05	NSL	7	0	0.12	0	0	0
Latvia	2014-10-04	----------	2014-11-05	LRA	8	0	0.5	0	0	0
Latvia	2011-09-17	----------	2011-10-25	SC	31	0	0.207317	0	0	0
Latvia	2011-09-17	----------	2011-10-25	ZRP	22	1	-0.0192709	0	0	0
Latvia	2011-09-17	----------	2011-10-25	V	20	1	-0.101188	0	0	0
Latvia	2011-09-17	----------	2011-10-25	NA	14	1	0.5	0	0	0
Latvia	2011-09-17	----------	2011-10-25	ZZS	13	0	0.137094	0	0	0
Latvia	2010-10-02	----------	2010-11-03	V	33	1	0.0857109	0	0	0
Latvia	2010-10-02	----------	2010-11-03	SC	29	0	0.198527	0	0	0
Latvia	2010-10-02	----------	2010-11-03	ZZS	22	1	-0.0241952	0	0	0
Latvia	2010-10-02	----------	2010-11-03	NA	8	1	0.465515	0	0	0
Latvia	2010-10-02	----------	2010-11-03	PLL	8	0	0.5	0	0	0
Latvia	2006-10-07	----------	2006-11-07	TP	23	1	0.369433	0	0	0
Latvia	2006-10-07	----------	2006-11-07	ZZS	18	1	-0.126672	0	0	0
Latvia	2006-10-07	----------	2006-11-07	JL	18	0	-0.141796	0	0	0
Latvia	2006-10-07	----------	2006-11-07	SC	17	0	-0.5	0	0	0
Latvia	2006-10-07	----------	2006-11-07	LPP/LC	10	1	0.170144	0	0	0
Latvia	2006-10-07	----------	2006-11-07	TB-LNNK	8	1	0.149016	0	0	0
Latvia	2006-10-07	----------	2006-11-07	PCTVL	6	0	-0.418643	0	0	0
Latvia	2002-10-05	----------	2002-11-07	JL	26	1	-0.5	0	0	0
Latvia	2002-10-05	----------	2002-11-07	PCTVL	25	0	0.0900614	0	0	0
Latvia	2002-10-05	----------	2002-11-07	TP	20	0	0.279174	0	0	0
Latvia	2002-10-05	----------	2002-11-07	LPP	10	1	0.265885	0	0	0
Latvia	2002-10-05	----------	2002-11-07	ZZS	12	1	-0.389559	0	0	0
Latvia	2002-10-05	----------	2002-11-07	TB-LNNK	7	1	0.446678	0	0	0
Latvia	1998-10-03	----------	1998-11-26	TP	24	0	0.124399	0	0	0
Latvia	1998-10-03	----------	1998-11-26	LC	21	1	0.112334	0	0	0
Latvia	1998-10-03	----------	1998-11-26	TB-LNNK	17	1	0.0245611	0	0	0
Latvia	1998-10-03	----------	1998-11-26	TSP	16	0	-0.446375	0	0	0
Latvia	1998-10-03	----------	1998-11-26	LSDA	14	0	-0.0488693	0	0	0
Latvia	1998-10-03	----------	1998-11-26	JP	8	1	0.5	0	0	0
Latvia	1995-10-01	----------	1995-12-21	DPS	18	1	-0.332819	0	0	0
Latvia	1995-10-01	----------	1995-12-21	TKL-ZP	16	0	0.168623	0	0	0
Latvia	1995-10-01	----------	1995-12-21	LC	17	1	0.361338	0	0	0
Latvia	1995-10-01	----------	1995-12-21	TB	14	1	0.0218035	0	0	0
Latvia	1995-10-01	----------	1995-12-21	LVP	8	1	-0.214354	0	0	0
Latvia	1995-10-01	----------	1995-12-21	LZS-LKDS-LDP	8	1	0.328823	0	0	0
Latvia	1995-10-01	----------	1995-12-21	LNNK-LZP	8	1	0.161452	0	0	0
Latvia	1995-10-01	----------	1995-12-21	LSP	5	0	-0.5	0	0	0
Latvia	1995-10-01	----------	1995-12-21	TSP	6	0	-0.247439	0	0	0
Latvia	1993-06-06	----------	1993-08-03	LC	36	1	0.383647	0	0	0
Latvia	1993-06-06	----------	1993-08-03	LNNK	15	0	0.485945	0	0	0
Latvia	1993-06-06	----------	1993-08-03	SLAT	13	0	0.5	0	0	0
Latvia	1993-06-06	----------	1993-08-03	LZS	12	1	0.128135	0	0	0
Latvia	1993-06-06	----------	1993-08-03	L	7	0	0.0718895	0	0	0
Latvia	1993-06-06	----------	1993-08-03	TB	6	0	0.287582	0	0	0
Latvia	1993-06-06	----------	1993-08-03	KDS	6	0	0.141017	0	0	0
Latvia	1993-06-06	----------	1993-08-03	DCP	5	0	0.105622	0	0	0
Luxembourg	2018-10-14	----------	2018-12-05	CSV	21	0	0.0833333	0	0	0
Luxembourg	2018-10-14	----------	2018-12-05	LSAP	10	1	-0.166667	0	0	0
Luxembourg	2018-10-14	----------	2018-12-05	DP	12	1	0.0833333	0	0	0
Luxembourg	2018-10-14	----------	2018-12-05	DG	9	1	-0.166667	0	0	0
Luxembourg	2018-10-14	----------	2018-12-05	ADR	4	0	0.333333	0	0	0
Luxembourg	2018-10-14	----------	2018-12-05	PP	2	0	-0.333333	0	0	0
Luxembourg	2018-10-14	----------	2018-12-05	DL	2	0	-0.333333	0	0	0
Luxembourg	2013-10-20	----------	2013-12-04	CSV	23	0	-0.126164	0	0	0
Luxembourg	2013-10-20	----------	2013-12-04	LSAP	13	1	-0.400133	0	0	0
Luxembourg	2013-10-20	----------	2013-12-04	DP	13	1	-0.116709	0	0	0
Luxembourg	2013-10-20	----------	2013-12-04	DG	6	1	-0.5	0	0	0
Luxembourg	2013-10-20	----------	2013-12-04	ADR	3	0	0.0761245	0	0	0
Luxembourg	2013-10-20	----------	2013-12-04	DL	2	0	-0.476681	0	0	0
Luxembourg	2009-06-07	----------	2009-07-23	CSV	26	1	-0.0614782	0	0	0
Luxembourg	2009-06-07	----------	2009-07-23	LSAP	13	1	-0.3171	0	0	0
Luxembourg	2009-06-07	----------	2009-07-23	DP	9	0	-0.0897137	0	0	0
Luxembourg	2009-06-07	----------	2009-07-23	DG	7	0	-0.261195	0	0	0
Luxembourg	2009-06-07	----------	2009-07-23	ADR	4	0	-0.0148362	0	0	0
Luxembourg	2009-06-07	----------	2009-07-23	DL	1	0	-0.5	0	0	0
Luxembourg	2004-06-13	----------	2004-07-31	CSV	24	1	-0.302236	0	0	0
Luxembourg	2004-06-13	----------	2004-07-31	LSAP	14	1	-0.425932	0	0	0
Luxembourg	2004-06-13	----------	2004-07-31	DP	10	0	-0.22378	0	0	0
Luxembourg	2004-06-13	----------	2004-07-31	DG	7	0	-0.5	0	0	0
Luxembourg	2004-06-13	----------	2004-07-31	ADR	5	0	-0.0151423	0	0	0
Luxembourg	1999-06-13	----------	1999-08-07	CSV	19	1	-0.25803	0	0	0
Luxembourg	1999-06-13	----------	1999-08-07	DP	15	1	0.0296061	0	0	0
Luxembourg	1999-06-13	----------	1999-08-07	LSAP	13	0	-0.5	0	0	0
Luxembourg	1999-06-13	----------	1999-08-07	ADR	7	0	0.0466469	0	0	0
Luxembourg	1999-06-13	----------	1999-08-07	GLEI-GAP	5	0	-0.117012	0	0	0
Luxembourg	1999-06-13	----------	1999-08-07	DL	1	0	-0.333333	0	0	0
Luxembourg	1994-06-12	----------	1994-07-13	CSV	21	1	-0.40402	0	0	0
Luxembourg	1994-06-12	----------	1994-07-13	LSAP	17	1	-0.466207	0	0	0
Luxembourg	1994-06-12	----------	1994-07-13	DP	12	0	0.348334	0	0	0
Luxembourg	1994-06-12	----------	1994-07-13	GLEI-GAP	5	0	-0.5	0	0	0
Luxembourg	1994-06-12	----------	1994-07-13	ADR	5	0	-0.180404	0	0	0
Luxembourg	1989-06-18	----------	1989-07-14	CSV	22	1	0.0657911	0	0	0
Luxembourg	1989-06-18	----------	1989-07-14	LSAP	18	1	-0.197373	0	0	0
Luxembourg	1989-06-18	----------	1989-07-14	DP	11	0	0.020712	0	0	0
Luxembourg	1989-06-18	----------	1989-07-14	ADR	4	0	-0.0956773	0	0	0
Luxembourg	1989-06-18	----------	1989-07-14	KPL/PCL	1	0	-0.5	0	0	0
Luxembourg	1989-06-18	----------	1989-07-14	GLEI	2	0	-0.213212	0	0	0
Luxembourg	1989-06-18	----------	1989-07-14	GAP	2	0	-0.274129	0	0	0
Luxembourg	1984-06-17	----------	1984-07-20	CSV	25	1	-0.152752	0	0	0
Luxembourg	1984-06-17	----------	1984-07-20	LSAP	21	1	-0.34613	0	0	0
Luxembourg	1984-06-17	----------	1984-07-20	DP	14	0	0.160868	0	0	0
Luxembourg	1984-06-17	----------	1984-07-20	KPL/PCL	2	0	-0.5	0	0	0
Luxembourg	1984-06-17	----------	1984-07-20	GAP	2	0	-0.348153	0	0	0
North Macedonia	2020-07-15	----------	2020-08-30	SDSM	46	1	-0.166667	0	0	0
North Macedonia	2020-07-15	----------	2020-08-30	VMRO-DPMNE	44	0	0.25	0	0	0
North Macedonia	2020-07-15	----------	2020-08-30	DUI/BDI	15	1	0.166667	0	0	0
North Macedonia	2020-07-15	----------	2020-08-30	ApS	12	0	0.166667	0	0	0
North Macedonia	2020-07-15	----------	2020-08-30	Levica	2	0	-0.416667	0	0	0
North Macedonia	2020-07-15	----------	2020-08-30	DPA/PDSh	1	1	0.25	0	0	0
North Macedonia	2016-12-11	----------	2017-05-31	VMRO-DPMNE	51	0	-0.313179	0	0	0
North Macedonia	2016-12-11	----------	2017-05-31	SDSM	49	1	-0.38694	0	0	0
North Macedonia	2016-12-11	----------	2017-05-31	DUI/BDI	10	1	-0.420898	0	0	0
North Macedonia	2016-12-11	----------	2017-05-31	LB	5	0	-0.0798277	0	0	0
North Macedonia	2016-12-11	----------	2017-05-31	ApS	3	1	-0.5	0	0	0
North Macedonia	2016-12-11	----------	2017-05-31	DPA/PDSh	2	0	0.0853664	0	0	0
North Macedonia	2014-04-27	----------	2014-06-19	VMRO-DPMNE	61	1	-0.318985	0	0	0
North Macedonia	2014-04-27	----------	2014-06-19	SDSM	34	0	-0.318565	0	0	0
North Macedonia	2014-04-27	----------	2014-06-19	DUI/BDI	19	1	0.166667	0	0	0
North Macedonia	2014-04-27	----------	2014-06-19	DPA/PDSh	7	0	-0.0848981	0	0	0
North Macedonia	2014-04-27	----------	2014-06-19	GROM	1	0	-0.297118	0	0	0
North Macedonia	2014-04-27	----------	2014-06-19	NDP/RDK	1	0	-0.5	0	0	0
North Macedonia	2011-06-05	----------	2011-07-28	VMRO-DPMNE	56	1	-0.346158	0	0	0
North Macedonia	2011-06-05	----------	2011-07-28	SDSM	42	0	-0.285811	0	0	0
North Macedonia	2011-06-05	----------	2011-07-28	DUI/BDI	15	1	-0.176272	0	0	0
North Macedonia	2011-06-05	----------	2011-07-28	DPA/PDSh	8	0	0.310279	0	0	0
North Macedonia	2011-06-05	----------	2011-07-28	NDP/RDK	2	0	-0.5	0	0	0
North Macedonia	2008-06-01	----------	2008-07-26	VMRO-DPMNE	63	1	-0.458948	0	0	0
North Macedonia	2008-06-01	----------	2008-07-26	SDSM	27	0	-0.145956	0	0	0
North Macedonia	2008-06-01	----------	2008-07-26	DUI/BDI	18	1	0.0320234	0	0	0
North Macedonia	2008-06-01	----------	2008-07-26	DPA/PDSh	11	0	-0.5	0	0	0
North Macedonia	2008-06-01	----------	2008-07-26	PEI	1	0	0	0	0	0
North Macedonia	2006-07-05	----------	2006-08-28	VMRO-DPMNE	38	1	0.0766995	1	0	0
North Macedonia	2006-07-05	----------	2006-08-28	LPM	2	1	-0.22878	1	0	0
North Macedonia	2006-07-05	----------	2006-08-28	SPM	3	1	-0.136557	1	0	0
North Macedonia	2006-07-05	----------	2006-08-28	DS	1	1	0.166667	1	0	0
North Macedonia	2006-07-05	----------	2006-08-28	SRM	1	1	0.25	1	0	0
North Macedonia	2006-07-05	----------	2006-08-28	SDSM	23	0	-0.24241	0	1	0
North Macedonia	2006-07-05	----------	2006-08-28	LDP	5	0	-0.0833333	0	1	0
North Macedonia	2006-07-05	----------	2006-08-28	DPT/TDP	2	0	-0.5	0	1	0
North Macedonia	2006-07-05	----------	2006-08-28	ORM	1	0	0	0	1	0
North Macedonia	2006-07-05	----------	2006-08-28	DPSM	1	0	0.166667	0	1	0
North Macedonia	2006-07-05	----------	2006-08-28	DUI/BDI	13	0	-0.0360366	0	0	1
North Macedonia	2006-07-05	----------	2006-08-28	PDP	3	0	0	0	0	1
North Macedonia	2006-07-05	----------	2006-08-28	DPA/PDSh	11	1	0.25	0	0	0
North Macedonia	2006-07-05	----------	2006-08-28	VMRO-NP	6	0	-0.161811	0	0	0
North Macedonia	2006-07-05	----------	2006-08-28	NSDP	7	1	0.0684025	0	0	0
North Macedonia	2006-07-05	----------	2006-08-28	DOM	1	1	-0.166667	0	0	0
North Macedonia	2006-07-05	----------	2006-08-28	PEI	1	1	0	0	0	0
North Macedonia	2006-07-05	----------	2006-08-28	I	1	0	0	0	0	0
North Macedonia	2002-09-15	----------	2002-11-01	SDSM	60	1	-0.0767211	0	0	0
North Macedonia	2002-09-15	----------	2002-11-01	VMRO-DPMNE	33	0	0.219999	0	0	0
North Macedonia	2002-09-15	----------	2002-11-01	DUI/BDI	16	1	0.0419026	0	0	0
North Macedonia	2002-09-15	----------	2002-11-01	DPA/PDSh	7	0	-0.5	0	0	0
North Macedonia	2002-09-15	----------	2002-11-01	PDP	2	0	-0.332074	0	0	0
North Macedonia	2002-09-15	----------	2002-11-01	ND	1	0	0.166667	0	0	0
North Macedonia	2002-09-15	----------	2002-11-01	SRM	1	0	0.25	0	0	0
North Macedonia	1998-11-01	----------	1998-11-30	VMRO-DPMNE	49	1	0.273346	1	0	0
North Macedonia	1998-11-01	----------	1998-11-30	SDSM	27	0	0.15578	0	0	0
North Macedonia	1998-11-01	----------	1998-11-30	PDP	14	0	0.302031	0	1	0
North Macedonia	1998-11-01	----------	1998-11-30	DA	13	1	0.34399	1	0	0
North Macedonia	1998-11-01	----------	1998-11-30	DPA	11	1	0.5	0	1	0
North Macedonia	1998-11-01	----------	1998-11-30	LDP	4	0	-0.0186633	0	0	0
North Macedonia	1998-11-01	----------	1998-11-30	SPM	1	0	0.285733	0	0	0
North Macedonia	1998-11-01	----------	1998-11-30	SRM	1	0	0.25	0	0	0
North Macedonia	1994-10-30	----------	1994-12-20	SDSM	89	1	-0.455346	1	0	0
North Macedonia	1994-10-30	----------	1994-12-20	PDP	10	1	0.343465	0	0	0
North Macedonia	1994-10-30	----------	1994-12-20	NDP	4	0	0.5	0	0	0
North Macedonia	1994-10-30	----------	1994-12-20	DPM	1	0	-0.0833333	0	0	0
North Macedonia	1994-10-30	----------	1994-12-20	LPM	5	1	-0.109516	1	0	0
North Macedonia	1994-10-30	----------	1994-12-20	SDPM	1	0	-0.333333	0	0	0
North Macedonia	1994-10-30	----------	1994-12-20	SPM	1	1	-0.350726	1	0	0
North Macedonia	1994-10-30	----------	1994-12-20	PCERM	1	0	0	0	0	0
North Macedonia	1994-10-30	----------	1994-12-20	DPTM/SDA-IP	1	0	0	0	0	0
North Macedonia	1994-10-30	----------	1994-12-20	I	7	0	0	0	0	0
North Macedonia	1990-11-25	----------	1991-03-20	SKM-PDP	31	1	0.00763586	0	0	0
North Macedonia	1990-11-25	----------	1991-03-20	PDPM	17	1	0.210687	1	0	0
North Macedonia	1990-11-25	----------	1991-03-20	VMRO-DPMNE	38	0	0.181079	0	0	0
North Macedonia	1990-11-25	----------	1991-03-20	SRSM	11	0	0.0431943	0	0	0
North Macedonia	1990-11-25	----------	1991-03-20	SPM	4	0	-0.0127925	0	1	0
North Macedonia	1990-11-25	----------	1991-03-20	PDPM/NDP	5	0	0.355344	1	0	0
North Macedonia	1990-11-25	----------	1991-03-20	SPM/MDPSM/SRSM	6	0	-0.0459993	0	1	0
North Macedonia	1990-11-25	----------	1991-03-20	SJM	2	0	0.166671	0	0	0
North Macedonia	1990-11-25	----------	1991-03-20	SPM/MDPSM/SRSM/PCER	2	0	0.00752253	0	1	0
North Macedonia	1990-11-25	----------	1991-03-20	NDP	1	0	0.5	1	0	0
North Macedonia	1990-11-25	----------	1991-03-20	I	3	0	0	0	0	0
Moldova	2019-02-24	----------	2019-06-08	PSRM	35	1	0.333333	0	0	0
Moldova	2019-02-24	----------	2019-06-08	ACUM	26	1	0.0833333	0	0	0
Moldova	2019-02-24	----------	2019-06-08	PDM	30	0	-0.0833333	0	0	0
Moldova	2019-02-24	----------	2019-06-08	MR	7	0	0.333333	0	0	0
Moldova	2019-02-24	----------	2019-06-08	I	3	0	0	0	0	0
Moldova	2014-11-30	----------	2015-02-18	PSRM	25	0	-0.5	0	0	0
Moldova	2014-11-30	----------	2015-02-18	PLDM	23	1	0.14792	0	0	0
Moldova	2014-11-30	----------	2015-02-18	PCRM	21	0	-0.5	0	0	0
Moldova	2014-11-30	----------	2015-02-18	PDM	19	1	-0.497274	0	0	0
Moldova	2014-11-30	----------	2015-02-18	PL	13	0	0.331755	0	0	0
Moldova	2010-11-28	----------	2011-01-14	PCRM	42	0	0.5	0	0	0
Moldova	2010-11-28	----------	2011-01-14	PLDM	32	1	0.467219	0	0	0
Moldova	2010-11-28	----------	2011-01-14	PDM	15	1	0.167175	0	0	0
Moldova	2010-11-28	----------	2011-01-14	PL	12	1	-0.0145506	0	0	0
Moldova	2009-07-29	----------	2009-09-25	PCRM	48	0	0.418532	0	0	0
Moldova	2009-07-29	----------	2009-09-25	PLDM	18	1	-0.222153	0	0	0
Moldova	2009-07-29	----------	2009-09-25	PL	15	1	-0.0906963	0	0	0
Moldova	2009-07-29	----------	2009-09-25	PDM	13	1	-0.5	0	0	0
Moldova	2009-07-29	----------	2009-09-25	AMN	7	1	0.239749	0	0	0
Moldova	2005-03-06	----------	2005-04-19	PCRM	56	1	-0.0943291	0	0	0
Moldova	2005-03-06	----------	2005-04-19	BMD	34	0	-0.5	0	0	0
Moldova	2005-03-06	----------	2005-04-19	PPCD	11	0	-0.0321109	0	0	0
Moldova	2001-02-25	----------	2001-04-19	PCRM	71	1	0.120623	0	0	0
Moldova	2001-02-25	----------	2001-04-19	BEAB	19	0	0.154354	0	0	0
Moldova	2001-02-25	----------	2001-04-19	PPCD	11	0	-0.5	0	0	0
Moldova	1998-03-22	----------	1998-05-22	PCRM	40	0	-0.192863	0	0	0
Moldova	1998-03-22	----------	1998-05-22	CDM	26	1	-0.5	0	0	0
Moldova	1998-03-22	----------	1998-05-22	PMDP	24	1	-0.325013	0	0	0
Moldova	1998-03-22	----------	1998-05-22	PFD	11	1	-0.0884685	0	0	0
Moldova	1994-02-27	----------	1994-04-05	PDAM	56	1	-0.285556	0	0	0
Moldova	1994-02-27	----------	1994-04-05	PSMUE	28	0	0.5	0	0	0
Moldova	1994-02-27	----------	1994-04-05	BTI	11	0	-0.0555361	0	0	0
Moldova	1994-02-27	----------	1994-04-05	AFPCD	9	0	0.499358	0	0	0
Netherlands	2017-03-15	----------	2017-10-26	VVD	33	1	0.176031	0	0	0
Netherlands	2017-03-15	----------	2017-10-26	PVV	20	0	0.32143	0	0	0
Netherlands	2017-03-15	----------	2017-10-26	CDA	19	1	0.0579216	0	0	0
Netherlands	2017-03-15	----------	2017-10-26	D66	19	1	-0.105091	0	0	0
Netherlands	2017-03-15	----------	2017-10-26	GL	14	0	-0.15022	0	0	0
Netherlands	2017-03-15	----------	2017-10-26	SP	14	0	-0.370303	0	0	0
Netherlands	2017-03-15	----------	2017-10-26	PvdA	9	0	-0.222365	0	0	0
Netherlands	2017-03-15	----------	2017-10-26	CU	5	1	0.0879914	0	0	0
Netherlands	2017-03-15	----------	2017-10-26	PvdD	5	0	-0.302964	0	0	0
Netherlands	2017-03-15	----------	2017-10-26	50PLUS	4	0	-0.5	0	0	0
Netherlands	2017-03-15	----------	2017-10-26	SGP	3	0	0.397062	0	0	0
Netherlands	2017-03-15	----------	2017-10-26	DENK	3	0	-0.399023	0	0	0
Netherlands	2017-03-15	----------	2017-10-26	FvD	2	0	0.264713	0	0	0
Netherlands	2012-09-12	----------	2012-11-05	VVD	41	1	0.425357	0	0	0
Netherlands	2012-09-12	----------	2012-11-05	PvdA	38	1	-0.123271	0	0	0
Netherlands	2012-09-12	----------	2012-11-05	PVV	15	0	0.294023	0	0	0
Netherlands	2012-09-12	----------	2012-11-05	SP	15	0	-0.393346	0	0	0
Netherlands	2012-09-12	----------	2012-11-05	CDA	13	0	0.332726	0	0	0
Netherlands	2012-09-12	----------	2012-11-05	D66	12	0	-0.0146241	0	0	0
Netherlands	2012-09-12	----------	2012-11-05	CU	5	0	0.191786	0	0	0
Netherlands	2012-09-12	----------	2012-11-05	GL	4	0	-0.18015	0	0	0
Netherlands	2012-09-12	----------	2012-11-05	SGP	3	0	0.5	0	0	0
Netherlands	2012-09-12	----------	2012-11-05	PvdD	2	0	-0.121523	0	0	0
Netherlands	2012-09-12	----------	2012-11-05	50PLUS	2	0	-0.118628	0	0	0
Netherlands	2010-06-09	----------	2010-10-14	VVD	31	1	0.41927	0	0	0
Netherlands	2010-06-09	----------	2010-10-14	PvdA	30	0	0.0141473	0	0	0
Netherlands	2010-06-09	----------	2010-10-14	PVV	24	0	0.287142	0	0	0
Netherlands	2010-06-09	----------	2010-10-14	CDA	21	1	0.207255	0	0	0
Netherlands	2010-06-09	----------	2010-10-14	SP	15	0	-0.283227	0	0	0
Netherlands	2010-06-09	----------	2010-10-14	D66	10	0	0.0619322	0	0	0
Netherlands	2010-06-09	----------	2010-10-14	GL	10	0	0.0347408	0	0	0
Netherlands	2010-06-09	----------	2010-10-14	CU	5	0	0.408367	0	0	0
Netherlands	2010-06-09	----------	2010-10-14	SGP	2	0	0.5	0	0	0
Netherlands	2010-06-09	----------	2010-10-14	PvdD	2	0	0.0511162	0	0	0
Netherlands	2006-11-22	----------	2007-02-22	CDA	41	1	0.0516983	0	0	0
Netherlands	2006-11-22	----------	2007-02-22	PvdA	33	1	0.0108308	0	0	0
Netherlands	2006-11-22	----------	2007-02-22	SP	25	0	-0.115688	0	0	0
Netherlands	2006-11-22	----------	2007-02-22	VVD	22	0	0.26896	0	0	0
Netherlands	2006-11-22	----------	2007-02-22	PVV	9	0	0.5	0	0	0
Netherlands	2006-11-22	----------	2007-02-22	GL	7	0	-0.160562	0	0	0
Netherlands	2006-11-22	----------	2007-02-22	CU	6	1	0.114059	0	0	0
Netherlands	2006-11-22	----------	2007-02-22	D66	3	0	-0.017138	0	0	0
Netherlands	2006-11-22	----------	2007-02-22	PvdD	2	0	0.0565192	0	0	0
Netherlands	2006-11-22	----------	2007-02-22	SGP	2	0	0.375536	0	0	0
Netherlands	2003-01-22	----------	2003-05-27	CDA	44	1	0.0380522	0	0	0
Netherlands	2003-01-22	----------	2003-05-27	PvdA	42	0	-0.0425253	0	0	0
Netherlands	2003-01-22	----------	2003-05-27	VVD	28	1	0.433104	0	0	0
Netherlands	2003-01-22	----------	2003-05-27	SP	9	0	-0.261322	0	0	0
Netherlands	2003-01-22	----------	2003-05-27	LPF	8	0	0.0498982	0	0	0
Netherlands	2003-01-22	----------	2003-05-27	GL	8	0	0.30795	0	0	0
Netherlands	2003-01-22	----------	2003-05-27	D66	6	1	0.129458	0	0	0
Netherlands	2003-01-22	----------	2003-05-27	CU	3	0	0.5	0	0	0
Netherlands	2003-01-22	----------	2003-05-27	SGP	2	0	0.333333	0	0	0
Netherlands	2002-05-15	----------	2002-07-22	CDA	43	1	0.0651852	0	0	0
Netherlands	2002-05-15	----------	2002-07-22	LPF	26	1	0.395313	0	0	0
Netherlands	2002-05-15	----------	2002-07-22	VVD	24	1	0.5	0	0	0
Netherlands	2002-05-15	----------	2002-07-22	PvdA	23	0	-0.200312	0	0	0
Netherlands	2002-05-15	----------	2002-07-22	GL	10	0	-0.241399	0	0	0
Netherlands	2002-05-15	----------	2002-07-22	SP	9	0	-0.480289	0	0	0
Netherlands	2002-05-15	----------	2002-07-22	D66	7	0	-0.23334	0	0	0
Netherlands	2002-05-15	----------	2002-07-22	CU	4	0	0.279316	0	0	0
Netherlands	2002-05-15	----------	2002-07-22	SGP	2	0	0.482006	0	0	0
Netherlands	2002-05-15	----------	2002-07-22	LN	2	0	0.267875	0	0	0
Netherlands	1998-05-06	----------	1998-08-03	PvdA	45	1	-0.415471	0	0	0
Netherlands	1998-05-06	----------	1998-08-03	VVD	38	1	0.136338	0	0	0
Netherlands	1998-05-06	----------	1998-08-03	CDA	29	0	-0.0306299	0	0	0
Netherlands	1998-05-06	----------	1998-08-03	D66	14	1	-0.334463	0	0	0
Netherlands	1998-05-06	----------	1998-08-03	GL	11	0	-0.428913	0	0	0
Netherlands	1998-05-06	----------	1998-08-03	SP	5	0	-0.3422	0	0	0
Netherlands	1998-05-06	----------	1998-08-03	RPF	3	0	0.463082	0	0	0
Netherlands	1998-05-06	----------	1998-08-03	SGP	3	0	0.5	0	0	0
Netherlands	1998-05-06	----------	1998-08-03	GPV	2	0	0.259855	0	0	0
Netherlands	1994-05-03	----------	1994-08-22	PvdA	37	1	0.0739339	0	0	0
Netherlands	1994-05-03	----------	1994-08-22	CDA	34	0	-0.045041	0	0	0
Netherlands	1994-05-03	----------	1994-08-22	VVD	31	1	0.262502	0	0	0
Netherlands	1994-05-03	----------	1994-08-22	D66	24	1	-0.143075	0	0	0
Netherlands	1994-05-03	----------	1994-08-22	AOV	6	0	0.0147764	0	0	0
Netherlands	1994-05-03	----------	1994-08-22	GL	5	0	-0.272434	0	0	0
Netherlands	1994-05-03	----------	1994-08-22	CD	3	0	0.219284	0	0	0
Netherlands	1994-05-03	----------	1994-08-22	RPF	3	0	0.432178	0	0	0
Netherlands	1994-05-03	----------	1994-08-22	SGP	2	0	0.5	0	0	0
Netherlands	1994-05-03	----------	1994-08-22	GPV	2	0	0.424121	0	0	0
Netherlands	1994-05-03	----------	1994-08-22	SP	2	0	-0.335081	0	0	0
Netherlands	1994-05-03	----------	1994-08-22	55+	1	0	0.0909849	0	0	0
Netherlands	1989-09-06	----------	1989-11-07	CDA	54	1	-0.129332	0	0	0
Netherlands	1989-09-06	----------	1989-11-07	PvdA	49	1	-0.302754	0	0	0
Netherlands	1989-09-06	----------	1989-11-07	VVD	22	0	0.0661356	0	0	0
Netherlands	1989-09-06	----------	1989-11-07	D66	12	0	-0.110226	0	0	0
Netherlands	1989-09-06	----------	1989-11-07	GL	6	0	-0.220452	0	0	0
Netherlands	1989-09-06	----------	1989-11-07	SGP	3	0	0.5	0	0	0
Netherlands	1989-09-06	----------	1989-11-07	GPV	2	0	0.421593	0	0	0
Netherlands	1989-09-06	----------	1989-11-07	RPF	1	0	0.261765	0	0	0
Netherlands	1989-09-06	----------	1989-11-07	CD	1	0	0.0457659	0	0	0
Netherlands	1986-05-21	----------	1986-07-14	CDA	54	1	-0.0625958	0	0	0
Netherlands	1986-05-21	----------	1986-07-14	PvdA	52	0	-0.316109	0	0	0
Netherlands	1986-05-21	----------	1986-07-14	VVD	27	1	0.103283	0	0	0
Netherlands	1986-05-21	----------	1986-07-14	D66	9	0	-0.0704203	0	0	0
Netherlands	1986-05-21	----------	1986-07-14	SGP	3	0	0.5	0	0	0
Netherlands	1986-05-21	----------	1986-07-14	PPR	2	0	-0.201872	0	0	0
Netherlands	1986-05-21	----------	1986-07-14	PSP	1	0	-0.368408	0	0	0
Netherlands	1986-05-21	----------	1986-07-14	GPV	1	0	0.166667	0	0	0
Netherlands	1986-05-21	----------	1986-07-14	RPF	1	0	0.166667	0	0	0
Netherlands	1982-09-08	----------	1982-11-04	PvdA	47	0	-0.274944	0	0	0
Netherlands	1982-09-08	----------	1982-11-04	CDA	45	1	-0.155403	0	0	0
Netherlands	1982-09-08	----------	1982-11-04	VVD	36	1	0.278929	0	0	0
Netherlands	1982-09-08	----------	1982-11-04	D66	6	0	-0.167357	0	0	0
Netherlands	1982-09-08	----------	1982-11-04	PSP	3	0	-0.333333	0	0	0
Netherlands	1982-09-08	----------	1982-11-04	SGP	3	0	0.395827	0	0	0
Netherlands	1982-09-08	----------	1982-11-04	CPN	3	0	-0.329176	0	0	0
Netherlands	1982-09-08	----------	1982-11-04	PPR	2	0	-0.106259	0	0	0
Netherlands	1982-09-08	----------	1982-11-04	RPF	2	0	0.5	0	0	0
Netherlands	1982-09-08	----------	1982-11-04	CP	1	0	-0.0643794	0	0	0
Netherlands	1982-09-08	----------	1982-11-04	GPV	1	0	0.327011	0	0	0
Netherlands	1982-09-08	----------	1982-11-04	EVP	1	0	-0.166667	0	0	0
Netherlands	1981-05-26	----------	1981-09-11	CDA	48	1	-0.256349	0	0	0
Netherlands	1981-05-26	----------	1981-09-11	PvdA	44	1	-0.379875	0	0	0
Netherlands	1981-05-26	----------	1981-09-11	VVD	26	0	0.100946	0	0	0
Netherlands	1981-05-26	----------	1981-09-11	D66	17	1	-0.293539	0	0	0
Netherlands	1981-05-26	----------	1981-09-11	PSP	3	0	-0.333333	0	0	0
Netherlands	1981-05-26	----------	1981-09-11	CPN	3	0	-0.333333	0	0	0
Netherlands	1981-05-26	----------	1981-09-11	SGP	3	0	0.333333	0	0	0
Netherlands	1981-05-26	----------	1981-09-11	PPR	3	0	-0.334715	0	0	0
Netherlands	1981-05-26	----------	1981-09-11	RPF	2	0	0.5	0	0	0
Netherlands	1981-05-26	----------	1981-09-11	GPV	1	0	0.166667	0	0	0
Norway	2017-09-11	----------	2018-01-14	Ap	49	0	-0.460565	0	0	0
Norway	2017-09-11	----------	2018-01-14	H	45	1	-0.120702	0	0	0
Norway	2017-09-11	----------	2018-01-14	FrP	27	1	0.218928	0	0	0
Norway	2017-09-11	----------	2018-01-14	Sp	19	0	-0.25824	0	0	0
Norway	2017-09-11	----------	2018-01-14	SV	11	0	-0.447703	0	0	0
Norway	2017-09-11	----------	2018-01-14	V	8	1	-0.206793	0	0	0
Norway	2017-09-11	----------	2018-01-14	KrF	8	0	-0.190576	0	0	0
Norway	2017-09-11	----------	2018-01-14	MDG	1	0	-0.170758	0	0	0
Norway	2017-09-11	----------	2018-01-14	R	1	0	-0.5	0	0	0
Norway	2013-09-09	----------	2013-10-16	Ap	55	0	-0.318145	1	0	0
Norway	2013-09-09	----------	2013-10-16	H	48	1	-0.159391	0	0	0
Norway	2013-09-09	----------	2013-10-16	FrP	29	1	-0.0344041	0	0	0
Norway	2013-09-09	----------	2013-10-16	KrF	10	0	-0.229225	0	0	0
Norway	2013-09-09	----------	2013-10-16	Sp	10	0	-0.309955	1	0	0
Norway	2013-09-09	----------	2013-10-16	V	9	0	-0.274083	0	0	0
Norway	2013-09-09	----------	2013-10-16	SV	7	0	-0.5	1	0	0
Norway	2013-09-09	----------	2013-10-16	MDG	1	0	-0.317313	0	0	0
Norway	2009-09-14	----------	2009-10-20	DnA	64	1	-0.371366	0	0	0
Norway	2009-09-14	----------	2009-10-20	FrP	41	0	0.0843141	0	0	0
Norway	2009-09-14	----------	2009-10-20	H	30	0	-0.142186	0	0	0
Norway	2009-09-14	----------	2009-10-20	SV	11	1	-0.5	1	0	0
Norway	2009-09-14	----------	2009-10-20	Sp	11	1	-0.254463	1	0	0
Norway	2009-09-14	----------	2009-10-20	KrF	10	0	-0.138109	0	0	0
Norway	2009-09-14	----------	2009-10-20	V	2	0	-0.231025	0	0	0
Norway	2005-09-12	----------	2005-10-17	DnA	61	1	-0.437594	0	0	0
Norway	2005-09-12	----------	2005-10-17	FrP	38	0	0.22272	0	0	0
Norway	2005-09-12	----------	2005-10-17	H	23	0	0.17585	0	0	0
Norway	2005-09-12	----------	2005-10-17	SV	15	1	-0.5	1	0	0
Norway	2005-09-12	----------	2005-10-17	KrF	11	0	-0.320312	0	0	0
Norway	2005-09-12	----------	2005-10-17	Sp	11	1	-0.231435	1	0	0
Norway	2005-09-12	----------	2005-10-17	V	10	0	-0.312768	0	0	0
Norway	2001-09-10	----------	2001-10-19	DnA	43	0	-0.43367	0	0	0
Norway	2001-09-10	----------	2001-10-19	H	38	1	0.111183	0	0	0
Norway	2001-09-10	----------	2001-10-19	FrP	26	0	0.272171	0	0	0
Norway	2001-09-10	----------	2001-10-19	SV	23	0	-0.5	0	0	0
Norway	2001-09-10	----------	2001-10-19	KrF	22	1	-0.210895	0	0	0
Norway	2001-09-10	----------	2001-10-19	Sp	10	0	-0.309675	0	0	0
Norway	2001-09-10	----------	2001-10-19	V	2	1	-0.176071	0	0	0
Norway	2001-09-10	----------	2001-10-19	K	1	0	0.166667	0	0	0
Norway	1997-09-15	----------	1997-10-17	DnA	65	0	-0.357056	0	0	0
Norway	1997-09-15	----------	1997-10-17	FrP	25	0	0.46284	0	0	0
Norway	1997-09-15	----------	1997-10-17	H	23	0	0.0727832	0	0	0
Norway	1997-09-15	----------	1997-10-17	KrF	25	1	-0.0896779	1	0	0
Norway	1997-09-15	----------	1997-10-17	Sp	11	1	-0.208039	1	0	0
Norway	1997-09-15	----------	1997-10-17	SV	9	0	-0.5	0	0	0
Norway	1997-09-15	----------	1997-10-17	V	6	1	-0.15568	1	0	0
Norway	1997-09-15	----------	1997-10-17	TVF	1	0	0.166667	0	0	0
Norway	1993-09-13	----------	1993-10-07	DnA	67	1	-0.226148	0	0	0
Norway	1993-09-13	----------	1993-10-07	H	28	0	0.165144	0	0	0
Norway	1993-09-13	----------	1993-10-07	Sp	32	0	-0.179489	0	0	0
Norway	1993-09-13	----------	1993-10-07	SV	13	0	-0.371864	0	0	0
Norway	1993-09-13	----------	1993-10-07	KrF	13	0	0.0234215	0	0	0
Norway	1993-09-13	----------	1993-10-07	FrP	10	0	0.5	0	0	0
Norway	1993-09-13	----------	1993-10-07	V	1	0	-0.08415	0	0	0
Norway	1993-09-13	----------	1993-10-07	RV	1	0	-0.5	0	0	0
Norway	1989-09-11	----------	1989-10-16	DnA	63	0	-0.5	0	0	0
Norway	1989-09-11	----------	1989-10-16	H	37	1	-0.0986111	1	0	0
Norway	1989-09-11	----------	1989-10-16	FrP	22	0	0.336111	0	0	0
Norway	1989-09-11	----------	1989-10-16	SV	17	0	-0.481944	0	0	0
Norway	1989-09-11	----------	1989-10-16	KrF	14	1	-0.297222	1	0	0
Norway	1989-09-11	----------	1989-10-16	Sp	11	1	-0.276389	1	0	0
Norway	1989-09-11	----------	1989-10-16	FFF	1	0	0.333333	0	0	0
Norway	1985-09-09	----------	1985-10-04	DnA	71	0	-0.359155	0	0	0
Norway	1985-09-09	----------	1985-10-04	H	50	1	-0.111268	1	0	0
Norway	1985-09-09	----------	1985-10-04	KrF	16	1	-0.170423	1	0	0
Norway	1985-09-09	----------	1985-10-04	Sp	12	1	-0.174648	1	0	0
Norway	1985-09-09	----------	1985-10-04	SV	6	0	-0.5	0	0	0
Norway	1985-09-09	----------	1985-10-04	FrP	2	0	0.478873	0	0	0
Norway	1981-09-14	----------	1981-10-14	DnA	66	0	-0.285176	0	0	0
Norway	1981-09-14	----------	1981-10-14	H	53	1	0.103015	1	0	0
Norway	1981-09-14	----------	1981-10-14	KrF	15	0	-0.100503	1	0	0
Norway	1981-09-14	----------	1981-10-14	SV	4	0	-0.5	0	0	0
Norway	1981-09-14	----------	1981-10-14	FrP	4	0	0.403266	0	0	0
Norway	1981-09-14	----------	1981-10-14	Sp	11	0	-0.18593	1	0	0
Norway	1981-09-14	----------	1981-10-14	V	2	0	-0.320352	0	0	0
Serbia	2020-06-21	----------	2020-10-28	ForOurChildren	188	1	0.333333	0	0	0
Serbia	2020-06-21	----------	2020-10-28	SPS/JS	32	1	0.333333	0	0	0
Serbia	2020-06-21	----------	2020-10-28	SPAS	11	1	0.333333	0	0	0
Serbia	2020-06-21	----------	2020-10-28	VMSZ	9	0	0.166667	0	0	0
Serbia	2020-06-21	----------	2020-10-28	SPP/DPM	4	0	0.25	0	0	0
Serbia	2020-06-21	----------	2020-10-28	PVD/PDD	3	0	0	0	0	0
Serbia	2020-06-21	----------	2020-10-28	SDA	3	0	0	0	0	0
Serbia	2016-04-24	----------	2016-08-11	SerbiaWins	131	1	-0.45846	0	0	0
Serbia	2016-04-24	----------	2016-08-11	SPS/JS	29	1	0.5	0	0	0
Serbia	2016-04-24	----------	2016-08-11	SRS	22	0	-0.12125	0	0	0
Serbia	2016-04-24	----------	2016-08-11	DJB	16	0	-0.249145	0	0	0
Serbia	2016-04-24	----------	2016-08-11	justSerbia	16	0	-0.211182	0	0	0
Serbia	2016-04-24	----------	2016-08-11	Dveri/DSS	13	0	-0.0457599	0	0	0
Serbia	2016-04-24	----------	2016-08-11	LDP/LSV/SDS	13	0	-0.039758	0	0	0
Serbia	2016-04-24	----------	2016-08-11	VMSZ	4	0	0.0396246	0	0	0
Serbia	2016-04-24	----------	2016-08-11	BDZ	2	0	-0.0432621	0	0	0
Serbia	2016-04-24	----------	2016-08-11	SDA	2	0	-0.179632	0	0	0
Serbia	2016-04-24	----------	2016-08-11	ZESgreen	1	0	-0.333333	0	0	0
Serbia	2016-04-24	----------	2016-08-11	PVD/PDD	1	0	0	0	0	0
Serbia	2014-03-16	----------	2014-04-27	SNS/SDPS/NS/SPO/PS	158	1	-0.0138	0	0	0
Serbia	2014-03-16	----------	2014-04-27	SPS/PUPS/JS	44	1	0.2459	0	0	0
Serbia	2014-03-16	----------	2014-04-27	DS	19	0	-0.35715	0	0	0
Serbia	2014-03-16	----------	2014-04-27	NDS-Z/LSV/ZZS/VMDK/ZZV/DLR	18	0	0.5	0	0	0
Serbia	2014-03-16	----------	2014-04-27	VMSZ	6	0	0.283025	0	0	0
Serbia	2014-03-16	----------	2014-04-27	SDA	3	0	0	0	0	0
Serbia	2014-03-16	----------	2014-04-27	PVD/PDD	2	0	0	0	0	0
Serbia	2012-05-06	----------	2012-07-27	Moving	73	1	-0.0871263	0	0	0
Serbia	2012-05-06	----------	2012-07-27	Choice	67	1	-0.203823	0	0	0
Serbia	2012-05-06	----------	2012-07-27	SPS/PUPS/JS	44	1	0.5	0	0	0
Serbia	2012-05-06	----------	2012-07-27	DSS	21	0	-0.0720961	0	0	0
Serbia	2012-05-06	----------	2012-07-27	U-Turn	19	0	-0.0907695	0	0	0
Serbia	2012-05-06	----------	2012-07-27	URS	16	1	0.067636	0	0	0
Serbia	2012-05-06	----------	2012-07-27	VMSZ	5	0	0.177373	0	0	0
Serbia	2012-05-06	----------	2012-07-27	SDA	2	1	0	0	0	0
Serbia	2012-05-06	----------	2012-07-27	AllTogether	1	0	0	0	0	0
Serbia	2012-05-06	----------	2012-07-27	KAPD	1	0	0	0	0	0
Serbia	2012-05-06	----------	2012-07-27	None	1	0	-0.111893	0	0	0
Serbia	2008-05-11	----------	2008-07-07	ZES	102	1	0.5	0	0	0
Serbia	2008-05-11	----------	2008-07-07	SRS	78	0	0.360568	0	0	0
Serbia	2008-05-11	----------	2008-07-07	DSS/NS	30	0	-0.0464953	0	0	0
Serbia	2008-05-11	----------	2008-07-07	SPS/PUPS/JS	20	1	0.333333	0	0	0
Serbia	2008-05-11	----------	2008-07-07	LDP	13	0	0.254131	0	0	0
Serbia	2008-05-11	----------	2008-07-07	MK	4	0	-0.0219786	0	0	0
Serbia	2008-05-11	----------	2008-07-07	SDA	2	1	0	0	0	0
Serbia	2008-05-11	----------	2008-07-07	KAPD	1	0	0	0	0	0
Serbia	2007-01-21	----------	2007-05-15	SRS	81	0	-0.0986875	0	0	0
Serbia	2007-01-21	----------	2007-05-15	DS	64	1	-0.192447	0	0	0
Serbia	2007-01-21	----------	2007-05-15	DSS/NS	47	1	0.5	0	0	0
Serbia	2007-01-21	----------	2007-05-15	G17+	19	1	-0.24818	0	0	0
Serbia	2007-01-21	----------	2007-05-15	SPS	16	0	-0.117158	0	0	0
Serbia	2007-01-21	----------	2007-05-15	LDP	15	0	0.166257	0	0	0
Serbia	2007-01-21	----------	2007-05-15	VMSZ	3	0	0.166667	0	0	0
Serbia	2007-01-21	----------	2007-05-15	SDA	2	0	0	0	0	0
Serbia	2007-01-21	----------	2007-05-15	RUS	1	0	0	0	0	0
Serbia	2007-01-21	----------	2007-05-15	KAPD	1	0	0	0	0	0
Serbia	2007-01-21	----------	2007-05-15	RP	1	0	0	0	0	0
Slovakia	2020-02-29	----------	2020-03-21	OLaNO	53	1	0.166667	0	0	0
Slovakia	2020-02-29	----------	2020-03-21	Smer	38	0	-0.166667	0	0	0
Slovakia	2020-02-29	----------	2020-03-21	SME RODINA	17	1	0.25	0	0	0
Slovakia	2020-02-29	----------	2020-03-21	LSNS	17	0	0.5	0	0	0
Slovakia	2020-02-29	----------	2020-03-21	SaS	13	1	0.166667	0	0	0
Slovakia	2020-02-29	----------	2020-03-21	ZALUDI	12	1	0.0833333	0	0	0
Slovakia	2016-03-05	----------	2016-03-23	Smer	49	1	-0.146811	0	0	0
Slovakia	2016-03-05	----------	2016-03-23	SaS	21	0	0.5	0	0	0
Slovakia	2016-03-05	----------	2016-03-23	OLaNO	19	0	-0.042759	0	0	0
Slovakia	2016-03-05	----------	2016-03-23	SNS	15	1	0.228118	0	0	0
Slovakia	2016-03-05	----------	2016-03-23	LSNS	14	0	0.5	0	0	0
Slovakia	2016-03-05	----------	2016-03-23	SME RODINA	11	0	0.0371388	0	0	0
Slovakia	2016-03-05	----------	2016-03-23	Most-Hid	11	1	0.00773432	0	0	0
Slovakia	2016-03-05	----------	2016-03-23	SIET	10	1	0.0152044	0	0	0
Slovakia	2012-03-10	----------	2012-04-04	Smer	83	1	-0.189651	0	0	0
Slovakia	2012-03-10	----------	2012-04-04	KDH	16	0	0.160709	0	0	0
Slovakia	2012-03-10	----------	2012-04-04	OLaNO	16	0	0.424069	0	0	0
Slovakia	2012-03-10	----------	2012-04-04	Most-Hid	13	0	-0.0654064	0	0	0
Slovakia	2012-03-10	----------	2012-04-04	SDKU-DS	11	0	0.117501	0	0	0
Slovakia	2012-03-10	----------	2012-04-04	SaS	11	0	0.5	0	0	0
Slovakia	2010-06-12	----------	2010-07-08	Smer	62	0	-0.268588	0	0	0
Slovakia	2010-06-12	----------	2010-07-08	SDKU-DS	28	1	-0.0586987	0	0	0
Slovakia	2010-06-12	----------	2010-07-08	SaS	22	1	0.5	0	0	0
Slovakia	2010-06-12	----------	2010-07-08	KDH	15	1	0.233253	0	0	0
Slovakia	2010-06-12	----------	2010-07-08	Most-Hid	14	1	0.162317	0	0	0
Slovakia	2010-06-12	----------	2010-07-08	SNS	9	0	0.226487	0	0	0
Slovakia	2006-06-17	----------	2006-07-04	Smer	50	1	-0.366605	0	0	0
Slovakia	2006-06-17	----------	2006-07-04	SDKU-DS	31	0	-0.0211289	0	0	0
Slovakia	2006-06-17	----------	2006-07-04	SNS	20	1	0.127852	0	0	0
Slovakia	2006-06-17	----------	2006-07-04	SMK/MKP	20	0	-0.122511	0	0	0
Slovakia	2006-06-17	----------	2006-07-04	HZDS	15	1	0	0	0	0
Slovakia	2006-06-17	----------	2006-07-04	KDH	14	0	0.5	0	0	0
Slovakia	2002-09-21	----------	2002-10-16	HZDS	36	0	0.37927	0	0	0
Slovakia	2002-09-21	----------	2002-10-16	SDKU-DS	28	1	0.166667	0	0	0
Slovakia	2002-09-21	----------	2002-10-16	Smer	25	0	0.162928	0	0	0
Slovakia	2002-09-21	----------	2002-10-16	SMK/MKP	20	1	-0.0111058	0	0	0
Slovakia	2002-09-21	----------	2002-10-16	KDH	15	1	0.5	0	0	0
Slovakia	2002-09-21	----------	2002-10-16	ANO	15	1	0.341706	0	0	0
Slovakia	2002-09-21	----------	2002-10-16	KSS	11	0	-0.131339	0	0	0
Slovakia	1998-09-26	----------	1998-10-30	HZDS	43	0	0.0270183	0	0	0
Slovakia	1998-09-26	----------	1998-10-30	SDK	42	1	0.187252	0	0	0
Slovakia	1998-09-26	----------	1998-10-30	SDL	23	1	-0.225597	0	0	0
Slovakia	1998-09-26	----------	1998-10-30	SMK/MKP	15	1	-0.258856	0	0	0
Slovakia	1998-09-26	----------	1998-10-30	SNS	14	0	0.5	0	0	0
Slovakia	1998-09-26	----------	1998-10-30	SOP	13	1	-0.230611	0	0	0
Slovakia	1994-10-01	----------	1994-12-13	HZDS	58	1	0.110226	1	0	0
Slovakia	1994-10-01	----------	1994-12-13	RSS	3	0	0	1	0	0
Slovakia	1994-10-01	----------	1994-12-13	SV	18	0	-0.469478	0	0	0
Slovakia	1994-10-01	----------	1994-12-13	MK	17	0	-0.240358	0	0	0
Slovakia	1994-10-01	----------	1994-12-13	KDH	17	0	-0.281579	0	0	0
Slovakia	1994-10-01	----------	1994-12-13	DEUS	15	0	0.0994443	0	0	0
Slovakia	1994-10-01	----------	1994-12-13	ZRS	13	1	-0.5	0	0	0
Slovakia	1994-10-01	----------	1994-12-13	SNS	9	1	-0.0639048	0	0	0
Slovakia	1992-06-06	----------	1992-06-24	HZDS	74	1	0.0463054	0	0	0
Slovakia	1992-06-06	----------	1992-06-24	SDL	29	0	0.0267315	0	0	0
Slovakia	1992-06-06	----------	1992-06-24	KDH	18	0	0.5	0	0	0
Slovakia	1992-06-06	----------	1992-06-24	SNS	15	0	0.066354	0	0	0
Slovakia	1992-06-06	----------	1992-06-24	ESWS-MKdH	14	0	0.0999203	0	0	0
Slovenia	2018-06-03	----------	2018-09-13	SDS	25	0	0.205926	0	0	0
Slovenia	2018-06-03	----------	2018-09-13	LMS	13	1	0.0352365	0	0	0
Slovenia	2018-06-03	----------	2018-09-13	SD	10	1	-0.127542	0	0	0
Slovenia	2018-06-03	----------	2018-09-13	SMC	10	1	-0.109111	0	0	0
Slovenia	2018-06-03	----------	2018-09-13	LEVICA	9	0	-0.5	0	0	0
Slovenia	2018-06-03	----------	2018-09-13	Nsi	7	0	0.132745	0	0	0
Slovenia	2018-06-03	----------	2018-09-13	SAB	5	1	-0.105861	0	0	0
Slovenia	2018-06-03	----------	2018-09-13	DeSUS	5	1	-0.359331	0	0	0
Slovenia	2018-06-03	----------	2018-09-13	SNS	4	0	0.0999899	0	0	0
Slovenia	2018-06-03	----------	2018-09-13	minI	1	0	0	0	0	0
Slovenia	2018-06-03	----------	2018-09-13	minH	1	0	0	0	0	0
Slovenia	2014-07-13	----------	2014-09-18	SMC	36	1	-0.5	0	0	0
Slovenia	2014-07-13	----------	2014-09-18	SDS	21	0	0.144446	0	0	0
Slovenia	2014-07-13	----------	2014-09-18	DeSUS	10	1	-0.144158	0	0	0
Slovenia	2014-07-13	----------	2014-09-18	SD	6	1	-0.242266	0	0	0
Slovenia	2014-07-13	----------	2014-09-18	ZL	6	0	-0.499872	0	0	0
Slovenia	2014-07-13	----------	2014-09-18	Nsi	5	0	0.356545	0	0	0
Slovenia	2014-07-13	----------	2014-09-18	SAB	4	0	-0.162853	0	0	0
Slovenia	2014-07-13	----------	2014-09-18	minI	1	0	0	0	0	0
Slovenia	2014-07-13	----------	2014-09-18	minH	1	0	0	0	0	0
Slovenia	2011-12-04	----------	2012-02-10	PS	28	0	0.5	0	0	0
Slovenia	2011-12-04	----------	2012-02-10	SDS	26	1	0.122033	0	0	0
Slovenia	2011-12-04	----------	2012-02-10	SD	10	0	-0.0377076	0	0	0
Slovenia	2011-12-04	----------	2012-02-10	LGV	8	1	0	0	0	0
Slovenia	2011-12-04	----------	2012-02-10	DeSUS	6	1	-0.160774	0	0	0
Slovenia	2011-12-04	----------	2012-02-10	SLS	6	1	-0.121712	0	0	0
Slovenia	2011-12-04	----------	2012-02-10	Nsi	4	1	-0.128448	0	0	0
Slovenia	2011-12-04	----------	2012-02-10	minI	1	0	0	0	0	0
Slovenia	2011-12-04	----------	2012-02-10	minH	1	0	0	0	0	0
Slovenia	2008-09-21	----------	2008-11-21	SD	29	1	-0.434395	0	0	0
Slovenia	2008-09-21	----------	2008-11-21	SDS	28	0	-0.246238	0	0	0
Slovenia	2008-09-21	----------	2008-11-21	Zares	9	1	-0.471224	0	0	0
Slovenia	2008-09-21	----------	2008-11-21	DeSUS	7	1	-0.5	0	0	0
Slovenia	2008-09-21	----------	2008-11-21	SNS	5	0	0.461847	0	0	0
Slovenia	2008-09-21	----------	2008-11-21	SLS+SMS	5	0	-0.00502912	0	0	0
Slovenia	2008-09-21	----------	2008-11-21	LDS	5	1	0.200938	0	0	0
Slovenia	2008-09-21	----------	2008-11-21	minI	1	0	0	0	0	0
Slovenia	2008-09-21	----------	2008-11-21	minH	1	0	0	0	0	0
Slovenia	2004-10-03	----------	2004-12-03	SDS	29	1	-0.046515	0	0	0
Slovenia	2004-10-03	----------	2004-12-03	LDS	23	0	-0.334565	0	0	0
Slovenia	2004-10-03	----------	2004-12-03	SD	10	0	-0.13655	0	0	0
Slovenia	2004-10-03	----------	2004-12-03	Nsi	9	1	-0.100058	0	0	0
Slovenia	2004-10-03	----------	2004-12-03	SLS	7	1	-0.0123895	0	0	0
Slovenia	2004-10-03	----------	2004-12-03	SNS	6	0	0.391634	0	0	0
Slovenia	2004-10-03	----------	2004-12-03	DeSUS	4	1	-0.5	0	0	0
Slovenia	2004-10-03	----------	2004-12-03	minI	1	0	0	0	0	0
Slovenia	2004-10-03	----------	2004-12-03	minH	1	0	0	0	0	0
Slovenia	2000-10-15	----------	2000-11-30	LDS	34	1	0.240488	0	0	0
Slovenia	2000-10-15	----------	2000-11-30	SDS	14	0	-0.329102	0	0	0
Slovenia	2000-10-15	----------	2000-11-30	ZLSD	11	1	-0.5	0	0	0
Slovenia	2000-10-15	----------	2000-11-30	SLS	9	1	0.101516	0	0	0
Slovenia	2000-10-15	----------	2000-11-30	Nsi	8	0	0.256897	0	0	0
Slovenia	2000-10-15	----------	2000-11-30	DeSUS	4	0	0.063258	0	0	0
Slovenia	2000-10-15	----------	2000-11-30	SNS	4	0	0.156451	0	0	0
Slovenia	2000-10-15	----------	2000-11-30	SMS	4	0	0.341112	0	0	0
Slovenia	2000-10-15	----------	2000-11-30	minI	1	0	0	0	0	0
Slovenia	2000-10-15	----------	2000-11-30	minH	1	0	0	0	0	0
Slovenia	1996-11-10	----------	1997-02-27	LDS	25	1	-0.275902	0	0	0
Slovenia	1996-11-10	----------	1997-02-27	SLS	19	1	0.401244	0	0	0
Slovenia	1996-11-10	----------	1997-02-27	SDS	16	0	-0.10569	0	0	0
Slovenia	1996-11-10	----------	1997-02-27	SKD	10	0	-0.0118083	0	0	0
Slovenia	1996-11-10	----------	1997-02-27	ZLSD	9	0	-0.238961	0	0	0
Slovenia	1996-11-10	----------	1997-02-27	DeSUS	5	1	-0.5	0	0	0
Slovenia	1996-11-10	----------	1997-02-27	SNS	4	0	0.135416	0	0	0
Slovenia	1996-11-10	----------	1997-02-27	minI	1	0	0	0	0	0
Slovenia	1996-11-10	----------	1997-02-27	minH	1	0	0	0	0	0
Slovenia	1992-12-06	----------	1993-01-25	LDS	22	1	0.5	0	0	0
Slovenia	1992-12-06	----------	1993-01-25	SKD	15	1	-0.00421136	0	0	0
Slovenia	1992-12-06	----------	1993-01-25	SD	14	1	0.0532949	0	0	0
Slovenia	1992-12-06	----------	1993-01-25	SNS	12	0	-0.0157713	0	0	0
Slovenia	1992-12-06	----------	1993-01-25	SLS	10	0	-0.0423145	0	0	0
Slovenia	1992-12-06	----------	1993-01-25	DSS	6	0	-0.256128	0	0	0
Slovenia	1992-12-06	----------	1993-01-25	ZS	5	0	-0.121179	0	0	0
Slovenia	1992-12-06	----------	1993-01-25	SDS	4	1	-0.0925107	0	0	0
Slovenia	1992-12-06	----------	1993-01-25	minI	1	0	0	0	0	0
Slovenia	1992-12-06	----------	1993-01-25	minH	1	0	0	0	0	0
Spain	2019-11-10	----------	2020-01-13	PSOE	120	1	-0.380703	0	0	0
Spain	2019-11-10	----------	2020-01-13	PP	89	0	0.0595355	0	0	0
Spain	2019-11-10	----------	2020-01-13	VOX	52	0	0.438511	0	0	0
Spain	2019-11-10	----------	2020-01-13	UP	26	1	-0.5	1	0	0
Spain	2019-11-10	----------	2020-01-13	ECP	7	1	-0.333333	1	0	0
Spain	2019-11-10	----------	2020-01-13	GEC	2	1	-0.333333	1	0	0
Spain	2019-11-10	----------	2020-01-13	Cs	10	0	-0.203186	0	0	0
Spain	2019-11-10	----------	2020-01-13	ERC	13	0	-0.364016	0	0	0
Spain	2019-11-10	----------	2020-01-13	MP-E	2	0	-0.39949	0	1	0
Spain	2019-11-10	----------	2020-01-13	MC	1	0	-0.306207	0	1	0
Spain	2019-11-10	----------	2020-01-13	JxCat	8	0	-0.224258	0	0	0
Spain	2019-11-10	----------	2020-01-13	PNV/EAJ	6	0	-0.135426	0	0	0
Spain	2019-11-10	----------	2020-01-13	EHBildu	5	0	-0.475673	0	0	0
Spain	2019-11-10	----------	2020-01-13	CUP	2	0	-0.118633	0	0	0
Spain	2019-11-10	----------	2020-01-13	PNC	2	0	-0.198536	0	0	0
Spain	2019-11-10	----------	2020-01-13	BNG	1	0	-0.432466	0	0	0
Spain	2019-11-10	----------	2020-01-13	NA+	2	0	0.25	0	0	0
Spain	2019-11-10	----------	2020-01-13	PRC	1	0	-0.0833333	0	0	0
Spain	2019-11-10	----------	2020-01-13	TE	1	0	-0.0241543	0	0	0
Spain	2019-04-28	2019-09-24	----------	PSOE	123	0	-0.366314	0	0	0
Spain	2019-04-28	2019-09-24	----------	PP	66	0	0.0758862	0	0	0
Spain	2019-04-28	2019-09-24	----------	Cs	57	0	-0.131947	0	0	0
Spain	2019-04-28	2019-09-24	----------	UP	33	0	-0.5	1	0	0
Spain	2019-04-28	2019-09-24	----------	ECP	7	0	-0.333333	1	0	0
Spain	2019-04-28	2019-09-24	----------	EM	2	0	-0.333333	1	0	0
Spain	2019-04-28	2019-09-24	----------	VOX	24	0	0.435353	0	0	0
Spain	2019-04-28	2019-09-24	----------	ERC	15	0	-0.379681	0	0	0
Spain	2019-04-28	2019-09-24	----------	JxCat	7	0	-0.234592	0	0	0
Spain	2019-04-28	2019-09-24	----------	PNV/EAJ	6	0	-0.145502	0	0	0
Spain	2019-04-28	2019-09-24	----------	EHBildu	4	0	-0.0500651	0	0	0
Spain	2019-04-28	2019-09-24	----------	compromis	1	0	-0.396278	0	0	0
Spain	2019-04-28	2019-09-24	----------	CC	2	0	-0.287962	0	0	0
Spain	2019-04-28	2019-09-24	----------	NA+	2	0	0.25	0	0	0
Spain	2019-04-28	2019-09-24	----------	PRC	1	0	0	0	0	0
Spain	2016-06-26	----------	2016-11-04	PP	137	1	-0.049407	0	0	0
Spain	2016-06-26	----------	2016-11-04	PSOE	85	0	-0.286326	0	0	0
Spain	2016-06-26	----------	2016-11-04	UP	45	0	-0.429291	1	0	0
Spain	2016-06-26	----------	2016-11-04	ECP	12	0	-0.481709	1	0	0
Spain	2016-06-26	----------	2016-11-04	Compromis–Podemos–EUPV	9	0	-0.401023	1	0	0
Spain	2016-06-26	----------	2016-11-04	EM	5	0	-0.5	1	0	0
Spain	2016-06-26	----------	2016-11-04	Cs	32	0	-0.318012	0	0	0
Spain	2016-06-26	----------	2016-11-04	ERC	9	0	-0.282128	0	0	0
Spain	2016-06-26	----------	2016-11-04	CDC	8	0	-0.195128	0	0	0
Spain	2016-06-26	----------	2016-11-04	PNV/EAJ	5	0	-0.063	0	0	0
Spain	2016-06-26	----------	2016-11-04	EHBildu	2	0	0.120291	0	0	0
Spain	2016-06-26	----------	2016-11-04	CC	1	0	-0.108907	0	0	0
Spain	2015-12-20	2016-05-03	----------	PP	123	0	-0.0465053	0	0	0
Spain	2015-12-20	2016-05-03	----------	PSOE	90	0	-0.27971	0	0	0
Spain	2015-12-20	2016-05-03	----------	Podemos	42	0	-0.360659	1	0	0
Spain	2015-12-20	2016-05-03	----------	ECP	12	0	-0.453418	1	0	0
Spain	2015-12-20	2016-05-03	----------	Compromis–Podemos–EUPV	9	0	-0.381214	1	0	0
Spain	2015-12-20	2016-05-03	----------	EM	6	0	-0.460062	1	0	0
Spain	2015-12-20	2016-05-03	----------	Cs	40	0	-0.175514	0	0	0
Spain	2015-12-20	2016-05-03	----------	IU	2	0	-0.5	0	0	0
Spain	2015-12-20	2016-05-03	----------	ERC	9	0	-0.291378	0	0	0
Spain	2015-12-20	2016-05-03	----------	DiL	8	0	-0.198641	0	0	0
Spain	2015-12-20	2016-05-03	----------	PNV/EAJ	6	0	-0.0593	0	0	0
Spain	2015-12-20	2016-05-03	----------	EHBildu	2	0	0.00959876	0	0	0
Spain	2015-12-20	2016-05-03	----------	CC	1	0	-0.160804	0	0	0
Spain	2011-11-20	----------	2011-12-22	PP	186	1	-0.0467779	0	0	0
Spain	2011-11-20	----------	2011-12-22	PSOE	110	0	-0.369407	0	0	0
Spain	2011-11-20	----------	2011-12-22	IU	11	0	-0.5	0	0	0
Spain	2011-11-20	----------	2011-12-22	UPyD	5	0	-0.301479	0	0	0
Spain	2011-11-20	----------	2011-12-22	CiU	16	0	-0.147293	0	0	0
Spain	2011-11-20	----------	2011-12-22	Amaiur	7	0	-0.233903	0	0	0
Spain	2011-11-20	----------	2011-12-22	PNV/EAJ	5	0	-0.150739	0	0	0
Spain	2011-11-20	----------	2011-12-22	ERC	3	0	-0.29726	0	0	0
Spain	2011-11-20	----------	2011-12-22	BNG	2	0	-0.423959	0	0	0
Spain	2011-11-20	----------	2011-12-22	CC	2	0	-0.269923	0	0	0
Spain	2011-11-20	----------	2011-12-22	C-Q	1	0	-0.318288	0	0	0
Spain	2011-11-20	----------	2011-12-22	FAC	1	0	-0.242016	0	0	0
Spain	2011-11-20	----------	2011-12-22	GBai	1	0	-0.222399	0	0	0
Spain	2008-03-09	----------	2008-04-14	PSOE	169	1	-0.5	0	0	0
Spain	2008-03-09	----------	2008-04-14	PP	154	0	-0.0826529	0	0	0
Spain	2008-03-09	----------	2008-04-14	IU	2	0	-0.358097	0	0	0
Spain	2008-03-09	----------	2008-04-14	CiU	10	0	-0.209536	0	0	0
Spain	2008-03-09	----------	2008-04-14	PNV/EAJ	6	0	-0.0566956	0	0	0
Spain	2008-03-09	----------	2008-04-14	UPyD	1	0	0	0	0	0
Spain	2008-03-09	----------	2008-04-14	ERC	3	0	-0.2351	0	0	0
Spain	2008-03-09	----------	2008-04-14	BNG	2	0	-0.26001	0	0	0
Spain	2008-03-09	----------	2008-04-14	CC	2	0	-0.104724	0	0	0
Spain	2008-03-09	----------	2008-04-14	NaBai	1	0	-0.25	0	0	0
Spain	2004-03-14	----------	2004-04-18	PSOE	164	1	-0.351737	0	0	0
Spain	2004-03-14	----------	2004-04-18	PP	148	0	0.26425	0	0	0
Spain	2004-03-14	----------	2004-04-18	IU	5	0	-0.468718	0	0	0
Spain	2004-03-14	----------	2004-04-18	CiU	10	0	-0.00712501	0	0	0
Spain	2004-03-14	----------	2004-04-18	ERC	8	0	-0.364511	0	0	0
Spain	2004-03-14	----------	2004-04-18	PNV/EAJ	7	0	-0.329965	0	0	0
Spain	2004-03-14	----------	2004-04-18	CC	3	0	-0.258629	0	0	0
Spain	2004-03-14	----------	2004-04-18	BNG	2	0	-0.24208	0	0	0
Spain	2004-03-14	----------	2004-04-18	CHA	1	0	-0.5	0	0	0
Spain	2004-03-14	----------	2004-04-18	EA	1	0	-0.322357	0	0	0
Spain	2004-03-14	----------	2004-04-18	NaBai	1	0	-0.25	0	0	0
Spain	2000-03-12	----------	2000-04-28	PP	183	1	0.0659036	0	0	0
Spain	2000-03-12	----------	2000-04-28	PSOE	125	0	-0.361156	0	0	0
Spain	2000-03-12	----------	2000-04-28	IU	8	0	-0.5	0	0	0
Spain	2000-03-12	----------	2000-04-28	CiU	15	0	-0.00815757	0	0	0
Spain	2000-03-12	----------	2000-04-28	PNV/EAJ	7	0	-0.210921	0	0	0
Spain	2000-03-12	----------	2000-04-28	BNG	3	0	-0.183362	0	0	0
Spain	2000-03-12	----------	2000-04-28	CC	4	0	-0.205409	0	0	0
Spain	2000-03-12	----------	2000-04-28	PA	1	0	-0.322628	0	0	0
Spain	2000-03-12	----------	2000-04-28	ERC	1	0	-0.262732	0	0	0
Spain	2000-03-12	----------	2000-04-28	ICV	1	0	-0.333333	0	0	0
Spain	2000-03-12	----------	2000-04-28	EA	1	0	-0.280554	0	0	0
Spain	2000-03-12	----------	2000-04-28	CHA	1	0	-0.27337	0	0	0
Spain	1996-03-03	----------	1996-05-06	PP	156	1	0.186351	0	0	0
Spain	1996-03-03	----------	1996-05-06	PSOE	141	0	-0.0775722	0	0	0
Spain	1996-03-03	----------	1996-05-06	IU	21	0	-0.5	0	0	0
Spain	1996-03-03	----------	1996-05-06	CiU	16	0	0.0196338	0	0	0
Spain	1996-03-03	----------	1996-05-06	PNV/EAJ	5	0	-0.161355	0	0	0
Spain	1996-03-03	----------	1996-05-06	CC	4	0	-0.096583	0	0	0
Spain	1996-03-03	----------	1996-05-06	BNG	2	0	-0.185633	0	0	0
Spain	1996-03-03	----------	1996-05-06	HB	2	0	-0.5	0	0	0
Spain	1996-03-03	----------	1996-05-06	ERC	1	0	-0.269964	0	0	0
Spain	1996-03-03	----------	1996-05-06	EA	1	0	-0.288276	0	0	0
Spain	1996-03-03	----------	1996-05-06	UV	1	0	0.333333	0	0	0
Spain	1993-06-06	----------	1993-07-14	PSOE	159	1	-0.328247	0	0	0
Spain	1993-06-06	----------	1993-07-14	PP	141	0	-0.119163	0	0	0
Spain	1993-06-06	----------	1993-07-14	IU	18	0	-0.5	0	0	0
Spain	1993-06-06	----------	1993-07-14	CiU	17	0	-0.16225	0	0	0
Spain	1993-06-06	----------	1993-07-14	PNV/EAJ	5	0	-0.00438361	0	0	0
Spain	1993-06-06	----------	1993-07-14	CC	4	0	-0.0672955	0	0	0
Spain	1993-06-06	----------	1993-07-14	HB	2	0	-0.5	0	0	0
Spain	1993-06-06	----------	1993-07-14	ERC	1	0	-0.223055	0	0	0
Spain	1993-06-06	----------	1993-07-14	PAR	1	0	-0.210399	0	0	0
Spain	1993-06-06	----------	1993-07-14	EA	1	0	-0.29612	0	0	0
Spain	1993-06-06	----------	1993-07-14	UV	1	0	0.333333	0	0	0
Spain	1989-10-29	----------	1989-12-07	PSOE	175	1	-0.278656	0	0	0
Spain	1989-10-29	----------	1989-12-07	PP	107	0	-0.0387911	0	0	0
Spain	1989-10-29	----------	1989-12-07	IU	17	0	-0.5	0	0	0
Spain	1989-10-29	----------	1989-12-07	CDS	14	0	-0.0558511	0	0	0
Spain	1989-10-29	----------	1989-12-07	CiU	18	0	-0.0398526	0	0	0
Spain	1989-10-29	----------	1989-12-07	PNV/EAJ	5	0	-0.149707	0	0	0
Spain	1989-10-29	----------	1989-12-07	HB	4	0	-0.5	0	0	0
Spain	1989-10-29	----------	1989-12-07	PA	2	0	-0.27998	0	0	0
Spain	1989-10-29	----------	1989-12-07	UV	2	0	0.333333	0	0	0
Spain	1989-10-29	----------	1989-12-07	EA	2	0	-0.239828	0	0	0
Spain	1989-10-29	----------	1989-12-07	EE	2	0	-0.293481	0	0	0
Spain	1989-10-29	----------	1989-12-07	PAR	1	0	-0.185825	0	0	0
Spain	1989-10-29	----------	1989-12-07	AIC	1	0	0.166667	0	0	0
Sweden	2018-09-09	----------	2019-01-21	SAP	100	1	-0.245694	0	1	0
Sweden	2018-09-09	----------	2019-01-21	MSP	70	0	0.092897	1	0	0
Sweden	2018-09-09	----------	2019-01-21	SD	62	0	-0.11168	0	0	0
Sweden	2018-09-09	----------	2019-01-21	CP	31	0	0.122577	1	0	0
Sweden	2018-09-09	----------	2019-01-21	V	28	0	-0.5	0	1	0
Sweden	2018-09-09	----------	2019-01-21	Kd	22	0	-0.156163	1	0	0
Sweden	2018-09-09	----------	2019-01-21	FP	20	0	-0.0140537	1	0	0
Sweden	2018-09-09	----------	2019-01-21	MP	16	1	-0.196138	0	1	0
Sweden	2014-09-14	----------	2014-10-03	SAP	113	1	-0.5	0	0	0
Sweden	2014-09-14	----------	2014-10-03	MSP	84	0	-0.15899	1	0	0
Sweden	2014-09-14	----------	2014-10-03	SD	49	0	-0.0630909	0	0	0
Sweden	2014-09-14	----------	2014-10-03	MP	25	1	-0.24831	0	0	0
Sweden	2014-09-14	----------	2014-10-03	CP	22	0	0.0749478	1	0	0
Sweden	2014-09-14	----------	2014-10-03	V	21	0	-0.321711	0	0	0
Sweden	2014-09-14	----------	2014-10-03	FP	19	0	-0.023951	1	0	0
Sweden	2014-09-14	----------	2014-10-03	Kd	16	0	0.0463642	1	0	0
Sweden	2010-09-19	----------	2010-10-06	SAP	112	0	-0.5	0	1	0
Sweden	2010-09-19	----------	2010-10-06	MSP	107	1	0.0384103	1	0	0
Sweden	2010-09-19	----------	2010-10-06	MP	25	0	-0.141927	0	1	0
Sweden	2010-09-19	----------	2010-10-06	FP	24	1	-0.074419	1	0	0
Sweden	2010-09-19	----------	2010-10-06	CP	23	1	-0.0347072	1	0	0
Sweden	2010-09-19	----------	2010-10-06	SD	20	0	0.243043	0	0	0
Sweden	2010-09-19	----------	2010-10-06	V	19	0	-0.189108	0	1	0
Sweden	2010-09-19	----------	2010-10-06	Kd	19	1	0.126154	1	0	0
Sweden	2006-09-17	----------	2006-10-06	SAP	130	0	-0.335829	0	0	0
Sweden	2006-09-17	----------	2006-10-06	MSP	97	1	0.055057	1	0	0
Sweden	2006-09-17	----------	2006-10-06	CP	29	1	-0.0619478	1	0	0
Sweden	2006-09-17	----------	2006-10-06	FP	28	1	0.20207	1	0	0
Sweden	2006-09-17	----------	2006-10-06	Kd	24	1	0.0111976	1	0	0
Sweden	2006-09-17	----------	2006-10-06	V	22	0	-0.5	0	0	0
Sweden	2006-09-17	----------	2006-10-06	MP	19	0	-0.161378	0	0	0
Sweden	2002-09-15	----------	2002-10-01	SAP	144	1	-0.240601	0	0	0
Sweden	2002-09-15	----------	2002-10-01	MSP	55	0	0.5	0	0	0
Sweden	2002-09-15	----------	2002-10-01	FP	48	0	0.0122435	0	0	0
Sweden	2002-09-15	----------	2002-10-01	Kd	33	0	0.0830903	0	0	0
Sweden	2002-09-15	----------	2002-10-01	V	30	0	-0.442198	0	0	0
Sweden	2002-09-15	----------	2002-10-01	CP	22	0	0.139854	0	0	0
Sweden	2002-09-15	----------	2002-10-01	MP	17	0	-0.3427	0	0	0
Sweden	1998-09-20	----------	1998-10-07	SAP	131	1	-0.0469739	0	0	0
Sweden	1998-09-20	----------	1998-10-07	MSP	82	0	0.5	0	0	0
Sweden	1998-09-20	----------	1998-10-07	V	43	0	-0.480321	0	0	0
Sweden	1998-09-20	----------	1998-10-07	Kd	42	0	0.0639947	0	0	0
Sweden	1998-09-20	----------	1998-10-07	CP	18	0	0.154576	0	0	0
Sweden	1998-09-20	----------	1998-10-07	FP	17	0	0.190862	0	0	0
Sweden	1998-09-20	----------	1998-10-07	MP	16	0	-0.482445	0	0	0
Sweden	1994-09-18	----------	1994-10-07	SAP	161	1	0.295838	0	0	0
Sweden	1994-09-18	----------	1994-10-07	MSP	80	0	0.5	0	0	0
Sweden	1994-09-18	----------	1994-10-07	CP	27	0	0.271361	0	0	0
Sweden	1994-09-18	----------	1994-10-07	FP	26	0	0.239683	0	0	0
Sweden	1994-09-18	----------	1994-10-07	V	22	0	-0.339208	0	0	0
[truncated: 132 more rows]

## Sheet: Scenario III
Country	DateElection	DateFailure	DateGovernment	Parties	Seats	Government	PoliticalPosition	PEC_1	PEC_2	PEC_3	PEC_4
Albania	2017-06-25	----------	2017-09-13	PSS	74	1	centre-left	0	0	0	0
Albania	2017-06-25	----------	2017-09-13	PD	43	0	centre-right	0	0	0	0
Albania	2017-06-25	----------	2017-09-13	LSI	19	0	centre-left	0	0	0	0
Albania	2017-06-25	----------	2017-09-13	PDIU	3	0	right	0	0	0	0
Albania	2017-06-25	----------	2017-09-13	PSD	1	0	centre-left	0	0	0	0
Albania	2013-06-23	----------	2013-09-15	PSS	65	1	centre-left	1	0	0	0
Albania	2013-06-23	----------	2013-09-15	LSI	16	1	centre-left	1	0	0	0
Albania	2013-06-23	----------	2013-09-15	PBDNJ	1	1	centre	1	0	0	0
Albania	2013-06-23	----------	2013-09-15	PKD	1	1	centre	1	0	0	0
Albania	2013-06-23	----------	2013-09-15	PD	50	0	centre-right	0	1	0	0
Albania	2013-06-23	----------	2013-09-15	PRSH	3	0	right	0	1	0	0
Albania	2013-06-23	----------	2013-09-15	PDIU	4	0	right	0	1	0	0
Albania	2009-06-28	----------	2009-09-17	PD	68	1	centre-right	1	0	0	0
Albania	2009-06-28	----------	2009-09-17	PRSH	1	1	right	1	0	0	0
Albania	2009-06-28	----------	2009-09-17	PDI	1	0	centre-right	1	0	0	0
Albania	2009-06-28	----------	2009-09-17	PSS	65	0	centre-left	0	1	0	0
Albania	2009-06-28	----------	2009-09-17	PBDNJ	1	0	centre	0	1	0	0
Albania	2009-06-28	----------	2009-09-17	LSI	4	1	centre-left	0	0	0	0
Albania	2005-07-03	----------	2005-09-11	PD	56	1	centre-right	0	0	0	0
Albania	2005-07-03	----------	2005-09-11	PSS	42	0	centre-left	0	0	0	0
Albania	2005-07-03	----------	2005-09-11	LSI	5	0	centre-left	0	0	0	0
Albania	2005-07-03	----------	2005-09-11	PRSH	11	1	right	0	0	0	0
Albania	2005-07-03	----------	2005-09-11	PSD	7	0	centre-left	0	0	0	0
Albania	2005-07-03	----------	2005-09-11	PDeR	4	0	centre-right	0	0	0	0
Albania	2005-07-03	----------	2005-09-11	PASH	4	1	centre	0	0	0	0
Albania	2005-07-03	----------	2005-09-11	AD	3	0	centre	0	0	0	0
Albania	2005-07-03	----------	2005-09-11	PDSS	2	0	centre-left	0	0	0	0
Albania	2005-07-03	----------	2005-09-11	PBDNJ	2	1	centre	0	0	0	0
Albania	2005-07-03	----------	2005-09-11	PDK	2	0	centre-right	0	0	0	0
Albania	2005-07-03	----------	2005-09-11	BLD	1	0	centre	0	0	0	0
Albania	2005-07-03	----------	2005-09-11	I	1	0	centre	0	0	0	0
Albania	2001-07-08	----------	2001-09-12	PSS	73	1	centre-left	0	0	0	0
Albania	2001-07-08	----------	2001-09-12	BpF	46	0	centre-right	0	0	0	0
Albania	2001-07-08	----------	2001-09-12	PDeR	6	0	centre-right	0	0	0	0
Albania	2001-07-08	----------	2001-09-12	PSD	4	1	centre-left	0	0	0	0
Albania	2001-07-08	----------	2001-09-12	PBDNJ	3	1	centre	0	0	0	0
Albania	2001-07-08	----------	2001-09-12	AD	3	1	centre	0	0	0	0
Albania	2001-07-08	----------	2001-09-12	PASH	3	1	centre	0	0	0	0
Albania	2001-07-08	----------	2001-09-12	I	2	0	centre	0	0	0	0
Albania	1997-07-06	----------	1997-07-24	PSS	101	1	centre-left	1	0	0	0
Albania	1997-07-06	----------	1997-07-24	PD	28	0	centre-right	0	1	0	0
Albania	1997-07-06	----------	1997-07-24	PSD	9	1	centre-left	1	0	0	0
Albania	1997-07-06	----------	1997-07-24	PBDNJ	4	1	centre	0	0	0	0
Albania	1997-07-06	----------	1997-07-24	PDK	1	0	centre-right	0	1	0	0
Albania	1997-07-06	----------	1997-07-24	PRSH	1	0	right	0	0	1	0
Albania	1997-07-06	----------	1997-07-24	DBSH	3	0	right to far-right	0	0	1	0
Albania	1997-07-06	----------	1997-07-24	PLL	2	0	right	0	0	0	0
Albania	1997-07-06	----------	1997-07-24	PASH	1	1	centre	0	0	0	0
Albania	1997-07-06	----------	1997-07-24	AD	2	1	centre	0	0	0	0
Albania	1997-07-06	----------	1997-07-24	I	3	0	centre	0	0	0	0
Albania	1996-06-02	----------	1996-07-11	PD	122	1	centre-right	0	0	0	0
Albania	1996-06-02	----------	1996-07-11	PSS	10	0	centre-left	0	0	0	0
Albania	1996-06-02	----------	1996-07-11	PRSH	3	1	right	0	0	0	0
Albania	1996-06-02	----------	1996-07-11	BK	2	0	right to far-right	0	0	0	0
Albania	1996-06-02	----------	1996-07-11	PBDNJ	3	1	centre	0	0	0	0
Albania	1992-03-29	----------	1992-04-13	PD	92	1	centre-right	0	0	0	0
Albania	1992-03-29	----------	1992-04-13	PSS	38	0	centre-left	0	0	0	0
Albania	1992-03-29	----------	1992-04-13	PSD	7	1	centre-left	0	0	0	0
Albania	1992-03-29	----------	1992-04-13	PRSH	1	1	right	0	0	0	0
Albania	1992-03-29	----------	1992-04-13	PBDNJ	2	0	centre	0	0	0	0
Andorra	2019-04-07	----------	2019-05-22	DA	11	1	centre-right	0	0	0	0
Andorra	2019-04-07	----------	2019-05-22	PS	7	0	centre-left	0	0	0	0
Andorra	2019-04-07	----------	2019-05-22	PLA	4	1	centre-right	0	0	0	0
Andorra	2019-04-07	----------	2019-05-22	TV	4	0	right	0	0	0	0
Andorra	2019-04-07	----------	2019-05-22	CC	2	1	centre	0	0	0	0
Andorra	2015-03-01	----------	2015-04-01	DA	15	1	centre-right	0	0	0	0
Andorra	2015-03-01	----------	2015-04-01	PLA	8	0	centre-right	0	0	0	0
Andorra	2015-03-01	----------	2015-04-01	PS+VERDS+IC+I	3	0	centre-left to left	0	0	0	0
Andorra	2015-03-01	----------	2015-04-01	SDP	2	0	centre-left	0	0	0	0
Andorra	2011-04-03	----------	2011-05-12	DA	20	1	centre-right	0	0	0	0
Andorra	2011-04-03	----------	2011-05-12	PS	6	0	centre-left	0	0	0	0
Andorra	2011-04-03	----------	2011-05-12	UL	2	0	centre-right	0	0	0	0
Andorra	2009-04-26	----------	2009-06-09	PS	14	1	centre-left	0	0	0	0
Andorra	2009-04-26	----------	2009-06-09	DA	11	0	centre-right	0	0	0	0
Andorra	2009-04-26	----------	2009-06-09	APC	3	0	centre	0	0	0	0
Andorra	2005-04-24	----------	2005-05-27	PLA	19	1	centre-right	0	0	0	0
Andorra	2005-04-24	----------	2005-05-27	PS	6	0	centre-left	1	0	0	0
Andorra	2005-04-24	----------	2005-05-27	CDA+S21	2	0	centre to centre-right	0	0	0	0
Andorra	2005-04-24	----------	2005-05-27	RD	1	0	centre-left	1	0	0	0
Andorra	2001-03-04	----------	2001-04-05	PLA	15	1	centre-right	0	0	0	0
Andorra	2001-03-04	----------	2001-04-05	PS	6	0	centre-left	0	0	0	0
Andorra	2001-03-04	----------	2001-04-05	PD	5	0	centre to centre-left	0	0	0	0
Andorra	2001-03-04	----------	2001-04-05	UL	2	0	centre-right	0	0	0	0
Andorra	1997-02-16	----------	1997-03-21	PLA	16	1	centre-right	1	0	0	0
Andorra	1997-02-16	----------	1997-03-21	AND	6	0	centre to centre-left	0	0	0	0
Andorra	1997-02-16	----------	1997-03-21	ND	2	0	centre-left	0	0	0	0
Andorra	1997-02-16	----------	1997-03-21	IDN	2	0	centre-left	0	0	0	0
Andorra	1997-02-16	----------	1997-03-21	UPdO	2	0	centre-right	1	0	0	0
Andorra	1993-12-12	----------	1994-02-03	AND	8	1	centre to centre-left	0	0	0	0
Andorra	1993-12-12	----------	1994-02-03	PLA	5	0	centre-right	0	0	0	0
Andorra	1993-12-12	----------	1994-02-03	ND	5	0	centre-left	0	0	0	0
Andorra	1993-12-12	----------	1994-02-03	CNA	4	0	centre to centre-right	0	0	0	0
Andorra	1993-12-12	----------	1994-02-03	IDN	2	0	centre-left	0	0	0	0
Andorra	1993-12-12	----------	1994-02-03	I	4	1	centre	0	0	0	0
Austria	2019-09-29	----------	2020-01-07	ÖVP	71	1	centre-right	0	0	0	0
Austria	2019-09-29	----------	2020-01-07	SPÖ	40	0	centre-left	0	0	0	0
Austria	2019-09-29	----------	2020-01-07	FPÖ	31	0	right to far-right	0	0	0	0
Austria	2019-09-29	----------	2020-01-07	GRÜNE	26	1	centre-left	0	0	0	0
Austria	2019-09-29	----------	2020-01-07	NEOS	15	0	centre	0	0	0	0
Austria	2017-10-15	----------	2017-12-18	ÖVP	62	1	centre-right	0	0	0	0
Austria	2017-10-15	----------	2017-12-18	SPÖ	52	0	centre-left	0	0	0	0
Austria	2017-10-15	----------	2017-12-18	FPÖ	51	1	right to far-right	0	0	0	0
Austria	2017-10-15	----------	2017-12-18	NEOS	10	0	centre	0	0	0	0
Austria	2017-10-15	----------	2017-12-18	PILZ	8	0	centre-left to left	0	0	0	0
Austria	2013-09-29	----------	2013-12-16	SPÖ	52	1	centre-left	0	0	0	0
Austria	2013-09-29	----------	2013-12-16	ÖVP	47	1	centre-right	0	0	0	0
Austria	2013-09-29	----------	2013-12-16	FPÖ	40	0	right to far-right	0	0	0	0
Austria	2013-09-29	----------	2013-12-16	GRÜNE	24	0	centre-left	0	0	0	0
Austria	2013-09-29	----------	2013-12-16	TS	11	0	centre-right to right	0	0	0	0
Austria	2013-09-29	----------	2013-12-16	NEOS	9	0	centre	0	0	0	0
Austria	2008-09-28	----------	2008-12-02	SPÖ	57	1	centre-left	0	0	0	0
Austria	2008-09-28	----------	2008-12-02	ÖVP	51	1	centre-right	0	0	0	0
Austria	2008-09-28	----------	2008-12-02	FPÖ	34	0	right to far-right	0	0	0	0
Austria	2008-09-28	----------	2008-12-02	BZÖ	21	0	centre-right to right	0	0	0	0
Austria	2008-09-28	----------	2008-12-02	GRÜNE	20	0	centre-left	0	0	0	0
Austria	2006-10-01	----------	2007-01-11	SPÖ	68	1	centre-left	0	0	0	0
Austria	2006-10-01	----------	2007-01-11	ÖVP	66	1	centre-right	0	0	0	0
Austria	2006-10-01	----------	2007-01-11	GRÜNE	21	0	centre-left	0	0	0	0
Austria	2006-10-01	----------	2007-01-11	FPÖ	21	0	right to far-right	0	0	0	0
Austria	2006-10-01	----------	2007-01-11	BZÖ	7	0	centre-right to right	0	0	0	0
Austria	2002-11-24	----------	2003-02-28	ÖVP	79	1	centre-right	0	0	0	0
Austria	2002-11-24	----------	2003-02-28	SPÖ	69	0	centre-left	0	0	0	0
Austria	2002-11-24	----------	2003-02-28	FPÖ	18	1	right to far-right	0	0	0	0
Austria	2002-11-24	----------	2003-02-28	GRÜNE	17	0	centre-left	0	0	0	0
Austria	1999-10-03	----------	2000-02-04	SPÖ	65	0	centre-left	0	0	0	0
Austria	1999-10-03	----------	2000-02-04	FPÖ	52	1	right to far-right	0	0	0	0
Austria	1999-10-03	----------	2000-02-04	ÖVP	52	1	centre-right	0	0	0	0
Austria	1999-10-03	----------	2000-02-04	GRÜNE	14	0	centre-left	0	0	0	0
Austria	1995-12-17	----------	1996-03-12	SPÖ	71	1	centre-left	0	0	0	0
Austria	1995-12-17	----------	1996-03-12	ÖVP	52	1	centre-right	0	0	0	0
Austria	1995-12-17	----------	1996-03-12	FPÖ	41	0	right to far-right	0	0	0	0
Austria	1995-12-17	----------	1996-03-12	LIF	10	0	centre	0	0	0	0
Austria	1995-12-17	----------	1996-03-12	GRÜNE	9	0	centre-left	0	0	0	0
Austria	1994-10-09	----------	1994-11-29	SPÖ	65	1	centre-left	0	0	0	0
Austria	1994-10-09	----------	1994-11-29	ÖVP	52	1	centre-right	0	0	0	0
Austria	1994-10-09	----------	1994-11-29	FPÖ	42	0	right to far-right	0	0	0	0
Austria	1994-10-09	----------	1994-11-29	GRÜNE	13	0	centre-left	0	0	0	0
Austria	1994-10-09	----------	1994-11-29	LIF	11	0	centre	0	0	0	0
Austria	1990-10-07	----------	1990-12-17	SPÖ	80	1	centre-left	0	0	0	0
Austria	1990-10-07	----------	1990-12-17	ÖVP	60	1	centre-right	0	0	0	0
Austria	1990-10-07	----------	1990-12-17	FPÖ	33	0	right to far-right	0	0	0	0
Austria	1990-10-07	----------	1990-12-17	GA	10	0	centre-left	0	0	0	0
Austria	1986-11-23	----------	1987-01-21	SPÖ	80	1	centre-left	0	0	0	0
Austria	1986-11-23	----------	1987-01-21	ÖVP	77	1	centre-right	0	0	0	0
Austria	1986-11-23	----------	1987-01-21	FPÖ	18	0	right to far-right	0	0	0	0
Austria	1986-11-23	----------	1987-01-21	GA	8	0	centre-left	0	0	0	0
Austria	1983-04-24	----------	1983-05-24	SPÖ	90	1	centre-left	0	0	0	0
Austria	1983-04-24	----------	1983-05-24	ÖVP	81	0	centre-right	0	0	0	0
Austria	1983-04-24	----------	1983-05-24	FPÖ	12	1	right to far-right	0	0	0	0
Austria	1979-05-06	----------	1979-06-05	SPÖ	95	1	centre-left	0	0	0	0
Austria	1979-05-06	----------	1979-06-05	ÖVP	77	0	centre-right	0	0	0	0
Austria	1979-05-06	----------	1979-06-05	FPÖ	11	0	right to far-right	0	0	0	0
Belgium	2019-05-26	----------	2020-10-01	N-VA	25	0	centre-right	0	0	0	0
Belgium	2019-05-26	----------	2020-10-01	VB	18	0	right to far-right	0	0	0	0
Belgium	2019-05-26	----------	2020-10-01	PS	20	1	centre-left	0	0	0	0
Belgium	2019-05-26	----------	2020-10-01	CD&V	12	1	centre	0	0	0	0
Belgium	2019-05-26	----------	2020-10-01	PVDA	12	0	far-left	0	0	0	0
Belgium	2019-05-26	----------	2020-10-01	openVLD	12	1	centre-right	0	0	0	0
Belgium	2019-05-26	----------	2020-10-01	MR	14	1	centre to centre-right	0	0	0	0
Belgium	2019-05-26	----------	2020-10-01	sp.a	9	1	centre-left	0	0	0	0
Belgium	2019-05-26	----------	2020-10-01	ECOLO	13	1	left	0	0	0	0
Belgium	2019-05-26	----------	2020-10-01	groen!	8	1	centre-left to left	0	0	0	0
Belgium	2019-05-26	----------	2020-10-01	PSC	5	0	centre	0	0	0	0
Belgium	2019-05-26	----------	2020-10-01	DéFI	2	0	centre to centre-right	0	0	0	0
Belgium	2014-05-25	----------	2014-10-11	N-VA	33	1	centre-right	0	0	0	0
Belgium	2014-05-25	----------	2014-10-11	PS	23	0	centre-left	0	0	0	0
Belgium	2014-05-25	----------	2014-10-11	CD&V	18	1	centre	0	0	0	0
Belgium	2014-05-25	----------	2014-10-11	openVLD	14	1	centre-right	0	0	0	0
Belgium	2014-05-25	----------	2014-10-11	MR	20	1	centre to centre-right	0	0	0	0
Belgium	2014-05-25	----------	2014-10-11	sp.a	13	0	centre-left	0	0	0	0
Belgium	2014-05-25	----------	2014-10-11	groen!	6	0	centre-left to left	0	0	0	0
Belgium	2014-05-25	----------	2014-10-11	PSC	9	0	centre	0	0	0	0
Belgium	2014-05-25	----------	2014-10-11	PVDA	2	0	far-left	0	0	0	0
Belgium	2014-05-25	----------	2014-10-11	VB	3	0	right to far-right	0	0	0	0
Belgium	2014-05-25	----------	2014-10-11	ECOLO	6	0	left	0	0	0	0
Belgium	2014-05-25	----------	2014-10-11	DéFI	2	0	centre to centre-right	0	0	0	0
Belgium	2014-05-25	----------	2014-10-11	PP	1	0	right to far-right	0	0	0	0
Belgium	2010-06-13	----------	2011-12-06	N-VA	27	0	centre-right	0	0	0	0
Belgium	2010-06-13	----------	2011-12-06	PS	26	1	centre-left	0	0	0	0
Belgium	2010-06-13	----------	2011-12-06	CD&V	17	1	centre	0	0	0	0
Belgium	2010-06-13	----------	2011-12-06	MR	18	1	centre to centre-right	0	0	0	0
Belgium	2010-06-13	----------	2011-12-06	sp.a	13	1	centre-left	0	0	0	0
Belgium	2010-06-13	----------	2011-12-06	openVLD	13	1	centre-right	0	0	0	0
Belgium	2010-06-13	----------	2011-12-06	VB	12	0	right to far-right	0	0	0	0
Belgium	2010-06-13	----------	2011-12-06	PSC	9	1	centre	0	0	0	0
Belgium	2010-06-13	----------	2011-12-06	ECOLO	8	0	left	0	0	0	0
Belgium	2010-06-13	----------	2011-12-06	groen!	5	0	centre-left to left	0	0	0	0
Belgium	2010-06-13	----------	2011-12-06	LDD	1	0	right	0	0	0	0
Belgium	2010-06-13	----------	2011-12-06	PP	1	0	right to far-right	0	0	0	0
Belgium	2007-06-10	----------	2008-03-20	CD&V	25	1	centre	1	0	0	0
Belgium	2007-06-10	----------	2008-03-20	N-VA	5	0	centre-right	1	0	0	0
Belgium	2007-06-10	----------	2008-03-20	MR	23	1	centre to centre-right	0	0	0	0
Belgium	2007-06-10	----------	2008-03-20	VB	17	0	right to far-right	0	0	0	0
Belgium	2007-06-10	----------	2008-03-20	openVLD	18	1	centre-right	0	0	0	0
Belgium	2007-06-10	----------	2008-03-20	PS	20	1	centre-left	0	0	0	0
Belgium	2007-06-10	----------	2008-03-20	sp.a-SPIRIT	14	0	centre to centre-left	0	0	0	0
Belgium	2007-06-10	----------	2008-03-20	PSC	10	1	centre	0	0	0	0
Belgium	2007-06-10	----------	2008-03-20	ECOLO	8	0	left	0	0	0	0
Belgium	2007-06-10	----------	2008-03-20	LDD	5	0	right	0	0	0	0
Belgium	2007-06-10	----------	2008-03-20	groen!	4	0	centre-left to left	0	0	0	0
Belgium	2007-06-10	----------	2008-03-20	FN	1	0	right	0	0	0	0
Belgium	2003-05-18	----------	2003-07-12	openVLD	25	1	centre-right	0	0	0	0
Belgium	2003-05-18	----------	2003-07-12	sp.a-SPIRIT	23	1	centre to centre-left	0	0	0	0
Belgium	2003-05-18	----------	2003-07-12	CD&V	21	0	centre	0	0	0	0
Belgium	2003-05-18	----------	2003-07-12	PS	25	1	centre-left	0	0	0	0
Belgium	2003-05-18	----------	2003-07-12	VB	18	0	right to far-right	0	0	0	0
Belgium	2003-05-18	----------	2003-07-12	MR	24	1	centre to centre-right	0	0	0	0
Belgium	2003-05-18	----------	2003-07-12	PSC	8	0	centre	0	0	0	0
Belgium	2003-05-18	----------	2003-07-12	N-VA	1	0	centre-right	0	0	0	0
Belgium	2003-05-18	----------	2003-07-12	ECOLO	4	0	left	0	0	0	0
Belgium	2003-05-18	----------	2003-07-12	FN	1	0	right	0	0	0	0
Belgium	1999-06-13	----------	1999-07-12	VLD	23	1	centre-right	0	0	0	0
Belgium	1999-06-13	----------	1999-07-12	CD&V	22	0	centre	0	0	0	0
Belgium	1999-06-13	----------	1999-07-12	PS	19	1	centre-left	0	0	0	0
Belgium	1999-06-13	----------	1999-07-12	PRL-FDF-MCC	18	1	centre to centre-right	0	0	0	0
Belgium	1999-06-13	----------	1999-07-12	VB	15	0	right to far-right	0	0	0	0
Belgium	1999-06-13	----------	1999-07-12	SP	14	1	centre-left	0	0	0	0
Belgium	1999-06-13	----------	1999-07-12	ECOLO	11	1	left	0	0	0	0
Belgium	1999-06-13	----------	1999-07-12	AGALEV	9	1	centre-left to left	0	0	0	0
Belgium	1999-06-13	----------	1999-07-12	PSC	10	0	centre	0	0	0	0
Belgium	1999-06-13	----------	1999-07-12	VU-ID21	8	0	centre	0	0	0	0
Belgium	1999-06-13	----------	1999-07-12	FN	1	0	right	0	0	0	0
Belgium	1995-05-21	----------	1995-06-23	CVP	29	1	centre	0	0	0	0
Belgium	1995-05-21	----------	1995-06-23	VLD	21	0	centre-right	0	0	0	0
Belgium	1995-05-21	----------	1995-06-23	PS	21	1	centre-left	0	0	0	0
Belgium	1995-05-21	----------	1995-06-23	SP	20	1	centre-left	0	0	0	0
Belgium	1995-05-21	----------	1995-06-23	PRL-FDF	18	0	centre to centre-right	0	0	0	0
Belgium	1995-05-21	----------	1995-06-23	PSC	12	1	centre	0	0	0	0
Belgium	1995-05-21	----------	1995-06-23	VB	11	0	right to far-right	0	0	0	0
Belgium	1995-05-21	----------	1995-06-23	VU	5	0	centre	0	0	0	0
Belgium	1995-05-21	----------	1995-06-23	ECOLO	6	0	left	0	0	0	0
Belgium	1995-05-21	----------	1995-06-23	AGALEV	5	0	centre-left to left	0	0	0	0
Belgium	1995-05-21	----------	1995-06-23	FN	2	0	right	0	0	0	0
Bosnia Herzegovina	2018-10-07	----------	2019-12-23	SDA	9	1	centre-right	0	0	0	0
Bosnia Herzegovina	2018-10-07	----------	2019-12-23	SNSD	6	1	right	0	0	0	0
Bosnia Herzegovina	2018-10-07	----------	2019-12-23	SDS	3	0	right	0	0	0	0
Bosnia Herzegovina	2018-10-07	----------	2019-12-23	SDP BiH	5	0	centre-left to left	0	0	0	0
Bosnia Herzegovina	2018-10-07	----------	2019-12-23	HDZ BiH	5	1	centre-right to right	0	0	0	0
Bosnia Herzegovina	2018-10-07	----------	2019-12-23	DF	3	1	centre-left	0	0	0	0
Bosnia Herzegovina	2018-10-07	----------	2019-12-23	PDP-NDP	2	0	centre-right	0	0	0	0
Bosnia Herzegovina	2018-10-07	----------	2019-12-23	DNS	1	1	centre-right	0	0	0	0
Bosnia Herzegovina	2018-10-07	----------	2019-12-23	SBB BiH	2	1	centre-right	0	0	0	0
Bosnia Herzegovina	2018-10-07	----------	2019-12-23	NS/HC	2	0	centre to centre-left	0	0	0	0
Bosnia Herzegovina	2018-10-07	----------	2019-12-23	NB	1	0	centre	0	0	0	0
Bosnia Herzegovina	2018-10-07	----------	2019-12-23	PDA	1	0	centre-right	0	0	0	0
Bosnia Herzegovina	2018-10-07	----------	2019-12-23	SP	1	0	centre-left	0	0	0	0
Bosnia Herzegovina	2018-10-07	----------	2019-12-23	A-SDA	1	0	centre to centre-right	0	0	0	0
Bosnia Herzegovina	2014-10-12	----------	2015-03-31	SDA	10	1	centre-right	0	0	0	0
Bosnia Herzegovina	2014-10-12	----------	2015-03-31	SNSD	6	0	right	0	0	0	0
Bosnia Herzegovina	2014-10-12	----------	2015-03-31	SDS	5	1	right	0	0	0	0
Bosnia Herzegovina	2014-10-12	----------	2015-03-31	DF	5	0	centre-left	0	0	0	0
Bosnia Herzegovina	2014-10-12	----------	2015-03-31	SBB BiH	4	1	centre-right	0	0	0	0
Bosnia Herzegovina	2014-10-12	----------	2015-03-31	HDZ BiH	4	1	centre-right to right	0	0	0	0
Bosnia Herzegovina	2014-10-12	----------	2015-03-31	SDP BiH	3	0	centre-left to left	0	0	0	0
Bosnia Herzegovina	2014-10-12	----------	2015-03-31	PDP-NDP	1	1	centre-right	0	0	0	0
Bosnia Herzegovina	2014-10-12	----------	2015-03-31	HDZ 1990	1	0	centre-right	0	0	0	0
Bosnia Herzegovina	2014-10-12	----------	2015-03-31	BPS	1	0	far-right	0	0	0	0
Bosnia Herzegovina	2014-10-12	----------	2015-03-31	DNS	1	0	centre-right	0	0	0	0
Bosnia Herzegovina	2014-10-12	----------	2015-03-31	A-SDA	1	0	centre to centre-right	0	0	0	0
Bosnia Herzegovina	2010-10-03	----------	2012-02-10	SDP BiH	8	1	centre-left to left	0	0	0	0
Bosnia Herzegovina	2010-10-03	----------	2012-02-10	SNSD	8	1	right	0	0	0	0
Bosnia Herzegovina	2010-10-03	----------	2012-02-10	SDA	7	1	centre-right	0	0	0	0
Bosnia Herzegovina	2010-10-03	----------	2012-02-10	SDS	4	1	right	0	0	0	0
Bosnia Herzegovina	2010-10-03	----------	2012-02-10	SBB BiH	4	0	centre-right	0	0	0	0
Bosnia Herzegovina	2010-10-03	----------	2012-02-10	HDZ BiH	3	1	centre-right to right	0	0	0	0
Bosnia Herzegovina	2010-10-03	----------	2012-02-10	SBiH	2	0	centre	0	0	0	0
Bosnia Herzegovina	2010-10-03	----------	2012-02-10	HDZ 1990	2	1	centre-right	0	0	0	0
Bosnia Herzegovina	2010-10-03	----------	2012-02-10	NSRzB	1	0	centre to centre-left	0	0	0	0
Bosnia Herzegovina	2010-10-03	----------	2012-02-10	PDP RS	1	0	centre-right	0	0	0	0
Bosnia Herzegovina	2010-10-03	----------	2012-02-10	DNS	1	0	centre-right	0	0	0	0
Bosnia Herzegovina	2010-10-03	----------	2012-02-10	DNZ BiH	1	0	centre-right to right	0	0	0	0
Bosnia Herzegovina	2006-10-01	----------	2007-01-11	SDA	9	1	centre-right	0	0	0	0
Bosnia Herzegovina	2006-10-01	----------	2007-01-11	SBiH	8	1	centre	0	0	0	0
Bosnia Herzegovina	2006-10-01	----------	2007-01-11	SDP BiH	5	0	centre-left to left	0	0	0	0
Bosnia Herzegovina	2006-10-01	----------	2007-01-11	HDZ BiH	3	1	centre-right to right	0	0	0	0
Bosnia Herzegovina	2006-10-01	----------	2007-01-11	HDZ 1990	2	1	centre-right	0	0	0	0
Bosnia Herzegovina	2006-10-01	----------	2007-01-11	BPS	1	0	far-right	0	0	0	0
Bosnia Herzegovina	2006-10-01	----------	2007-01-11	NSRzB	1	1	centre to centre-left	0	0	0	0
Bosnia Herzegovina	2006-10-01	----------	2007-01-11	DNZ BiH	1	0	centre-right to right	0	0	0	0
Bosnia Herzegovina	2006-10-01	----------	2007-01-11	SNSD	7	1	right	0	0	0	0
Bosnia Herzegovina	2006-10-01	----------	2007-01-11	DNS	1	0	centre-right	0	0	0	0
Bosnia Herzegovina	2006-10-01	----------	2007-01-11	SDS	3	0	right	0	0	0	0
Bosnia Herzegovina	2006-10-01	----------	2007-01-11	PDP RS	1	1	centre-right	0	0	0	0
Bosnia Herzegovina	2002-10-05	----------	2003-01-13	SDA	10	1	centre-right	0	0	0	0
Bosnia Herzegovina	2002-10-05	----------	2003-01-13	SBiH	6	1	centre	0	0	0	0
Bosnia Herzegovina	2002-10-05	----------	2003-01-13	HDZ BiH	5	1	centre-right to right	0	0	0	0
Bosnia Herzegovina	2002-10-05	----------	2003-01-13	SDP BiH	4	0	centre-left to left	0	0	0	0
Bosnia Herzegovina	2002-10-05	----------	2003-01-13	BOSS	1	0	left	0	0	0	0
Bosnia Herzegovina	2002-10-05	----------	2003-01-13	SPU BiH	1	0	centre	0	0	0	0
Bosnia Herzegovina	2002-10-05	----------	2003-01-13	DNZ BiH	1	0	centre-right to right	0	0	0	0
Bosnia Herzegovina	2002-10-05	----------	2003-01-13	NSRzB	1	0	centre to centre-left	0	0	0	0
Bosnia Herzegovina	2002-10-05	----------	2003-01-13	NHI	1	0	left	0	0	0	0
Bosnia Herzegovina	2002-10-05	----------	2003-01-13	SDS	5	0	right	0	0	0	0
Bosnia Herzegovina	2002-10-05	----------	2003-01-13	SNSD	3	0	right	0	0	0	0
Bosnia Herzegovina	2002-10-05	----------	2003-01-13	PDP RS	2	1	centre-right	0	0	0	0
Bosnia Herzegovina	2002-10-05	----------	2003-01-13	SP	1	0	centre-left	0	0	0	0
Bosnia Herzegovina	2002-10-05	----------	2003-01-13	SRS RS	1	0	centre-right	0	0	0	0
Bosnia Herzegovina	2000-11-11	----------	2001-02-22	SDP BiH	9	1	centre-left to left	0	0	0	0
Bosnia Herzegovina	2000-11-11	----------	2001-02-22	SDA	8	0	centre-right	0	0	0	0
Bosnia Herzegovina	2000-11-11	----------	2001-02-22	HDZ BiH	5	0	centre-right to right	0	0	0	0
Bosnia Herzegovina	2000-11-11	----------	2001-02-22	SBiH	5	1	centre	0	0	0	0
Bosnia Herzegovina	2000-11-11	----------	2001-02-22	DNZ BiH	1	0	centre-right to right	0	0	0	0
Bosnia Herzegovina	2000-11-11	----------	2001-02-22	NHI	1	1	left	0	0	0	0
Bosnia Herzegovina	2000-11-11	----------	2001-02-22	DSP BiH	1	1	centre	0	0	0	0
Bosnia Herzegovina	2000-11-11	----------	2001-02-22	BPS	1	1	far-right	0	0	0	0
Bosnia Herzegovina	2000-11-11	----------	2001-02-22	SDS	6	0	right	0	0	0	0
Bosnia Herzegovina	2000-11-11	----------	2001-02-22	PDP RS	2	0	centre-right	0	0	0	0
Bosnia Herzegovina	2000-11-11	----------	2001-02-22	SNSD	1	0	right	0	0	0	0
Bosnia Herzegovina	2000-11-11	----------	2001-02-22	SP	1	0	centre-left	0	0	0	0
Bosnia Herzegovina	2000-11-11	----------	2001-02-22	SNS RS	1	0	left	0	0	0	0
Bosnia Herzegovina	1998-09-13	----------	1999-02-04	KCD BiH	17	1	centre to centre-right	0	0	0	0
Bosnia Herzegovina	1998-09-13	----------	1999-02-04	HDZ BiH	6	1	centre-right to right	0	0	0	0
Bosnia Herzegovina	1998-09-13	----------	1999-02-04	SDP BiH	4	0	centre-left to left	0	0	0	0
Bosnia Herzegovina	1998-09-13	----------	1999-02-04	UBSD	2	0	centre-left	0	0	0	0
Bosnia Herzegovina	1998-09-13	----------	1999-02-04	NHI	1	0	left	0	0	0	0
Bosnia Herzegovina	1998-09-13	----------	1999-02-04	DNZ BiH	1	0	centre-right to right	0	0	0	0
Bosnia Herzegovina	1998-09-13	----------	1999-02-04	Sloga	4	1	big tent	0	0	0	0
Bosnia Herzegovina	1998-09-13	----------	1999-02-04	SDS	4	0	right	0	0	0	0
Bosnia Herzegovina	1998-09-13	----------	1999-02-04	SRS RS	2	0	centre-right	0	0	0	0
Bosnia Herzegovina	1998-09-13	----------	1999-02-04	RS RS	1	0	centre	0	0	0	0
Bosnia Herzegovina	1996-09-14	----------	1997-01-03	SDA	19	1	centre-right	0	0	0	0
Bosnia Herzegovina	1996-09-14	----------	1997-01-03	HDZ BiH	8	1	centre-right to right	0	0	0	0
Bosnia Herzegovina	1996-09-14	----------	1997-01-03	Joint	2	0	centre to centre-left	0	0	0	0
Bosnia Herzegovina	1996-09-14	----------	1997-01-03	SBiH	2	1	centre	0	0	0	0
Bosnia Herzegovina	1996-09-14	----------	1997-01-03	SDS	9	1	right	0	0	0	0
Bosnia Herzegovina	1996-09-14	----------	1997-01-03	NSSM	2	0	big tent	0	0	0	0
Bulgaria	2017-03-26	----------	2017-05-04	GERB	95	1	centre-right	0	0	0	0
Bulgaria	2017-03-26	----------	2017-05-04	BSP	80	0	centre-left to left	0	0	0	0
Bulgaria	2017-03-26	----------	2017-05-04	OP	27	1	right to far-right	0	0	0	0
Bulgaria	2017-03-26	----------	2017-05-04	DPS	26	0	centre to centre-left	0	0	0	0
Bulgaria	2017-03-26	----------	2017-05-04	V	12	0	centre-right	0	0	0	0
Bulgaria	2014-10-05	----------	2014-11-07	GERB	84	1	centre-right	0	0	0	0
Bulgaria	2014-10-05	----------	2014-11-07	BSP	39	0	centre-left to left	0	0	0	0
Bulgaria	2014-10-05	----------	2014-11-07	DPS	38	0	centre to centre-left	0	0	0	0
Bulgaria	2014-10-05	----------	2014-11-07	RB	23	1	centre-right	0	0	0	0
Bulgaria	2014-10-05	----------	2014-11-07	PF	19	0	right	0	0	0	0
Bulgaria	2014-10-05	----------	2014-11-07	BBZ	15	0	centre-right	0	0	0	0
Bulgaria	2014-10-05	----------	2014-11-07	ATAKA	11	0	far-right	0	0	0	0
Bulgaria	2014-10-05	----------	2014-11-07	ABV	11	0	centre-left	0	0	0	0
Bulgaria	2013-05-12	----------	2013-05-29	GERB	97	0	centre-right	0	0	0	0
Bulgaria	2013-05-12	----------	2013-05-29	BSP	84	1	centre-left to left	0	0	0	0
Bulgaria	2013-05-12	----------	2013-05-29	DPS	36	1	centre to centre-left	0	0	0	0
Bulgaria	2013-05-12	----------	2013-05-29	ATAKA	23	0	far-right	0	0	0	0
Bulgaria	2009-07-05	----------	2009-07-27	GERB	117	1	centre-right	0	0	0	0
Bulgaria	2009-07-05	----------	2009-07-27	KzB	40	0	centre-left	0	0	0	0
Bulgaria	2009-07-05	----------	2009-07-27	DPS	37	0	centre to centre-left	0	0	0	0
Bulgaria	2009-07-05	----------	2009-07-27	ATAKA	21	0	far-right	0	0	0	0
Bulgaria	2009-07-05	----------	2009-07-27	SK	15	0	centre-right	0	0	0	0
Bulgaria	2009-07-05	----------	2009-07-27	RZS	10	0	centre-right to right	0	0	0	0
Bulgaria	2005-06-25	----------	2005-08-17	KzB	82	1	centre-left	0	0	0	0
Bulgaria	2005-06-25	----------	2005-08-17	NDSV	53	1	centre	0	0	0	0
Bulgaria	2005-06-25	----------	2005-08-17	DPS	34	1	centre to centre-left	0	0	0	0
Bulgaria	2005-06-25	----------	2005-08-17	ATAKA	21	0	far-right	0	0	0	0
Bulgaria	2005-06-25	----------	2005-08-17	ODS	20	0	centre-right	0	0	0	0
Bulgaria	2005-06-25	----------	2005-08-17	DSB	17	0	centre-right	0	0	0	0
Bulgaria	2005-06-25	----------	2005-08-17	BNS	13	0	centre-right	0	0	0	0
Bulgaria	2001-06-17	----------	2001-07-24	NDSV	120	1	centre	0	0	0	0
Bulgaria	2001-06-17	----------	2001-07-24	ODS	51	0	centre-right	0	0	0	0
Bulgaria	2001-06-17	----------	2001-07-24	KzB	48	0	centre-left	0	0	0	0
Bulgaria	2001-06-17	----------	2001-07-24	DPS	21	1	centre to centre-left	0	0	0	0
Bulgaria	1997-04-19	----------	1997-05-21	ODS	137	1	centre-right	0	0	0	0
Bulgaria	1997-04-19	----------	1997-05-21	DL	58	0	centre-left to left	0	0	0	0
Bulgaria	1997-04-19	----------	1997-05-21	DPS	19	0	centre to centre-left	0	0	0	0
Bulgaria	1997-04-19	----------	1997-05-21	KEL	14	0	centre-right	0	0	0	0
Bulgaria	1997-04-19	----------	1997-05-21	BBB	12	0	centre-right	0	0	0	0
Bulgaria	1994-12-18	----------	1995-01-25	BSP-BZNS-AS-PKE	125	1	centre to centre-left	0	0	0	0
Bulgaria	1994-12-18	----------	1995-01-25	SDS	69	0	centre-right	0	0	0	0
Bulgaria	1994-12-18	----------	1995-01-25	NS	18	0	centre-right	0	0	0	0
Bulgaria	1994-12-18	----------	1995-01-25	DPS	15	0	centre to centre-left	0	0	0	0
Bulgaria	1994-12-18	----------	1995-01-25	BBB	13	0	centre-right	0	0	0	0
Bulgaria	1991-10-13	----------	1991-11-08	SDS	110	1	centre-right	0	0	0	0
Bulgaria	1991-10-13	----------	1991-11-08	BSP-Coalition	106	0	centre	0	0	0	0
Bulgaria	1991-10-13	----------	1991-11-08	DPS	24	0	centre to centre-left	0	0	0	0
Croatia	2020-07-05	----------	2020-07-23	HDZ	62	1	centre-right to right	1	0	0	0
Croatia	2020-07-05	----------	2020-07-23	HSLS	2	0	centre to centre-right	1	0	0	0
Croatia	2020-07-05	----------	2020-07-23	HDS	1	0	centre-right to right	1	0	0	0
Croatia	2020-07-05	----------	2020-07-23	HDSSB	1	0	right	1	0	0	0
Croatia	2020-07-05	----------	2020-07-23	SDP	34	0	centre-left	0	1	0	0
Croatia	2020-07-05	----------	2020-07-23	HSS	2	0	centre	0	1	0	0
Croatia	2020-07-05	----------	2020-07-23	GLAS	1	0	centre-left	0	1	0	0
Croatia	2020-07-05	----------	2020-07-23	IDS	3	0	centre-left	0	1	0	0
Croatia	2020-07-05	----------	2020-07-23	HSU	1	0	centre-left	0	1	0	0
Croatia	2020-07-05	----------	2020-07-23	DPMS	12	0	right to far-right	0	0	1	0
Croatia	2020-07-05	----------	2020-07-23	HKS	2	0	right	0	0	1	0
Croatia	2020-07-05	----------	2020-07-23	Hrast	1	0	right	0	0	1	0
Croatia	2020-07-05	----------	2020-07-23	BzH	1	0	right to far-right	0	0	1	0
Croatia	2020-07-05	----------	2020-07-23	MOST	8	0	centre to centre-right	0	0	0	0
Croatia	2020-07-05	----------	2020-07-23	M!	5	0	left	0	0	0	1
Croatia	2020-07-05	----------	2020-07-23	RF	1	0	left to far-left	0	0	0	1
Croatia	2020-07-05	----------	2020-07-23	NL	1	0	centre-left to left	0	0	0	1
Croatia	2020-07-05	----------	2020-07-23	STRIP-Centre	3	0	centre	0	0	0	0
Croatia	2020-07-05	----------	2020-07-23	HNS	1	0	centre to centre-left	0	0	0	0
Croatia	2020-07-05	----------	2020-07-23	NS-R	1	0	centre	0	0	0	0
Croatia	2020-07-05	----------	2020-07-23	SDSS	3	1	centre-left to left	0	0	0	0
Croatia	2020-07-05	----------	2020-07-23	HM	1	0	centre	0	0	0	0
Croatia	2020-07-05	----------	2020-07-23	SARA	1	0	centre	0	0	0	0
Croatia	2020-07-05	----------	2020-07-23	I	3	0	centre	0	0	0	0
Croatia	2016-09-11	----------	2016-10-19	SDP	38	0	centre-left	1	0	0	0
Croatia	2016-09-11	----------	2016-10-19	HNS	10	0	centre to centre-left	1	0	0	0
Croatia	2016-09-11	----------	2016-10-19	HSU	1	0	centre-left	1	0	0	0
Croatia	2016-09-11	----------	2016-10-19	HSS	5	0	centre	1	0	0	0
Croatia	2016-09-11	----------	2016-10-19	HDZ	56	1	centre-right to right	0	1	0	0
Croatia	2016-09-11	----------	2016-10-19	HSLS	1	0	centre to centre-right	0	1	0	0
Croatia	2016-09-11	----------	2016-10-19	HDS	2	0	centre-right to right	0	1	0	0
Croatia	2016-09-11	----------	2016-10-19	Hrast	1	0	right	0	1	0	0
Croatia	2016-09-11	----------	2016-10-19	ZZ	4	0	big tent	0	0	1	0
Croatia	2016-09-11	----------	2016-10-19	PH	2	0	centre	0	0	1	0
Croatia	2016-09-11	----------	2016-10-19	AD	1	0	centre	0	0	1	0
Croatia	2016-09-11	----------	2016-10-19	SNAGA	1	0	centre	0	0	1	0
Croatia	2016-09-11	----------	2016-10-19	MOST	13	1	centre to centre-right	0	0	0	0
Croatia	2016-09-11	----------	2016-10-19	BM365	2	0	centre to centre-left	0	0	0	1
Croatia	2016-09-11	----------	2016-10-19	NS-R	1	0	centre	0	0	0	1
Croatia	2016-09-11	----------	2016-10-19	IDS	3	0	centre-left	0	0	0	0
Croatia	2016-09-11	----------	2016-10-19	HDSSB	1	0	right	0	0	0	0
Croatia	2016-09-11	----------	2016-10-19	SDSS	3	0	centre-left to left	0	0	0	0
Croatia	2016-09-11	----------	2016-10-19	HM	1	0	centre	0	0	0	0
Croatia	2016-09-11	----------	2016-10-19	Ii	1	0	centre	0	0	0	0
Croatia	2016-09-11	----------	2016-10-19	Icsm	1	0	centre	0	0	0	0
Croatia	2016-09-11	----------	2016-10-19	Iroma	1	0	centre	0	0	0	0
Croatia	2016-09-11	----------	2016-10-19	Ia	1	0	centre	0	0	0	0
Croatia	2016-09-11	----------	2016-10-19	I	1	0	centre	0	0	0	0
Croatia	2015-11-08	----------	2016-01-22	SDP	42	0	centre-left	1	0	0	0
Croatia	2015-11-08	----------	2016-01-22	HNS	9	0	centre to centre-left	1	0	0	0
Croatia	2015-11-08	----------	2016-01-22	HSU	2	0	centre-left	1	0	0	0
Croatia	2015-11-08	----------	2016-01-22	HL-SL	3	0	left	1	0	0	0
Croatia	2015-11-08	----------	2016-01-22	HDZ	49	1	centre-right to right	0	1	0	0
Croatia	2015-11-08	----------	2016-01-22	HSLS	2	0	centre to centre-right	0	1	0	0
Croatia	2015-11-08	----------	2016-01-22	HDS	1	0	centre-right to right	0	1	0	0
Croatia	2015-11-08	----------	2016-01-22	Hrast	1	0	right	0	1	0	0
Croatia	2015-11-08	----------	2016-01-22	HSS	2	0	centre	0	1	0	0
Croatia	2015-11-08	----------	2016-01-22	BUZ	1	0	centre to centre-right	0	1	0	0
Croatia	2015-11-08	----------	2016-01-22	HSP AS	3	0	right	0	1	0	0
Croatia	2015-11-08	----------	2016-01-22	BM365	2	0	centre to centre-left	0	0	0	0
Croatia	2015-11-08	----------	2016-01-22	NS-R	1	0	centre	0	0	0	0
Croatia	2015-11-08	----------	2016-01-22	ZZ	1	0	big tent	0	0	0	0
Croatia	2015-11-08	----------	2016-01-22	IDS	3	0	centre-left	1	0	0	0
Croatia	2015-11-08	----------	2016-01-22	HDSSB	2	0	right	0	0	0	0
Croatia	2015-11-08	----------	2016-01-22	MOST	19	1	centre to centre-right	0	0	0	0
Croatia	2015-11-08	----------	2016-01-22	SDSS	3	0	centre-left to left	0	0	0	0
Croatia	2015-11-08	----------	2016-01-22	SMU-MES	1	0	centre	0	0	0	0
Croatia	2015-11-08	----------	2016-01-22	SARA	1	0	centre	0	0	0	0
Croatia	2015-11-08	----------	2016-01-22	FAI/KUANMZ/H/KRH	1	0	centre	0	0	0	0
Croatia	2015-11-08	----------	2016-01-22	Ii	1	0	centre	0	0	0	0
Croatia	2015-11-08	----------	2016-01-22	Icsm	1	0	centre	0	0	0	0
Croatia	2011-12-04	----------	2011-12-23	SDP	61	1	centre-left	1	0	0	0
Croatia	2011-12-04	----------	2011-12-23	HNS	14	1	centre to centre-left	1	0	0	0
Croatia	2011-12-04	----------	2011-12-23	IDS	3	1	centre-left	1	0	0	0
Croatia	2011-12-04	----------	2011-12-23	HSU	3	0	centre-left	1	0	0	0
Croatia	2011-12-04	----------	2011-12-23	HDZ	44	0	centre-right to right	0	1	0	0
Croatia	2011-12-04	----------	2011-12-23	HGS	2	0	right	0	1	0	0
Croatia	2011-12-04	----------	2011-12-23	DC	1	0	centre-right	0	1	0	0
Croatia	2011-12-04	----------	2011-12-23	HL-SL	6	0	left	0	0	0	0
Croatia	2011-12-04	----------	2011-12-23	HDSSB	6	0	right	0	0	0	0
Croatia	2011-12-04	----------	2011-12-23	Iig	2	0	centre	0	0	0	0
Croatia	2011-12-04	----------	2011-12-23	HSS	1	0	centre	0	0	0	0
Croatia	2011-12-04	----------	2011-12-23	HSPAS/HCSP	1	0	right to far-right	0	0	0	0
Croatia	2011-12-04	----------	2011-12-23	SDSS	3	0	centre-left to left	0	0	0	0
Croatia	2011-12-04	----------	2011-12-23	M	4	0	centre	0	0	0	0
Croatia	2007-11-25	----------	2008-01-12	HDZ	66	1	centre-right to right	0	0	0	0
Croatia	2007-11-25	----------	2008-01-12	SDP	56	0	centre-left	0	0	0	0
Croatia	2007-11-25	----------	2008-01-12	HSS	6	1	centre	1	0	0	0
Croatia	2007-11-25	----------	2008-01-12	HSLS	2	1	centre to centre-right	1	0	0	0
Croatia	2007-11-25	----------	2008-01-12	HNS	7	0	centre to centre-left	0	0	0	0
Croatia	2007-11-25	----------	2008-01-12	IDS	3	0	centre-left	0	0	0	0
Croatia	2007-11-25	----------	2008-01-12	HDSSB	3	0	right	0	0	0	0
Croatia	2007-11-25	----------	2008-01-12	HSU	1	0	centre-left	0	0	0	0
Croatia	2007-11-25	----------	2008-01-12	HSP	1	0	right to far-right	0	0	0	0
Croatia	2007-11-25	----------	2008-01-12	SDSS	3	1	centre-left to left	0	0	0	0
Croatia	2007-11-25	----------	2008-01-12	SDA	1	0	centre-right	0	0	0	0
Croatia	2007-11-25	----------	2008-01-12	M	4	0	centre	0	0	0	0
Croatia	2003-11-23	----------	2003-12-23	HDZ	66	1	centre-right to right	0	0	0	0
Croatia	2003-11-23	----------	2003-12-23	SDP	34	0	centre-left	1	0	0	0
Croatia	2003-11-23	----------	2003-12-23	IDS	4	0	centre-left	1	0	0	0
Croatia	2003-11-23	----------	2003-12-23	LIBRA	3	0	centre to centre-left	1	0	0	0
Croatia	2003-11-23	----------	2003-12-23	LS	2	0	centre to centre-right	1	0	0	0
Croatia	2003-11-23	----------	2003-12-23	HNS	10	0	centre to centre-left	0	1	0	0
Croatia	2003-11-23	----------	2003-12-23	PGS	1	0	centre	0	1	0	0
Croatia	2003-11-23	----------	2003-12-23	HSS	10	0	centre	0	0	0	0
Croatia	2003-11-23	----------	2003-12-23	HSP	8	0	right to far-right	0	0	0	0
Croatia	2003-11-23	----------	2003-12-23	HSLS	2	0	centre to centre-right	0	0	1	0
Croatia	2003-11-23	----------	2003-12-23	DC	1	1	centre-right	0	0	1	0
Croatia	2003-11-23	----------	2003-12-23	HSU	3	0	centre-left	0	0	0	0
Croatia	2003-11-23	----------	2003-12-23	SDSS	3	0	centre-left to left	0	0	0	0
Croatia	2003-11-23	----------	2003-12-23	HDSS	1	0	centre	0	0	0	0
Croatia	2003-11-23	----------	2003-12-23	HM	1	0	centre	0	0	0	0
Croatia	2003-11-23	----------	2003-12-23	NNZ/ZUPSH	1	0	centre	0	0	0	0
Croatia	2003-11-23	----------	2003-12-23	SDA	1	0	centre-right	0	0	0	0
Croatia	2003-11-23	----------	2003-12-23	I	4	0	centre	0	0	0	0
Croatia	2000-01-03	----------	2000-02-02	SDP	43	1	centre-left	1	0	0	0
Croatia	2000-01-03	----------	2000-02-02	HSLS	25	1	centre to centre-right	1	0	0	0
Croatia	2000-01-03	----------	2000-02-02	PGS	2	0	centre	1	0	0	0
Croatia	2000-01-03	----------	2000-02-02	SBHS	1	0	centre	1	0	0	0
Croatia	2000-01-03	----------	2000-02-02	HDZ	46	0	centre-right to right	0	0	0	0
Croatia	2000-01-03	----------	2000-02-02	HSS	17	1	centre	0	1	0	0
Croatia	2000-01-03	----------	2000-02-02	IDS	4	1	centre-left	0	1	0	0
Croatia	2000-01-03	----------	2000-02-02	HNS	2	1	centre to centre-left	0	1	0	0
Croatia	2000-01-03	----------	2000-02-02	LS	2	0	centre to centre-right	0	1	0	0
Croatia	2000-01-03	----------	2000-02-02	HSP	4	0	right to far-right	0	0	1	0
Croatia	2000-01-03	----------	2000-02-02	HKDU	1	0	right	0	0	1	0
Croatia	2000-01-03	----------	2000-02-02	SNS	1	0	centre-left	0	0	0	0
Croatia	2000-01-03	----------	2000-02-02	I	3	0	centre	0	0	0	0
Croatia	1995-10-29	----------	1995-11-28	HDZ	75	1	centre-right to right	0	0	0	0
Croatia	1995-10-29	----------	1995-11-28	HSS	10	0	centre	1	0	0	0
Croatia	1995-10-29	----------	1995-11-28	IDS	3	0	centre-left	1	0	0	0
Croatia	1995-10-29	----------	1995-11-28	HNS	2	0	centre to centre-left	1	0	0	0
Croatia	1995-10-29	----------	1995-11-28	HKDU	1	0	right	1	0	0	0
Croatia	1995-10-29	----------	1995-11-28	SBHS	1	0	centre	1	0	0	0
Croatia	1995-10-29	----------	1995-11-28	HSLS	12	0	centre to centre-right	0	0	0	0
Croatia	1995-10-29	----------	1995-11-28	SDP	10	0	centre-left	0	0	0	0
Croatia	1995-10-29	----------	1995-11-28	HSP	4	0	right to far-right	0	0	0	0
Croatia	1995-10-29	----------	1995-11-28	HND	1	0	centre	0	0	0	0
Croatia	1995-10-29	----------	1995-11-28	ASH	1	0	left	0	0	0	0
Croatia	1995-10-29	----------	1995-11-28	PGS	1	0	centre	0	0	0	0
Croatia	1995-10-29	----------	1995-11-28	SNS	2	0	centre-left	0	0	0	0
Croatia	1995-10-29	----------	1995-11-28	I	4	0	centre	0	0	0	0
Croatia	1992-08-02	----------	1992-08-12	HDZ	85	1	centre-right to right	0	0	0	0
Croatia	1992-08-02	----------	1992-08-12	HSLS	14	0	centre to centre-right	0	0	0	0
Croatia	1992-08-02	----------	1992-08-12	HSP	5	0	right to far-right	0	0	0	0
Croatia	1992-08-02	----------	1992-08-12	HNS	6	0	centre to centre-left	0	0	0	0
Croatia	1992-08-02	----------	1992-08-12	SDP	11	0	centre-left	0	0	0	0
Croatia	1992-08-02	----------	1992-08-12	HSS	3	0	centre	0	0	0	0
Croatia	1992-08-02	----------	1992-08-12	DA	1	0	centre-left	1	0	0	0
Croatia	1992-08-02	----------	1992-08-12	IDS	4	0	centre-left	1	0	0	0
Croatia	1992-08-02	----------	1992-08-12	RiDS	1	0	centre	1	0	0	0
Croatia	1992-08-02	----------	1992-08-12	SNS	3	0	centre-left	0	0	0	0
Croatia	1992-08-02	----------	1992-08-12	I	5	0	centre	0	0	0	0
Czech Republic	2017-10-21	2017-12-13	2018-06-27	ANO	78	1	centre to centre-right	0	0	0	0
Czech Republic	2017-10-21	2017-12-13	2018-06-27	ODS	25	0	centre-right to right	0	0	0	0
Czech Republic	2017-10-21	2017-12-13	2018-06-27	Pirati	22	0	centre-left	0	0	0	0
Czech Republic	2017-10-21	2017-12-13	2018-06-27	SPD	22	0	right to far-right	0	0	0	0
Czech Republic	2017-10-21	2017-12-13	2018-06-27	KSCM	15	0	left to far-left	0	0	0	0
Czech Republic	2017-10-21	2017-12-13	2018-06-27	CSSD	15	1	centre-left	0	0	0	0
Czech Republic	2017-10-21	2017-12-13	2018-06-27	KDU-CSL	10	0	centre to centre-right	0	0	0	0
Czech Republic	2017-10-21	2017-12-13	2018-06-27	TOP09	7	0	centre-right	0	0	0	0
Czech Republic	2017-10-21	2017-12-13	2018-06-27	STAN	6	0	centre to centre-right	0	0	0	0
Czech Republic	2013-10-26	----------	2014-01-29	CSSD	50	1	centre-left	0	0	0	0
Czech Republic	2013-10-26	----------	2014-01-29	ANO	47	1	centre to centre-right	0	0	0	0
Czech Republic	2013-10-26	----------	2014-01-29	KSCM	33	0	left to far-left	0	0	0	0
Czech Republic	2013-10-26	----------	2014-01-29	TOP09	26	0	centre-right	0	0	0	0
Czech Republic	2013-10-26	----------	2014-01-29	ODS	16	0	centre-right to right	0	0	0	0
Czech Republic	2013-10-26	----------	2014-01-29	Úsvit	14	0	right	0	0	0	0
Czech Republic	2013-10-26	----------	2014-01-29	KDU-CSL	14	1	centre to centre-right	0	0	0	0
Czech Republic	2010-05-29	----------	2010-07-13	CSSD	56	0	centre-left	0	0	0	0
Czech Republic	2010-05-29	----------	2010-07-13	ODS	53	1	centre-right to right	0	0	0	0
Czech Republic	2010-05-29	----------	2010-07-13	TOP09	41	1	centre-right	0	0	0	0
Czech Republic	2010-05-29	----------	2010-07-13	KSCM	26	0	left to far-left	0	0	0	0
Czech Republic	2010-05-29	----------	2010-07-13	VV	24	1	centre-right	0	0	0	0
Czech Republic	2006-06-03	2006-09-04	2007-01-09	ODS	81	1	centre-right to right	0	0	0	0
Czech Republic	2006-06-03	2006-09-04	2007-01-09	CSSD	74	0	centre-left	0	0	0	0
Czech Republic	2006-06-03	2006-09-04	2007-01-09	KSCM	26	0	left to far-left	0	0	0	0
Czech Republic	2006-06-03	2006-09-04	2007-01-09	KDU-CSL	13	1	centre to centre-right	0	0	0	0
Czech Republic	2006-06-03	2006-09-04	2007-01-09	SZ	6	1	centre-left	0	0	0	0
Czech Republic	2002-06-15	----------	2002-07-15	CSSD	70	1	centre-left	0	0	0	0
Czech Republic	2002-06-15	----------	2002-07-15	ODS	58	0	centre-right to right	0	0	0	0
Czech Republic	2002-06-15	----------	2002-07-15	KSCM	41	0	left to far-left	0	0	0	0
Czech Republic	2002-06-15	----------	2002-07-15	KDU-CSL	23	1	centre to centre-right	1	0	0	0
Czech Republic	2002-06-15	----------	2002-07-15	US-DEU	8	1	centre-right	1	0	0	0
Czech Republic	1998-06-20	----------	1998-07-22	CSSD	74	1	centre-left	0	0	0	0
Czech Republic	1998-06-20	----------	1998-07-22	ODS	63	0	centre-right to right	0	0	0	0
Czech Republic	1998-06-20	----------	1998-07-22	KSCM	24	0	left to far-left	0	0	0	0
Czech Republic	1998-06-20	----------	1998-07-22	KDU-CSL	20	0	centre to centre-right	0	0	0	0
Czech Republic	1998-06-20	----------	1998-07-22	US	19	0	centre-right	0	0	0	0
Czech Republic	1996-06-01	----------	1996-07-04	ODS	68	1	centre-right to right	0	0	0	0
Czech Republic	1996-06-01	----------	1996-07-04	CSSD	61	0	centre-left	0	0	0	0
Czech Republic	1996-06-01	----------	1996-07-04	KSCM	22	0	left to far-left	0	0	0	0
Czech Republic	1996-06-01	----------	1996-07-04	KDU-CSL	18	1	centre to centre-right	0	0	0	0
Czech Republic	1996-06-01	----------	1996-07-04	SPR–RSC	18	0	right	0	0	0	0
Czech Republic	1996-06-01	----------	1996-07-04	ODA	13	1	centre-right	0	0	0	0
Czech Republic	1992-06-06	----------	1992-07-02	ODS-KDS	76	1	centre-right to right	0	0	0	0
Czech Republic	1992-06-06	----------	1992-07-02	LB	35	0	left to far-left	0	0	0	0
Czech Republic	1992-06-06	----------	1992-07-02	CSSD	16	0	centre-left	0	0	0	0
Czech Republic	1992-06-06	----------	1992-07-02	LSU	16	0	centre-left	0	0	0	0
Czech Republic	1992-06-06	----------	1992-07-02	KDU-CSL	15	1	centre to centre-right	0	0	0	0
Czech Republic	1992-06-06	----------	1992-07-02	SPR–RSC	14	0	right	0	0	0	0
Czech Republic	1992-06-06	----------	1992-07-02	ODA	14	1	centre-right	0	0	0	0
Czech Republic	1992-06-06	----------	1992-07-02	HSD–SMS	14	0	centre	0	0	0	0
Denmark	2019-06-05	----------	2019-06-27	SD	48	1	centre-left	0	0	0	0
Denmark	2019-06-05	----------	2019-06-27	V	43	0	centre-right	0	0	0	0
Denmark	2019-06-05	----------	2019-06-27	DF	16	0	right to far-right	0	0	0	0
Denmark	2019-06-05	----------	2019-06-27	RV	16	0	centre to centre-left	0	0	0	0
Denmark	2019-06-05	----------	2019-06-27	SF	14	0	left	0	0	0	0
Denmark	2019-06-05	----------	2019-06-27	EL	13	0	left to far-left	0	0	0	0
Denmark	2019-06-05	----------	2019-06-27	KF	12	0	centre-right	0	0	0	0
Denmark	2019-06-05	----------	2019-06-27	Alt	5	0	centre-left	0	0	0	0
Denmark	2019-06-05	----------	2019-06-27	NB	4	0	right to far-right	0	0	0	0
Denmark	2019-06-05	----------	2019-06-27	LA	4	0	centre-right	0	0	0	0
Denmark	2019-06-05	----------	2019-06-27	fi_B	1	0	centre-right	0	0	0	0
Denmark	2019-06-05	----------	2019-06-27	fi_JF	1	0	centre-left	0	0	0	0
Denmark	2019-06-05	----------	2019-06-27	g_IA	1	0	left	0	0	0	0
Denmark	2019-06-05	----------	2019-06-27	g_S	1	0	centre-left	0	0	0	0
Denmark	2015-06-18	----------	2015-06-28	SD	47	0	centre-left	0	0	0	0
Denmark	2015-06-18	----------	2015-06-28	DF	37	0	right to far-right	0	0	0	0
Denmark	2015-06-18	----------	2015-06-28	V	34	1	centre-right	0	0	0	0
Denmark	2015-06-18	----------	2015-06-28	EL	14	0	left to far-left	0	0	0	0
Denmark	2015-06-18	----------	2015-06-28	LA	13	0	centre-right	0	0	0	0
Denmark	2015-06-18	----------	2015-06-28	Alt	9	0	centre-left	0	0	0	0
Denmark	2015-06-18	----------	2015-06-28	RV	8	0	centre to centre-left	0	0	0	0
Denmark	2015-06-18	----------	2015-06-28	SF	7	0	left	0	0	0	0
Denmark	2015-06-18	----------	2015-06-28	KF	6	0	centre-right	0	0	0	0
Denmark	2015-06-18	----------	2015-06-28	fi_T	1	0	left	0	0	0	0
Denmark	2015-06-18	----------	2015-06-28	fi_JF	1	0	centre-left	0	0	0	0
Denmark	2015-06-18	----------	2015-06-28	g_IA	1	0	left	0	0	0	0
Denmark	2015-06-18	----------	2015-06-28	g_S	1	0	centre-left	0	0	0	0
Denmark	2011-09-15	----------	2011-10-03	V	47	0	centre-right	0	0	0	0
Denmark	2011-09-15	----------	2011-10-03	SD	44	1	centre-left	0	0	0	0
Denmark	2011-09-15	----------	2011-10-03	DF	22	0	right to far-right	0	0	0	0
Denmark	2011-09-15	----------	2011-10-03	RV	17	1	centre to centre-left	0	0	0	0
Denmark	2011-09-15	----------	2011-10-03	SF	16	1	left	0	0	0	0
Denmark	2011-09-15	----------	2011-10-03	EL	12	0	left to far-left	0	0	0	0
Denmark	2011-09-15	----------	2011-10-03	LA	9	0	centre-right	0	0	0	0
Denmark	2011-09-15	----------	2011-10-03	KF	8	0	centre-right	0	0	0	0
Denmark	2011-09-15	----------	2011-10-03	fi_B	1	0	centre-right	0	0	0	0
Denmark	2011-09-15	----------	2011-10-03	fi_JF	1	0	centre-left	0	0	0	0
Denmark	2011-09-15	----------	2011-10-03	g_IA	1	0	left	0	0	0	0
Denmark	2011-09-15	----------	2011-10-03	g_S	1	0	centre-left	0	0	0	0
Denmark	2007-11-13	----------	2007-11-23	V	46	1	centre-right	0	0	0	0
Denmark	2007-11-13	----------	2007-11-23	SD	45	0	centre-left	0	0	0	0
Denmark	2007-11-13	----------	2007-11-23	DF	25	0	right to far-right	0	0	0	0
Denmark	2007-11-13	----------	2007-11-23	SF	23	0	left	0	0	0	0
Denmark	2007-11-13	----------	2007-11-23	KF	18	1	centre-right	0	0	0	0
Denmark	2007-11-13	----------	2007-11-23	RV	9	0	centre to centre-left	0	0	0	0
Denmark	2007-11-13	----------	2007-11-23	NY	5	0	centre-right	0	0	0	0
Denmark	2007-11-13	----------	2007-11-23	EL	4	0	left to far-left	0	0	0	0
Denmark	2007-11-13	----------	2007-11-23	fi_T	1	0	left	0	0	0	0
Denmark	2007-11-13	----------	2007-11-23	fi_B	1	0	centre-right	0	0	0	0
Denmark	2007-11-13	----------	2007-11-23	g_IA	1	0	left	0	0	0	0
Denmark	2007-11-13	----------	2007-11-23	g_S	1	0	centre-left	0	0	0	0
Denmark	2005-02-08	----------	2005-02-18	V	52	1	centre-right	0	0	0	0
Denmark	2005-02-08	----------	2005-02-18	SD	47	0	centre-left	0	0	0	0
Denmark	2005-02-08	----------	2005-02-18	DF	24	0	right to far-right	0	0	0	0
Denmark	2005-02-08	----------	2005-02-18	KF	18	1	centre-right	0	0	0	0
Denmark	2005-02-08	----------	2005-02-18	RV	17	0	centre to centre-left	0	0	0	0
Denmark	2005-02-08	----------	2005-02-18	SF	11	0	left	0	0	0	0
Denmark	2005-02-08	----------	2005-02-18	EL	6	0	left to far-left	0	0	0	0
Denmark	2005-02-08	----------	2005-02-18	fi_T	1	0	left	0	0	0	0
Denmark	2005-02-08	----------	2005-02-18	fi_FF	1	0	centre-right	0	0	0	0
Denmark	2005-02-08	----------	2005-02-18	g_S	1	0	centre-left	0	0	0	0
Denmark	2005-02-08	----------	2005-02-18	g_IA	1	0	left	0	0	0	0
Denmark	2001-11-20	----------	2001-11-27	V	56	1	centre-right	0	0	0	0
Denmark	2001-11-20	----------	2001-11-27	SD	52	0	centre-left	0	0	0	0
Denmark	2001-11-20	----------	2001-11-27	DF	22	0	right to far-right	0	0	0	0
Denmark	2001-11-20	----------	2001-11-27	KF	16	1	centre-right	0	0	0	0
Denmark	2001-11-20	----------	2001-11-27	SF	12	0	left	0	0	0	0
Denmark	2001-11-20	----------	2001-11-27	RV	9	0	centre to centre-left	0	0	0	0
Denmark	2001-11-20	----------	2001-11-27	EL	4	0	left to far-left	0	0	0	0
Denmark	2001-11-20	----------	2001-11-27	KrF	4	0	centre to centre-right	0	0	0	0
Denmark	2001-11-20	----------	2001-11-27	fi_B	1	0	centre-right	0	0	0	0
Denmark	2001-11-20	----------	2001-11-27	fi_T	1	0	left	0	0	0	0
Denmark	2001-11-20	----------	2001-11-27	g_IA	1	0	left	0	0	0	0
Denmark	2001-11-20	----------	2001-11-27	g_S	1	0	centre-left	0	0	0	0
Denmark	1998-03-11	----------	1998-03-23	SD	63	1	centre-left	0	0	0	0
Denmark	1998-03-11	----------	1998-03-23	V	42	0	centre-right	0	0	0	0
Denmark	1998-03-11	----------	1998-03-23	KF	16	0	centre-right	0	0	0	0
Denmark	1998-03-11	----------	1998-03-23	SF	13	0	left	0	0	0	0
Denmark	1998-03-11	----------	1998-03-23	DF	13	0	right to far-right	0	0	0	0
Denmark	1998-03-11	----------	1998-03-23	CD	8	0	centre	0	0	0	0
Denmark	1998-03-11	----------	1998-03-23	RV	7	1	centre to centre-left	0	0	0	0
Denmark	1998-03-11	----------	1998-03-23	EL	5	0	left to far-left	0	0	0	0
Denmark	1998-03-11	----------	1998-03-23	KrF	4	0	centre to centre-right	0	0	0	0
Denmark	1998-03-11	----------	1998-03-23	FP	4	0	far-right	0	0	0	0
Denmark	1998-03-11	----------	1998-03-23	fi_FF	1	0	centre-right	0	0	0	0
Denmark	1998-03-11	----------	1998-03-23	fi_JF	1	0	centre-left	0	0	0	0
Denmark	1998-03-11	----------	1998-03-23	g_S	1	0	centre-left	0	0	0	0
Denmark	1998-03-11	----------	1998-03-23	g_A	1	0	centre-right	0	0	0	0
Denmark	1994-09-21	----------	1994-09-27	SD	62	1	centre-left	0	0	0	0
Denmark	1994-09-21	----------	1994-09-27	V	42	0	centre-right	0	0	0	0
Denmark	1994-09-21	----------	1994-09-27	KF	27	0	centre-right	0	0	0	0
Denmark	1994-09-21	----------	1994-09-27	SF	13	0	left	0	0	0	0
Denmark	1994-09-21	----------	1994-09-27	FP	11	0	far-right	0	0	0	0
Denmark	1994-09-21	----------	1994-09-27	RV	8	1	centre to centre-left	0	0	0	0
Denmark	1994-09-21	----------	1994-09-27	EL	6	0	left to far-left	0	0	0	0
Denmark	1994-09-21	----------	1994-09-27	CD	5	1	centre	0	0	0	0
Denmark	1994-09-21	----------	1994-09-27	I	1	0	centre	0	0	0	0
Denmark	1994-09-21	----------	1994-09-27	fi_FF	1	0	centre-right	0	0	0	0
Denmark	1994-09-21	----------	1994-09-27	fi_B	1	0	centre-right	0	0	0	0
Denmark	1994-09-21	----------	1994-09-27	g_Ind	1	0	centre	0	0	0	0
Denmark	1994-09-21	----------	1994-09-27	g_A	1	0	centre-right	0	0	0	0
Denmark	1990-12-12	----------	1990-12-18	SD	69	0	centre-left	0	0	0	0
Denmark	1990-12-12	----------	1990-12-18	KF	30	1	centre-right	0	0	0	0
Denmark	1990-12-12	----------	1990-12-18	V	29	1	centre-right	0	0	0	0
Denmark	1990-12-12	----------	1990-12-18	SF	15	0	left	0	0	0	0
Denmark	1990-12-12	----------	1990-12-18	FP	12	0	far-right	0	0	0	0
Denmark	1990-12-12	----------	1990-12-18	CD	9	0	centre	0	0	0	0
Denmark	1990-12-12	----------	1990-12-18	RV	7	0	centre to centre-left	0	0	0	0
Denmark	1990-12-12	----------	1990-12-18	KrF	4	0	centre to centre-right	0	0	0	0
Denmark	1990-12-12	----------	1990-12-18	fi_FF	1	0	centre-right	0	0	0	0
Denmark	1990-12-12	----------	1990-12-18	fi_JF	1	0	centre-left	0	0	0	0
Denmark	1990-12-12	----------	1990-12-18	g_S	1	0	centre-left	0	0	0	0
Denmark	1990-12-12	----------	1990-12-18	g_A	1	0	centre-right	0	0	0	0
Denmark	1988-05-10	----------	1988-06-03	SD	55	0	centre-left	0	0	0	0
Denmark	1988-05-10	----------	1988-06-03	KF	35	1	centre-right	0	0	0	0
Denmark	1988-05-10	----------	1988-06-03	SF	24	0	left	0	0	0	0
Denmark	1988-05-10	----------	1988-06-03	V	22	1	centre-right	0	0	0	0
Denmark	1988-05-10	----------	1988-06-03	FP	16	0	far-right	0	0	0	0
Denmark	1988-05-10	----------	1988-06-03	RV	10	1	centre to centre-left	0	0	0	0
Denmark	1988-05-10	----------	1988-06-03	CD	9	0	centre	0	0	0	0
Denmark	1988-05-10	----------	1988-06-03	KrF	4	0	centre to centre-right	0	0	0	0
Denmark	1988-05-10	----------	1988-06-03	fi_FF	1	0	centre-right	0	0	0	0
Denmark	1988-05-10	----------	1988-06-03	fi_B	1	0	centre-right	0	0	0	0
Denmark	1988-05-10	----------	1988-06-03	g_S	1	0	centre-left	0	0	0	0
Denmark	1988-05-10	----------	1988-06-03	g_A	1	0	centre-right	0	0	0	0
Denmark	1987-09-08	----------	1987-09-10	SD	54	0	centre-left	0	0	0	0
Denmark	1987-09-08	----------	1987-09-10	KF	38	1	centre-right	0	0	0	0
Denmark	1987-09-08	----------	1987-09-10	SF	27	0	left	0	0	0	0
Denmark	1987-09-08	----------	1987-09-10	V	19	1	centre-right	0	0	0	0
Denmark	1987-09-08	----------	1987-09-10	RV	11	0	centre to centre-left	0	0	0	0
Denmark	1987-09-08	----------	1987-09-10	CD	9	1	centre	0	0	0	0
Denmark	1987-09-08	----------	1987-09-10	FP	9	0	far-right	0	0	0	0
Denmark	1987-09-08	----------	1987-09-10	FK	4	0	left	0	0	0	0
Denmark	1987-09-08	----------	1987-09-10	KrF	4	1	centre to centre-right	0	0	0	0
Denmark	1987-09-08	----------	1987-09-10	fi_FF	1	0	centre-right	0	0	0	0
Denmark	1987-09-08	----------	1987-09-10	fi_JF	1	0	centre-left	0	0	0	0
Denmark	1987-09-08	----------	1987-09-10	g_S	1	0	centre-left	0	0	0	0
Denmark	1987-09-08	----------	1987-09-10	g_A	1	0	centre-right	0	0	0	0
Denmark	1984-01-10	----------	1984-01-19	SD	56	0	centre-left	0	0	0	0
Denmark	1984-01-10	----------	1984-01-19	KF	42	1	centre-right	0	0	0	0
Denmark	1984-01-10	----------	1984-01-19	V	22	1	centre-right	0	0	0	0
Denmark	1984-01-10	----------	1984-01-19	SF	21	0	left	0	0	0	0
Denmark	1984-01-10	----------	1984-01-19	RV	10	0	centre to centre-left	0	0	0	0
Denmark	1984-01-10	----------	1984-01-19	CD	8	1	centre	0	0	0	0
Denmark	1984-01-10	----------	1984-01-19	FP	6	0	far-right	0	0	0	0
Denmark	1984-01-10	----------	1984-01-19	VS	5	0	far-left	0	0	0	0
Denmark	1984-01-10	----------	1984-01-19	KrF	5	1	centre to centre-right	0	0	0	0
Denmark	1984-01-10	----------	1984-01-19	fi_FF	1	0	centre-right	0	0	0	0
Denmark	1984-01-10	----------	1984-01-19	fi_B	1	0	centre-right	0	0	0	0
Denmark	1984-01-10	----------	1984-01-19	g_S	1	0	centre-left	0	0	0	0
Denmark	1984-01-10	----------	1984-01-19	g_A	1	0	centre-right	0	0	0	0
Denmark	1981-12-08	----------	1981-12-30	SD	59	1	centre-left	0	0	0	0
Denmark	1981-12-08	----------	1981-12-30	KF	26	0	centre-right	0	0	0	0
Denmark	1981-12-08	----------	1981-12-30	V	21	0	centre-right	0	0	0	0
Denmark	1981-12-08	----------	1981-12-30	SF	20	0	left	0	0	0	0
Denmark	1981-12-08	----------	1981-12-30	FP	16	0	far-right	0	0	0	0
Denmark	1981-12-08	----------	1981-12-30	CD	15	0	centre	0	0	0	0
Denmark	1981-12-08	----------	1981-12-30	RV	9	0	centre to centre-left	0	0	0	0
Denmark	1981-12-08	----------	1981-12-30	VS	5	0	far-left	0	0	0	0
Denmark	1981-12-08	----------	1981-12-30	KrF	4	0	centre to centre-right	0	0	0	0
Denmark	1981-12-08	----------	1981-12-30	fi_B	1	0	centre-right	0	0	0	0
Denmark	1981-12-08	----------	1981-12-30	fi_JF	1	0	centre-left	0	0	0	0
Denmark	1981-12-08	----------	1981-12-30	g_S	1	0	centre-left	0	0	0	0
Denmark	1981-12-08	----------	1981-12-30	g_A	1	0	centre-right	0	0	0	0
Estonia	2019-03-03	----------	2019-04-29	ER	34	0	centre-right	0	0	0	0
Estonia	2019-03-03	----------	2019-04-29	K	26	1	centre to centre-left	0	0	0	0
Estonia	2019-03-03	----------	2019-04-29	EKRE	19	1	right	0	0	0	0
Estonia	2019-03-03	----------	2019-04-29	IRL	12	1	centre-right to right	0	0	0	0
Estonia	2019-03-03	----------	2019-04-29	SDE	10	0	centre-left	0	0	0	0
Estonia	2015-03-01	----------	2015-04-09	ER	30	1	centre-right	0	0	0	0
Estonia	2015-03-01	----------	2015-04-09	K	27	0	centre to centre-left	0	0	0	0
Estonia	2015-03-01	----------	2015-04-09	SDE	15	1	centre-left	0	0	0	0
Estonia	2015-03-01	----------	2015-04-09	IRL	14	1	centre-right to right	0	0	0	0
Estonia	2015-03-01	----------	2015-04-09	EVA	8	0	centre-right	0	0	0	0
Estonia	2015-03-01	----------	2015-04-09	EKRE	7	0	right	0	0	0	0
Estonia	2011-03-06	----------	2011-04-06	ER	33	1	centre-right	0	0	0	0
Estonia	2011-03-06	----------	2011-04-06	K	26	0	centre to centre-left	0	0	0	0
Estonia	2011-03-06	----------	2011-04-06	IRL	23	1	centre-right to right	0	0	0	0
Estonia	2011-03-06	----------	2011-04-06	SDE	19	0	centre-left	0	0	0	0
Estonia	2007-03-04	----------	2007-04-05	ER	31	1	centre-right	0	0	0	0
Estonia	2007-03-04	----------	2007-04-05	K	29	0	centre to centre-left	0	0	0	0
Estonia	2007-03-04	----------	2007-04-05	IRL	19	1	centre-right to right	0	0	0	0
Estonia	2007-03-04	----------	2007-04-05	SDE	10	1	centre-left	0	0	0	0
Estonia	2007-03-04	----------	2007-04-05	EER	6	0	centre-left	0	0	0	0
Estonia	2007-03-04	----------	2007-04-05	ERL	6	0	centre-right	0	0	0	0
Estonia	2003-03-02	----------	2003-04-10	K	28	0	centre to centre-left	0	0	0	0
Estonia	2003-03-02	----------	2003-04-10	RP	28	1	centre-right	0	0	0	0
Estonia	2003-03-02	----------	2003-04-10	ER	19	1	centre-right	0	0	0	0
Estonia	2003-03-02	----------	2003-04-10	ERL	13	1	centre-right	0	0	0	0
Estonia	2003-03-02	----------	2003-04-10	IL	7	0	right	0	0	0	0
Estonia	2003-03-02	----------	2003-04-10	M	6	0	centre-left	0	0	0	0
Estonia	1999-03-07	----------	1999-03-25	K	28	0	centre to centre-left	0	0	0	0
Estonia	1999-03-07	----------	1999-03-25	IL	18	1	right	0	0	0	0
Estonia	1999-03-07	----------	1999-03-25	ER	18	1	centre-right	0	0	0	0
Estonia	1999-03-07	----------	1999-03-25	M	17	1	centre-left	0	0	0	0
Estonia	1999-03-07	----------	1999-03-25	KE	7	0	centre-right	0	0	0	0
Estonia	1999-03-07	----------	1999-03-25	EME	7	0	centre	0	0	0	0
Estonia	1999-03-07	----------	1999-03-25	EÜRP	6	0	centre-left	0	0	0	0
Estonia	1995-03-05	----------	1995-04-17	KMÜ	41	1	centre-right	0	0	0	0
Estonia	1995-03-05	----------	1995-04-17	ER	19	0	centre-right	0	0	0	0
Estonia	1995-03-05	----------	1995-04-17	K	16	1	centre to centre-left	0	0	0	0
Estonia	1995-03-05	----------	1995-04-17	I/ERSP	8	0	right	0	0	0	0
Estonia	1995-03-05	----------	1995-04-17	M	6	0	centre-left	0	0	0	0
Estonia	1995-03-05	----------	1995-04-17	HOME	6	0	centre-left	0	0	0	0
Estonia	1995-03-05	----------	1995-04-17	VKRE	5	0	right	0	0	0	0
Estonia	1992-09-20	----------	1992-10-21	RKI	29	1	right	0	0	0	0
Estonia	1992-09-20	----------	1992-10-21	KE	17	0	centre-right	0	0	0	0
Estonia	1992-09-20	----------	1992-10-21	R	15	0	centre	0	0	0	0
Estonia	1992-09-20	----------	1992-10-21	M	12	1	centre-left	0	0	0	0
Estonia	1992-09-20	----------	1992-10-21	ERSP	10	1	far-right	0	0	0	0
Estonia	1992-09-20	----------	1992-10-21	SK	8	0	centre	0	0	0	0
Estonia	1992-09-20	----------	1992-10-21	EC	8	0	right	0	0	0	0
Estonia	1992-09-20	----------	1992-10-21	G	1	0	left	0	0	0	0
Estonia	1992-09-20	----------	1992-10-21	EEE	1	0	left	0	0	0	0
Finland	2019-04-14	----------	2019-06-06	SSDP	40	1	centre-left	0	0	0	0
Finland	2019-04-14	----------	2019-06-06	PS	39	0	right	0	0	0	0
Finland	2019-04-14	----------	2019-06-06	KK	38	0	centre-right	0	0	0	0
Finland	2019-04-14	----------	2019-06-06	SK	31	1	centre	0	0	0	0
Finland	2019-04-14	----------	2019-06-06	VL	20	1	centre-left	0	0	0	0
Finland	2019-04-14	----------	2019-06-06	VAS	16	1	left	0	0	0	0
Finland	2019-04-14	----------	2019-06-06	RKP/SFP	9	1	centre	1	0	0	0
Finland	2019-04-14	----------	2019-06-06	KD	5	0	centre-right	0	0	0	0
Finland	2019-04-14	----------	2019-06-06	LN	1	0	big tent	0	0	0	0
Finland	2019-04-14	----------	2019-06-06	AC	1	0	centre	1	0	0	0
Finland	2015-04-19	----------	2015-05-29	SK	49	1	centre	0	0	0	0
Finland	2015-04-19	----------	2015-05-29	PS	38	1	right	0	0	0	0
Finland	2015-04-19	----------	2015-05-29	KK	37	1	centre-right	0	0	0	0
Finland	2015-04-19	----------	2015-05-29	SSDP	34	0	centre-left	0	0	0	0
Finland	2015-04-19	----------	2015-05-29	VL	15	0	centre-left	0	0	0	0
Finland	2015-04-19	----------	2015-05-29	VAS	12	0	left	0	0	0	0
Finland	2015-04-19	----------	2015-05-29	RKP/SFP	9	0	centre	1	0	0	0
Finland	2015-04-19	----------	2015-05-29	KD	5	0	centre-right	0	0	0	0
Finland	2015-04-19	----------	2015-05-29	AC	1	0	centre	1	0	0	0
Finland	2011-04-17	----------	2011-06-22	KK	44	1	centre-right	0	0	0	0
Finland	2011-04-17	----------	2011-06-22	SSDP	42	1	centre-left	0	0	0	0
Finland	2011-04-17	----------	2011-06-22	PS	39	0	right	0	0	0	0
Finland	2011-04-17	----------	2011-06-22	SK	35	0	centre	0	0	0	0
Finland	2011-04-17	----------	2011-06-22	VAS	14	1	left	0	0	0	0
Finland	2011-04-17	----------	2011-06-22	VL	10	1	centre-left	0	0	0	0
Finland	2011-04-17	----------	2011-06-22	RKP/SFP	9	1	centre	1	0	0	0
Finland	2011-04-17	----------	2011-06-22	KD	6	1	centre-right	0	0	0	0
Finland	2011-04-17	----------	2011-06-22	AC	1	0	centre	1	0	0	0
Finland	2007-03-18	----------	2007-04-19	SK	51	1	centre	0	0	0	0
Finland	2007-03-18	----------	2007-04-19	KK	50	1	centre-right	0	0	0	0
Finland	2007-03-18	----------	2007-04-19	SSDP	45	0	centre-left	0	0	0	0
Finland	2007-03-18	----------	2007-04-19	VAS	17	0	left	0	0	0	0
Finland	2007-03-18	----------	2007-04-19	VL	15	1	centre-left	0	0	0	0
Finland	2007-03-18	----------	2007-04-19	KD	7	0	centre-right	0	0	0	0
Finland	2007-03-18	----------	2007-04-19	RKP/SFP	9	1	centre	1	0	0	0
Finland	2007-03-18	----------	2007-04-19	PS	5	0	right	0	0	0	0
Finland	2007-03-18	----------	2007-04-19	AC	1	0	centre	1	0	0	0
Finland	2003-03-16	----------	2003-04-17	SK	55	1	centre	0	0	0	0
Finland	2003-03-16	----------	2003-04-17	SSDP	53	1	centre-left	0	0	0	0
Finland	2003-03-16	----------	2003-04-17	KK	40	0	centre-right	0	0	0	0
Finland	2003-03-16	----------	2003-04-17	VAS	19	0	left	0	0	0	0
Finland	2003-03-16	----------	2003-04-17	VL	14	0	centre-left	0	0	0	0
Finland	2003-03-16	----------	2003-04-17	KD	7	0	centre-right	0	0	0	0
Finland	2003-03-16	----------	2003-04-17	RKP/SFP	8	1	centre	1	0	0	0
Finland	2003-03-16	----------	2003-04-17	PS	3	0	right	0	0	0	0
Finland	2003-03-16	----------	2003-04-17	AC	1	0	centre	1	0	0	0
Finland	1999-03-21	----------	1999-04-15	SSDP	51	1	centre-left	0	0	0	0
Finland	1999-03-21	----------	1999-04-15	SK	48	0	centre	0	0	0	0
Finland	1999-03-21	----------	1999-04-15	KK	46	1	centre-right	0	0	0	0
Finland	1999-03-21	----------	1999-04-15	VAS	20	1	left	0	0	0	0
Finland	1999-03-21	----------	1999-04-15	VL	11	1	centre-left	0	0	0	0
Finland	1999-03-21	----------	1999-04-15	RKP/SFP	11	1	centre	1	0	0	0
Finland	1999-03-21	----------	1999-04-15	SKL	10	0	centre-right	0	0	0	0
Finland	1999-03-21	----------	1999-04-15	RG	1	0	big tent	0	0	0	0
Finland	1999-03-21	----------	1999-04-15	PS	1	0	right	0	0	0	0
Finland	1999-03-21	----------	1999-04-15	AC	1	0	centre	1	0	0	0
Finland	1995-03-19	----------	1995-04-13	SSDP	63	1	centre-left	0	0	0	0
Finland	1995-03-19	----------	1995-04-13	SK	44	0	centre	0	0	0	0
Finland	1995-03-19	----------	1995-04-13	KK	39	1	centre-right	0	0	0	0
Finland	1995-03-19	----------	1995-04-13	VAS	22	1	left	0	0	0	0
Finland	1995-03-19	----------	1995-04-13	VL	9	1	centre-left	0	0	0	0
Finland	1995-03-19	----------	1995-04-13	RKP/SFP	11	1	centre	1	0	0	0
Finland	1995-03-19	----------	1995-04-13	SKL	7	0	centre-right	0	0	0	0
Finland	1995-03-19	----------	1995-04-13	NSP	2	0	centre-right	0	0	0	0
Finland	1995-03-19	----------	1995-04-13	SMP	1	0	right	0	0	0	0
Finland	1995-03-19	----------	1995-04-13	AC	1	0	centre	1	0	0	0
Finland	1995-03-19	----------	1995-04-13	EPG	1	0	centre-left	0	0	0	0
Finland	1991-03-17	----------	1991-04-26	SK	55	1	centre	0	0	0	0
Finland	1991-03-17	----------	1991-04-26	SSDP	48	0	centre-left	0	0	0	0
Finland	1991-03-17	----------	1991-04-26	KK	40	1	centre-right	0	0	0	0
Finland	1991-03-17	----------	1991-04-26	VAS	19	0	left	0	0	0	0
Finland	1991-03-17	----------	1991-04-26	VL	10	0	centre-left	0	0	0	0
Finland	1991-03-17	----------	1991-04-26	RKP/SFP	11	1	centre	1	0	0	0
Finland	1991-03-17	----------	1991-04-26	SMP	7	0	right	0	0	0	0
Finland	1991-03-17	----------	1991-04-26	SKL	8	1	centre-right	0	0	0	0
Finland	1991-03-17	----------	1991-04-26	LKP	1	0	centre-right	0	0	0	0
Finland	1991-03-17	----------	1991-04-26	AC	1	0	centre	1	0	0	0
Germany	2017-09-24	----------	2018-03-14	CDU	200	1	centre-right	1	0	0	0
Germany	2017-09-24	----------	2018-03-14	SPD	153	1	centre-left	0	0	0	0
Germany	2017-09-24	----------	2018-03-14	AfD	94	0	far-right	0	0	0	0
Germany	2017-09-24	----------	2018-03-14	FDP	80	0	centre to centre-right	0	0	0	0
Germany	2017-09-24	----------	2018-03-14	LINKE	69	0	left to far-left	0	0	0	0
Germany	2017-09-24	----------	2018-03-14	90/Greens	67	0	centre-left	0	0	0	0
Germany	2017-09-24	----------	2018-03-14	CSU	46	1	centre-right	1	0	0	0
Germany	2013-09-22	----------	2013-12-17	CDU	255	1	centre-right	1	0	0	0
Germany	2013-09-22	----------	2013-12-17	SPD	193	1	centre-left	0	0	0	0
Germany	2013-09-22	----------	2013-12-17	LINKE	64	0	left to far-left	0	0	0	0
Germany	2013-09-22	----------	2013-12-17	90/Greens	63	0	centre-left	0	0	0	0
Germany	2013-09-22	----------	2013-12-17	CSU	56	1	centre-right	1	0	0	0
Germany	2009-09-27	----------	2009-10-28	CDU	194	1	centre-right	1	0	0	0
Germany	2009-09-27	----------	2009-10-28	SPD	146	0	centre-left	0	0	0	0
Germany	2009-09-27	----------	2009-10-28	FDP	93	1	centre to centre-right	1	0	0	0
Germany	2009-09-27	----------	2009-10-28	LINKE	76	0	left to far-left	0	0	0	0
Germany	2009-09-27	----------	2009-10-28	90/Greens	68	0	centre-left	0	0	0	0
Germany	2009-09-27	----------	2009-10-28	CSU	45	1	centre-right	1	0	0	0
Germany	2005-09-18	----------	2005-11-22	SPD	222	1	centre-left	0	0	0	0
Germany	2005-09-18	----------	2005-11-22	CDU	180	1	centre-right	1	0	0	0
Germany	2005-09-18	----------	2005-11-22	FDP	61	0	centre to centre-right	0	0	0	0
Germany	2005-09-18	----------	2005-11-22	L-PDS	54	0	left to far-left	0	0	0	0
Germany	2005-09-18	----------	2005-11-22	90/Greens	51	0	centre-left	0	0	0	0
Germany	2005-09-18	----------	2005-11-22	CSU	46	1	centre-right	1	0	0	0
Germany	2002-09-22	----------	2002-10-22	SPD	251	1	centre-left	0	1	0	0
Germany	2002-09-22	----------	2002-10-22	CDU	190	0	centre-right	1	0	0	0
Germany	2002-09-22	----------	2002-10-22	CSU	58	0	centre-right	1	0	0	0
Germany	2002-09-22	----------	2002-10-22	90/Greens	55	1	centre-left	0	1	0	0
Germany	2002-09-22	----------	2002-10-22	FDP	47	0	centre to centre-right	0	0	0	0
Germany	2002-09-22	----------	2002-10-22	PDS	2	0	left	0	0	0	0
Germany	1998-09-27	----------	1998-10-27	SPD	298	1	centre-left	0	1	0	0
Germany	1998-09-27	----------	1998-10-27	CDU	198	0	centre-right	1	0	0	0
Germany	1998-09-27	----------	1998-10-27	CSU	47	0	centre-right	1	0	0	0
Germany	1998-09-27	----------	1998-10-27	90/Greens	47	1	centre-left	0	1	0	0
Germany	1998-09-27	----------	1998-10-27	FDP	43	0	centre to centre-right	0	0	0	0
Germany	1998-09-27	----------	1998-10-27	PDS	36	0	left	0	0	0	0
Germany	1994-10-16	----------	1994-11-17	SPD	252	0	centre-left	0	0	0	0
Germany	1994-10-16	----------	1994-11-17	CDU	244	1	centre-right	1	0	0	0
Germany	1994-10-16	----------	1994-11-17	CSU	50	1	centre-right	1	0	0	0
Germany	1994-10-16	----------	1994-11-17	90/Greens	49	0	centre-left	0	0	0	0
Germany	1994-10-16	----------	1994-11-17	FDP	47	1	centre to centre-right	0	0	0	0
Germany	1994-10-16	----------	1994-11-17	PDS	30	0	left	0	0	0	0
Germany	1990-12-02	----------	1991-01-18	CDU	268	1	centre-right	1	0	0	0
Germany	1990-12-02	----------	1991-01-18	SPD	239	0	centre-left	0	0	0	0
Germany	1990-12-02	----------	1991-01-18	FDP	79	1	centre to centre-right	1	0	0	0
Germany	1990-12-02	----------	1991-01-18	CSU	51	1	centre-right	1	0	0	0
Germany	1990-12-02	----------	1991-01-18	PDS	17	0	left	0	0	0	0
Germany	1990-12-02	----------	1991-01-18	90/Greens	8	0	centre-left	0	0	0	0
Greece	2019-07-07	----------	2019-07-09	ND	158	1	centre-right	0	0	0	0
Greece	2019-07-07	----------	2019-07-09	SYRIZA-EKN	86	0	left	0	0	0	0
Greece	2019-07-07	----------	2019-07-09	KINAL	22	0	centre-left	0	0	0	0
Greece	2019-07-07	----------	2019-07-09	KKE	15	0	far-left	0	0	0	0
Greece	2019-07-07	----------	2019-07-09	EL	10	0	right to far-right	0	0	0	0
Greece	2019-07-07	----------	2019-07-09	MeRA25	9	0	left	0	0	0	0
Greece	2015-09-20	----------	2015-09-23	SYRIZA-EKN	145	1	left	0	0	0	0
Greece	2015-09-20	----------	2015-09-23	ND	75	0	centre-right	0	0	0	0
Greece	2015-09-20	----------	2015-09-23	XA	18	0	far-right	0	0	0	0
Greece	2015-09-20	----------	2015-09-23	PASOK	17	0	centre-left	0	0	0	0
Greece	2015-09-20	----------	2015-09-23	KKE	15	0	far-left	0	0	0	0
Greece	2015-09-20	----------	2015-09-23	Potami	11	0	centre to centre-left	0	0	0	0
Greece	2015-09-20	----------	2015-09-23	ANEL	10	1	right	0	0	0	0
Greece	2015-09-20	----------	2015-09-23	EK	9	0	centre	0	0	0	0
Greece	2015-01-25	----------	2015-01-27	SYRIZA-EKN	149	1	left	0	0	0	0
Greece	2015-01-25	----------	2015-01-27	ND	76	0	centre-right	0	0	0	0
Greece	2015-01-25	----------	2015-01-27	XA	17	0	far-right	0	0	0	0
Greece	2015-01-25	----------	2015-01-27	Potami	17	0	centre to centre-left	0	0	0	0
Greece	2015-01-25	----------	2015-01-27	KKE	15	0	far-left	0	0	0	0
Greece	2015-01-25	----------	2015-01-27	ANEL	13	1	right	0	0	0	0
Greece	2015-01-25	----------	2015-01-27	PASOK	13	0	centre-left	0	0	0	0
Greece	2012-06-17	----------	2012-06-21	ND	129	1	centre-right	0	0	0	0
Greece	2012-06-17	----------	2012-06-21	SYRIZA	71	0	left	0	0	0	0
Greece	2012-06-17	----------	2012-06-21	PASOK	33	1	centre-left	0	0	0	0
Greece	2012-06-17	----------	2012-06-21	ANEL	20	0	right	0	0	0	0
Greece	2012-06-17	----------	2012-06-21	XA	18	0	far-right	0	0	0	0
Greece	2012-06-17	----------	2012-06-21	DIMAR	17	1	centre-left to left	0	0	0	0
Greece	2012-06-17	----------	2012-06-21	KKE	12	0	far-left	0	0	0	0
Greece	2012-05-06	2012-05-17	----------	ND	108	0	centre-right	0	0	0	0
Greece	2012-05-06	2012-05-17	----------	SYRIZA	52	0	left	0	0	0	0
Greece	2012-05-06	2012-05-17	----------	PASOK	41	0	centre-left	0	0	0	0
Greece	2012-05-06	2012-05-17	----------	ANEL	33	0	right	0	0	0	0
Greece	2012-05-06	2012-05-17	----------	KKE	26	0	far-left	0	0	0	0
Greece	2012-05-06	2012-05-17	----------	XA	21	0	far-right	0	0	0	0
Greece	2012-05-06	2012-05-17	----------	DIMAR	19	0	centre-left to left	0	0	0	0
Greece	2009-10-04	----------	2009-10-07	PASOK	160	1	centre-left	0	0	0	0
Greece	2009-10-04	----------	2009-10-07	ND	91	0	centre-right	0	0	0	0
Greece	2009-10-04	----------	2009-10-07	KKE	21	0	far-left	0	0	0	0
Greece	2009-10-04	----------	2009-10-07	LAOS	15	0	right to far-right	0	0	0	0
Greece	2009-10-04	----------	2009-10-07	SYRIZA	13	0	left	0	0	0	0
Greece	2007-09-16	----------	2007-09-19	ND	152	1	centre-right	0	0	0	0
Greece	2007-09-16	----------	2007-09-19	PASOK	102	0	centre-left	0	0	0	0
Greece	2007-09-16	----------	2007-09-19	KKE	22	0	far-left	0	0	0	0
Greece	2007-09-16	----------	2007-09-19	SYRIZA	14	0	left	0	0	0	0
Greece	2007-09-16	----------	2007-09-19	LAOS	10	0	right to far-right	0	0	0	0
Greece	2004-03-07	----------	2004-03-10	ND	165	1	centre-right	0	0	0	0
Greece	2004-03-07	----------	2004-03-10	PASOK	117	0	centre-left	0	0	0	0
Greece	2004-03-07	----------	2004-03-10	KKE	12	0	far-left	0	0	0	0
Greece	2004-03-07	----------	2004-03-10	SYRIZA	6	0	left	0	0	0	0
Greece	2000-04-09	----------	2000-04-13	PASOK	158	1	centre-left	0	0	0	0
Greece	2000-04-09	----------	2000-04-13	ND	125	0	centre-right	0	0	0	0
Greece	2000-04-09	----------	2000-04-13	KKE	11	0	far-left	0	0	0	0
Greece	2000-04-09	----------	2000-04-13	SYN	6	0	left	0	0	0	0
Greece	1996-09-22	----------	1996-09-25	PASOK	162	1	centre-left	0	0	0	0
Greece	1996-09-22	----------	1996-09-25	ND	108	0	centre-right	0	0	0	0
Greece	1996-09-22	----------	1996-09-25	KKE	11	0	far-left	0	0	0	0
Greece	1996-09-22	----------	1996-09-25	SYN	10	0	left	0	0	0	0
Greece	1996-09-22	----------	1996-09-25	DIKKI	9	0	left	0	0	0	0
Greece	1993-10-10	----------	1993-10-13	PASOK	170	1	centre-left	0	0	0	0
Greece	1993-10-10	----------	1993-10-13	ND	111	0	centre-right	0	0	0	0
Greece	1993-10-10	----------	1993-10-13	Pola	10	0	right	0	0	0	0
Greece	1993-10-10	----------	1993-10-13	KKE	9	0	far-left	0	0	0	0
Greece	1990-04-08	----------	1990-04-11	ND	150	1	centre-right	0	0	0	0
Greece	1990-04-08	----------	1990-04-11	PASOK	123	0	centre-left	0	0	0	0
Greece	1990-04-08	----------	1990-04-11	SYN	19	0	left	0	0	0	0
Greece	1990-04-08	----------	1990-04-11	OE	1	0	left	0	0	0	0
Greece	1990-04-08	----------	1990-04-11	DIANA	1	0	centre-right	0	0	0	0
Greece	1990-04-08	----------	1990-04-11	TRUST	1	0	centre	0	0	0	0
Greece	1990-04-08	----------	1990-04-11	IC	1	0	centre	0	0	0	0
Greece	1990-04-08	----------	1990-04-11	FATE	1	0	centre	0	0	0	0
Greece	1990-04-08	----------	1990-04-11	KIDCSPED	1	0	centre	0	0	0	0
Greece	1990-04-08	----------	1990-04-11	ZI	1	0	centre	0	0	0	0
Greece	1990-04-08	----------	1990-04-11	IC2	1	0	centre	0	0	0	0
Hungary	2010-04-25	----------	2010-05-29	FiDeSz-MPSz	227	1	right	1	0	0	0
Hungary	2010-04-25	----------	2010-05-29	FiDeSz-MPSz-KDNP	36	1	centre-right to right	1	0	0	0
Hungary	2010-04-25	----------	2010-05-29	MSzP	59	0	centre-left	0	0	0	0
Hungary	2010-04-25	----------	2010-05-29	Jobbik	47	0	right to far-right	0	0	0	0
Hungary	2010-04-25	----------	2010-05-29	LMP	16	0	centre-left	0	0	0	0
Hungary	2010-04-25	----------	2010-05-29	I	1	0	centre	0	0	0	0
Hungary	2006-04-23	----------	2006-05-16	FiDeSz-MPSz	141	0	right	1	0	0	0
Hungary	2006-04-23	----------	2006-05-16	FiDeSz-MPSz-KDNP	23	0	centre-right to right	1	0	0	0
Hungary	2006-04-23	----------	2006-05-16	MSzP	190	1	centre-left	0	1	0	0
Hungary	2006-04-23	----------	2006-05-16	SzDSz	20	1	centre	0	1	0	0
Hungary	2006-04-23	----------	2006-05-16	MDF	11	0	centre-right to right	0	0	0	0
Hungary	2006-04-23	----------	2006-05-16	AS	1	0	centre	0	0	0	0
Hungary	2002-04-21	----------	2002-05-27	MSzP	178	1	centre-left	0	1	0	0
Hungary	2002-04-21	----------	2002-05-27	FiDeSz-MPP	164	0	right	1	0	0	0
Hungary	2002-04-21	----------	2002-05-27	MDF	24	0	centre-right to right	1	0	0	0
Hungary	2002-04-21	----------	2002-05-27	SzDSz	20	1	centre	0	1	0	0
Hungary	1998-05-24	----------	1998-07-06	MSzP	134	0	centre-left	0	0	0	0
Hungary	1998-05-24	----------	1998-07-06	FiDeSz-MPP	148	1	right	1	0	0	0
Hungary	1998-05-24	----------	1998-07-06	FKgP	48	1	right	0	0	0	0
Hungary	1998-05-24	----------	1998-07-06	SzDSz	24	0	centre	0	0	0	0
Hungary	1998-05-24	----------	1998-07-06	MDF	17	1	centre-right to right	1	0	0	0
Hungary	1998-05-24	----------	1998-07-06	MIÉP	14	0	right	0	0	0	0
Hungary	1998-05-24	----------	1998-07-06	I	1	0	centre	0	0	0	0
Hungary	1994-05-29	----------	1994-07-15	MSzP	209	1	centre-left	0	0	0	0
Hungary	1994-05-29	----------	1994-07-15	SzDSz	69	1	centre	0	0	0	0
Hungary	1994-05-29	----------	1994-07-15	MDF	38	0	centre-right to right	0	0	0	0
Hungary	1994-05-29	----------	1994-07-15	FKgP	26	0	right	0	0	0	0
Hungary	1994-05-29	----------	1994-07-15	FiDeSz	20	0	right	0	0	0	0
Hungary	1994-05-29	----------	1994-07-15	KDNP	22	0	centre-right to right	0	0	0	0
Hungary	1994-05-29	----------	1994-07-15	ASz	1	0	centre-left	0	0	0	0
Hungary	1994-05-29	----------	1994-07-15	VP	1	0	centre-right	0	0	0	0
Hungary	1990-04-08	----------	1990-05-23	MDF	164	1	centre-right to right	0	0	0	0
Hungary	1990-04-08	----------	1990-05-23	SzDSz	94	0	centre	1	0	0	0
Hungary	1990-04-08	----------	1990-05-23	FKgP	44	1	right	0	0	0	0
Hungary	1990-04-08	----------	1990-05-23	MSzP	33	0	centre-left	0	0	0	0
Hungary	1990-04-08	----------	1990-05-23	KDNP	21	1	centre-right to right	1	0	0	0
Hungary	1990-04-08	----------	1990-05-23	FiDeSz	22	0	right	1	0	0	0
Hungary	1990-04-08	----------	1990-05-23	ASz	2	0	centre-left	0	0	0	0
Hungary	1990-04-08	----------	1990-05-23	I	6	0	centre	0	0	0	0
Iceland	2017-10-28	----------	2017-11-30	Sj	16	1	centre-right to right	0	0	0	0
Iceland	2017-10-28	----------	2017-11-30	VGF	11	1	centre-left to left	0	0	0	0
Iceland	2017-10-28	----------	2017-11-30	S	7	0	centre-left	0	0	0	0
Iceland	2017-10-28	----------	2017-11-30	M	7	0	centre	0	0	0	0
Iceland	2017-10-28	----------	2017-11-30	F	8	1	centre to centre-right	0	0	0	0
Iceland	2017-10-28	----------	2017-11-30	P	6	0	big tent	0	0	0	0
Iceland	2017-10-28	----------	2017-11-30	FLF	4	0	centre-left to left	0	0	0	0
Iceland	2017-10-28	----------	2017-11-30	C	4	0	centre	0	0	0	0
Iceland	2016-10-29	----------	2017-01-11	Sj	21	1	centre-right to right	0	0	0	0
Iceland	2016-10-29	----------	2017-01-11	VGF	10	0	centre-left to left	0	0	0	0
Iceland	2016-10-29	----------	2017-01-11	P	10	0	big tent	0	0	0	0
Iceland	2016-10-29	----------	2017-01-11	F	8	0	centre to centre-right	0	0	0	0
Iceland	2016-10-29	----------	2017-01-11	C	7	1	centre	0	0	0	0
Iceland	2016-10-29	----------	2017-01-11	Bf	4	1	centre	0	0	0	0
Iceland	2016-10-29	----------	2017-01-11	S	3	0	centre-left	0	0	0	0
Iceland	2013-04-27	----------	2013-05-23	Sj	19	1	centre-right to right	0	0	0	0
Iceland	2013-04-27	----------	2013-05-23	F	19	1	centre to centre-right	0	0	0	0
Iceland	2013-04-27	----------	2013-05-23	S	9	0	centre-left	0	0	0	0
Iceland	2013-04-27	----------	2013-05-23	VGF	7	0	centre-left to left	0	0	0	0
Iceland	2013-04-27	----------	2013-05-23	Bf	6	0	centre	0	0	0	0
Iceland	2013-04-27	----------	2013-05-23	P	3	0	big tent	0	0	0	0
Iceland	2009-04-25	----------	2009-05-10	S	20	1	centre-left	0	0	0	0
Iceland	2009-04-25	----------	2009-05-10	Sj	16	0	centre-right to right	0	0	0	0
Iceland	2009-04-25	----------	2009-05-10	VGF	14	1	centre-left to left	0	0	0	0
Iceland	2009-04-25	----------	2009-05-10	F	9	0	centre to centre-right	0	0	0	0
Iceland	2009-04-25	----------	2009-05-10	B	4	0	centre-left	0	0	0	0
Iceland	2007-05-12	----------	2007-05-24	Sj	25	1	centre-right to right	0	0	0	0
Iceland	2007-05-12	----------	2007-05-24	S	18	1	centre-left	0	0	0	0
Iceland	2007-05-12	----------	2007-05-24	VGF	9	0	centre-left to left	0	0	0	0
Iceland	2007-05-12	----------	2007-05-24	F	7	0	centre to centre-right	0	0	0	0
Iceland	2007-05-12	----------	2007-05-24	FF	4	0	centre-right	0	0	0	0
Iceland	2003-05-10	----------	2003-05-23	Sj	22	1	centre-right to right	0	0	0	0
Iceland	2003-05-10	----------	2003-05-23	S	20	0	centre-left	0	0	0	0
Iceland	2003-05-10	----------	2003-05-23	F	12	1	centre to centre-right	0	0	0	0
Iceland	2003-05-10	----------	2003-05-23	VGF	5	0	centre-left to left	0	0	0	0
Iceland	2003-05-10	----------	2003-05-23	FF	4	0	centre-right	0	0	0	0
Iceland	1999-05-08	----------	1999-05-28	Sj	26	1	centre-right to right	0	0	0	0
Iceland	1999-05-08	----------	1999-05-28	S	17	0	centre-left	0	0	0	0
Iceland	1999-05-08	----------	1999-05-28	F	12	1	centre to centre-right	0	0	0	0
Iceland	1999-05-08	----------	1999-05-28	VGF	6	0	centre-left to left	0	0	0	0
Iceland	1999-05-08	----------	1999-05-28	FF	2	0	centre-right	0	0	0	0
Iceland	1995-04-08	----------	1995-04-23	Sj	25	1	centre-right to right	0	0	0	0
Iceland	1995-04-08	----------	1995-04-23	F	15	1	centre to centre-right	0	0	0	0
Iceland	1995-04-08	----------	1995-04-23	Ab	9	0	left	0	0	0	0
Iceland	1995-04-08	----------	1995-04-23	A	7	0	centre-left	0	0	0	0
Iceland	1995-04-08	----------	1995-04-23	TfFf	4	0	centre-left	0	0	0	0
Iceland	1995-04-08	----------	1995-04-23	Kv	3	0	centre-left to left	0	0	0	0
Ireland	2020-02-08	----------	2020-06-27	SF	37	0	centre-left to left	0	0	0	0
Ireland	2020-02-08	----------	2020-06-27	FF	37	1	centre to centre-right	0	0	0	0
Ireland	2020-02-08	----------	2020-06-27	FG	35	1	centre-right	0	0	0	0
Ireland	2020-02-08	----------	2020-06-27	Greens	12	1	centre-left	0	0	0	0
Ireland	2020-02-08	----------	2020-06-27	Labour	6	0	centre-left	0	0	0	0
Ireland	2020-02-08	----------	2020-06-27	SD	6	0	centre-left	0	0	0	0
Ireland	2020-02-08	----------	2020-06-27	PBPA	3	0	left to far-left	1	0	0	0
Ireland	2020-02-08	----------	2020-06-27	AAA	1	0	left	1	0	0	0
Ireland	2020-02-08	----------	2020-06-27	RISE	1	0	left	1	0	0	0
Ireland	2020-02-08	----------	2020-06-27	AONTU	1	0	big tent	0	0	0	0
Ireland	2020-02-08	----------	2020-06-27	Inds.4 Change	1	0	left	0	0	0	0
Ireland	2020-02-08	----------	2020-06-27	I	19	0	centre	0	0	0	0
Ireland	2016-02-26	----------	2016-05-06	FG	49	1	centre-right	0	0	0	0
Ireland	2016-02-26	----------	2016-05-06	FF	44	0	centre to centre-right	0	0	0	0
Ireland	2016-02-26	----------	2016-05-06	SF	23	0	centre-left to left	0	0	0	0
Ireland	2016-02-26	----------	2016-05-06	Labour	7	0	centre-left	0	0	0	0
Ireland	2016-02-26	----------	2016-05-06	PBPA	3	0	left to far-left	1	0	0	0
Ireland	2016-02-26	----------	2016-05-06	AAA	3	0	left	1	0	0	0
Ireland	2016-02-26	----------	2016-05-06	Inds.4 Change	4	0	left	0	0	0	0
Ireland	2016-02-26	----------	2016-05-06	SD	3	0	centre-left	0	0	0	0
Ireland	2016-02-26	----------	2016-05-06	Greens	2	0	centre-left	0	0	0	0
Ireland	2016-02-26	----------	2016-05-06	IA	6	0	big tent	0	0	0	0
Ireland	2016-02-26	----------	2016-05-06	I	12	0	centre	0	0	0	0
Ireland	2016-02-26	----------	2016-05-06	WUA	1	0	left	0	0	0	0
Ireland	2011-02-25	----------	2011-03-09	FG	76	1	centre-right	0	0	0	0
Ireland	2011-02-25	----------	2011-03-09	Labour	37	1	centre-left	0	0	0	0
Ireland	2011-02-25	----------	2011-03-09	FF	20	0	centre to centre-right	0	0	0	0
Ireland	2011-02-25	----------	2011-03-09	SF	14	0	centre-left to left	0	0	0	0
Ireland	2011-02-25	----------	2011-03-09	SP	2	0	far-left	1	0	0	0
Ireland	2011-02-25	----------	2011-03-09	PBPA	2	0	left to far-left	1	0	0	0
Ireland	2011-02-25	----------	2011-03-09	WUA	1	0	left	1	0	0	0
Ireland	2011-02-25	----------	2011-03-09	I	14	0	centre	0	0	0	0
Ireland	2007-05-24	----------	2007-06-14	FF	78	1	centre to centre-right	0	0	0	0
Ireland	2007-05-24	----------	2007-06-14	FG	51	0	centre-right	0	0	0	0
Ireland	2007-05-24	----------	2007-06-14	Labour	20	0	centre-left	0	0	0	0
Ireland	2007-05-24	----------	2007-06-14	Greens	6	1	centre-left	0	0	0	0
Ireland	2007-05-24	----------	2007-06-14	SF	4	0	centre-left to left	0	0	0	0
Ireland	2007-05-24	----------	2007-06-14	PD	2	1	centre-right	0	0	0	0
Ireland	2007-05-24	----------	2007-06-14	I	5	0	centre	0	0	0	0
Ireland	2002-05-17	----------	2002-06-06	FF	82	1	centre to centre-right	0	0	0	0
Ireland	2002-05-17	----------	2002-06-06	FG	31	0	centre-right	0	0	0	0
Ireland	2002-05-17	----------	2002-06-06	Labour	20	0	centre-left	0	0	0	0
Ireland	2002-05-17	----------	2002-06-06	SF	5	0	centre-left to left	0	0	0	0
Ireland	2002-05-17	----------	2002-06-06	PD	8	1	centre-right	0	0	0	0
Ireland	2002-05-17	----------	2002-06-06	Greens	6	0	centre-left	0	0	0	0
Ireland	2002-05-17	----------	2002-06-06	SP	1	0	far-left	0	0	0	0
Ireland	2002-05-17	----------	2002-06-06	I	13	0	centre	0	0	0	0
Ireland	1997-06-06	----------	1997-06-26	FF	77	1	centre to centre-right	0	0	0	0
Ireland	1997-06-06	----------	1997-06-26	FG	54	0	centre-right	0	0	0	0
Ireland	1997-06-06	----------	1997-06-26	Labour	17	0	centre-left	0	0	0	0
Ireland	1997-06-06	----------	1997-06-26	PD	4	1	centre-right	0	0	0	0
Ireland	1997-06-06	----------	1997-06-26	Greens	2	0	centre-left	0	0	0	0
Ireland	1997-06-06	----------	1997-06-26	SF	1	0	centre-left to left	0	0	0	0
Ireland	1997-06-06	----------	1997-06-26	DLP	4	0	left	0	0	0	0
Ireland	1997-06-06	----------	1997-06-26	SP	1	0	far-left	0	0	0	0
Ireland	1997-06-06	----------	1997-06-26	I	6	0	centre	0	0	0	0
Ireland	1992-11-25	----------	1993-01-12	FF	68	1	centre to centre-right	0	0	0	0
Ireland	1992-11-25	----------	1993-01-12	FG	45	0	centre-right	0	0	0	0
Ireland	1992-11-25	----------	1993-01-12	Labour	33	1	centre-left	0	0	0	0
Ireland	1992-11-25	----------	1993-01-12	PD	10	0	centre-right	0	0	0	0
Ireland	1992-11-25	----------	1993-01-12	DLP	4	0	left	0	0	0	0
Ireland	1992-11-25	----------	1993-01-12	Greens	1	0	centre-left	0	0	0	0
Ireland	1992-11-25	----------	1993-01-12	I	5	0	centre	0	0	0	0
Italy	2018-03-04	----------	2018-06-01	M5S	227	1	big tent	0	0	0	0
Italy	2018-03-04	----------	2018-06-01	LEGA	125	1	right to far-right	1	0	0	0
Italy	2018-03-04	----------	2018-06-01	PD	112	0	centre-left	0	1	0	0
Italy	2018-03-04	----------	2018-06-01	FI	104	0	centre-right	1	0	0	0
Italy	2018-03-04	----------	2018-06-01	FDI	32	0	right to far-right	1	0	0	0
Italy	2018-03-04	----------	2018-06-01	LeU	14	0	left	0	0	0	0
Italy	2018-03-04	----------	2018-06-01	NCI-UdC	4	0	centre-right	1	0	0	0
Italy	2018-03-04	----------	2018-06-01	SVP-PATT	4	0	centre to centre-left	0	1	0	0
Italy	2018-03-04	----------	2018-06-01	E	3	0	centre	0	1	0	0
Italy	2018-03-04	----------	2018-06-01	CP	2	0	centre	0	1	0	0
Italy	2018-03-04	----------	2018-06-01	Insieme	1	0	centre-left	0	1	0	0
Italy	2018-03-04	----------	2018-06-01	MAIE	1	0	centre	0	0	0	0
Italy	2018-03-04	----------	2018-06-01	USEI	1	0	centre-right	0	0	0	0
Italy	2013-02-25	----------	2013-04-28	PD	297	1	centre-left	0	1	0	0
Italy	2013-02-25	----------	2013-04-28	SEL	37	0	left	0	1	0	0
Italy	2013-02-25	----------	2013-04-28	CD	6	0	centre	0	1	0	0
Italy	2013-02-25	----------	2013-04-28	SVP	5	0	centre to centre-left	0	1	0	0
Italy	2013-02-25	----------	2013-04-28	PdL	98	1	centre-right	1	0	0	0
Italy	2013-02-25	----------	2013-04-28	LN	18	0	right to far-right	1	0	0	0
Italy	2013-02-25	----------	2013-04-28	FDI	9	0	right to far-right	1	0	0	0
Italy	2013-02-25	----------	2013-04-28	M5S	109	0	big tent	0	0	0	0
Italy	2013-02-25	----------	2013-04-28	SC	38	1	centre	0	0	1	0
Italy	2013-02-25	----------	2013-04-28	UdC	8	1	centre to centre-right	0	0	1	0
Italy	2013-02-25	----------	2013-04-28	FLI	1	0	centre-right	0	0	1	0
Italy	2013-02-25	----------	2013-04-28	VdA	1	0	big tent	0	0	0	0
Italy	2013-02-25	----------	2013-04-28	MAIE	2	0	centre	0	0	0	0
Italy	2013-02-25	----------	2013-04-28	USEI	1	0	centre-right	0	0	0	0
Italy	2008-04-14	----------	2008-05-08	PdL	276	1	centre-right	1	0	0	0
Italy	2008-04-14	----------	2008-05-08	LN	60	1	right to far-right	1	0	0	0
Italy	2008-04-14	----------	2008-05-08	MpA	8	1	centre-right	1	0	0	0
Italy	2008-04-14	----------	2008-05-08	PD	217	0	centre-left	0	1	0	0
Italy	2008-04-14	----------	2008-05-08	IdV	29	0	centre-left	0	1	0	0
Italy	2008-04-14	----------	2008-05-08	ALD	1	0	centre-left	0	1	0	0
Italy	2008-04-14	----------	2008-05-08	UdC	36	0	centre to centre-right	0	0	0	0
Italy	2008-04-14	----------	2008-05-08	SVP	2	0	centre to centre-left	0	0	0	0
Italy	2008-04-14	----------	2008-05-08	MAIE	1	0	centre	0	0	0	0
Italy	2006-04-10	----------	2006-05-17	UnU	226	1	centre-left	1	0	0	0
Italy	2006-04-10	----------	2006-05-17	PRC	41	1	far-left	1	0	0	0
Italy	2006-04-10	----------	2006-05-17	RnP	18	1	centre-left	1	0	0	0
Italy	2006-04-10	----------	2006-05-17	IdV	17	1	centre-left	1	0	0	0
Italy	2006-04-10	----------	2006-05-17	PdCI	16	1	left to far-left	1	0	0	0
Italy	2006-04-10	----------	2006-05-17	FdV	15	1	centre-left to left	1	0	0	0
Italy	2006-04-10	----------	2006-05-17	P-UDEUR	10	1	centre	1	0	0	0
Italy	2006-04-10	----------	2006-05-17	SVP	4	0	centre to centre-left	1	0	0	0
Italy	2006-04-10	----------	2006-05-17	ALD	1	0	centre-left	1	0	0	0
Italy	2006-04-10	----------	2006-05-17	FI	140	0	centre-right	0	1	0	0
Italy	2006-04-10	----------	2006-05-17	AN	72	0	right	0	1	0	0
Italy	2006-04-10	----------	2006-05-17	UdC	39	0	centre to centre-right	0	1	0	0
Italy	2006-04-10	----------	2006-05-17	LN	26	0	right to far-right	0	1	0	0
Italy	2006-04-10	----------	2006-05-17	DCA-NPSI	4	0	centre-right	0	1	0	0
Italy	2006-04-10	----------	2006-05-17	AISA	1	0	centre	0	0	0	0
Italy	2001-05-13	----------	2001-06-11	FI	194	1	centre-right	1	0	0	0
Italy	2001-05-13	----------	2001-06-11	AN	99	1	right	1	0	0	0
Italy	2001-05-13	----------	2001-06-11	LN	30	1	right to far-right	1	0	0	0
Italy	2001-05-13	----------	2001-06-11	Biancofiore	40	1	centre to centre-right	1	0	0	0
Italy	2001-05-13	----------	2001-06-11	NPSI	3	1	centre-right	1	0	0	0
Italy	2001-05-13	----------	2001-06-11	RS	1	0	centre-right	1	0	0	0
Italy	2001-05-13	----------	2001-06-11	NS	1	0	centre-right	1	0	0	0
Italy	2001-05-13	----------	2001-06-11	DS	136	0	centre-left	0	1	0	0
Italy	2001-05-13	----------	2001-06-11	M-DL	83	0	centre to centre-left	0	1	0	0
Italy	2001-05-13	----------	2001-06-11	Girasole	17	0	centre-left	0	1	0	0
Italy	2001-05-13	----------	2001-06-11	PdCI	10	0	left to far-left	0	1	0	0
Italy	2001-05-13	----------	2001-06-11	SVP	3	0	centre to centre-left	0	1	0	0
Italy	2001-05-13	----------	2001-06-11	cIpT	1	0	centre-left	0	1	0	0
Italy	2001-05-13	----------	2001-06-11	PRC	11	0	far-left	0	0	0	0
Italy	2001-05-13	----------	2001-06-11	VdA	1	0	big tent	0	0	0	0
Italy	1996-04-21	----------	1996-05-18	PDS	172	1	centre-left to left	1	0	0	0
Italy	1996-04-21	----------	1996-05-18	PPI	69	1	centre to centre-left	1	0	0	0
Italy	1996-04-21	----------	1996-05-18	RI	26	1	centre	1	0	0	0
Italy	1996-04-21	----------	1996-05-18	FdV	14	1	centre-left to left	1	0	0	0
Italy	1996-04-21	----------	1996-05-18	LR	3	0	centre-left to left	1	0	0	0
Italy	1996-04-21	----------	1996-05-18	UAL	1	0	centre-left	1	0	0	0
Italy	1996-04-21	----------	1996-05-18	FI	123	0	centre-right	0	1	0	0
Italy	1996-04-21	----------	1996-05-18	AN	93	0	right	0	1	0	0
Italy	1996-04-21	----------	1996-05-18	Biancofiore	30	0	centre to centre-right	0	1	0	0
Italy	1996-04-21	----------	1996-05-18	LN	59	0	right to far-right	0	0	0	0
Italy	1996-04-21	----------	1996-05-18	PRC	35	0	far-left	0	0	0	0
Italy	1996-04-21	----------	1996-05-18	SVP	3	0	centre to centre-left	0	0	0	0
Italy	1996-04-21	----------	1996-05-18	LAM	1	0	right to far-right	0	0	0	0
Italy	1996-04-21	----------	1996-05-18	VdA	1	0	big tent	0	0	0	0
Italy	1994-03-28	----------	1994-05-11	FI	132	1	centre-right	1	0	0	0
Italy	1994-03-28	----------	1994-05-11	LN	118	1	right to far-right	1	0	0	0
Italy	1994-03-28	----------	1994-05-11	AN	110	1	right	1	0	0	0
Italy	1994-03-28	----------	1994-05-11	LP	6	0	centre-right	1	0	0	0
Italy	1994-03-28	----------	1994-05-11	PDS	124	0	centre-left to left	0	1	0	0
Italy	1994-03-28	----------	1994-05-11	PRC	38	0	far-left	0	1	0	0
Italy	1994-03-28	----------	1994-05-11	AD	18	0	centre-left	0	1	0	0
Italy	1994-03-28	----------	1994-05-11	PSI	14	0	centre-left	0	1	0	0
Italy	1994-03-28	----------	1994-05-11	FdV	11	0	centre-left to left	0	1	0	0
Italy	1994-03-28	----------	1994-05-11	LR	8	0	centre-left to left	0	1	0	0
Italy	1994-03-28	----------	1994-05-11	PPI	33	0	centre to centre-left	0	0	1	0
Italy	1994-03-28	----------	1994-05-11	PS	13	0	centre	0	0	1	0
Italy	1994-03-28	----------	1994-05-11	SVP	3	0	centre to centre-left	0	0	0	0
Italy	1994-03-28	----------	1994-05-11	LAM	1	0	right to far-right	0	0	0	0
Italy	1994-03-28	----------	1994-05-11	VdA	1	0	big tent	0	0	0	0
Italy	1992-04-05	----------	1992-06-28	DC	206	1	centre	0	0	0	0
Italy	1992-04-05	----------	1992-06-28	PDS	107	0	centre-left to left	0	0	0	0
Italy	1992-04-05	----------	1992-06-28	PSI	92	1	centre-left	0	0	0	0
Italy	1992-04-05	----------	1992-06-28	LN	55	0	right to far-right	0	0	0	0
Italy	1992-04-05	----------	1992-06-28	PRC	35	0	far-left	0	0	0	0
Italy	1992-04-05	----------	1992-06-28	MSI-DN	34	0	right to far-right	0	0	0	0
Italy	1992-04-05	----------	1992-06-28	PRI	27	0	centre-left	0	0	0	0
Italy	1992-04-05	----------	1992-06-28	PLI	17	1	centre to centre-right	0	0	0	0
Italy	1992-04-05	----------	1992-06-28	FdV	16	0	centre-left to left	0	0	0	0
Italy	1992-04-05	----------	1992-06-28	PSDI	16	1	centre to centre-left	0	0	0	0
Italy	1992-04-05	----------	1992-06-28	LR	12	0	centre-left to left	0	0	0	0
Italy	1992-04-05	----------	1992-06-28	LP	7	0	centre-right	0	0	0	0
Italy	1992-04-05	----------	1992-06-28	SVP	3	0	centre to centre-left	0	0	0	0
Italy	1992-04-05	----------	1992-06-28	FPUV	1	0	centre to centre-right	0	0	0	0
Italy	1992-04-05	----------	1992-06-28	LAV	1	0	centre-left	0	0	0	0
Italy	1992-04-05	----------	1992-06-28	VdA	1	0	big tent	0	0	0	0
Latvia	2018-10-06	----------	2019-01-23	SDPS	23	0	centre-left	0	0	0	0
Latvia	2018-10-06	----------	2019-01-23	KPV LV	16	1	centre-right to right	0	0	0	0
Latvia	2018-10-06	----------	2019-01-23	JKP	16	1	centre-right	0	0	0	0
Latvia	2018-10-06	----------	2019-01-23	AP!	13	1	centre	0	0	0	0
Latvia	2018-10-06	----------	2019-01-23	NA	13	1	right to far-right	0	0	0	0
Latvia	2018-10-06	----------	2019-01-23	ZZS	11	0	centre to centre-right	0	0	0	0
Latvia	2018-10-06	----------	2019-01-23	V	8	1	centre to centre-right	0	0	0	0
Latvia	2014-10-04	----------	2014-11-05	SDPS	24	0	centre-left	0	0	0	0
Latvia	2014-10-04	----------	2014-11-05	V	23	1	centre to centre-right	0	0	0	0
Latvia	2014-10-04	----------	2014-11-05	ZZS	21	1	centre to centre-right	0	0	0	0
Latvia	2014-10-04	----------	2014-11-05	NA	17	1	right to far-right	0	0	0	0
Latvia	2014-10-04	----------	2014-11-05	NSL	7	0	right	0	0	0	0
Latvia	2014-10-04	----------	2014-11-05	LRA	8	0	centre	0	0	0	0
Latvia	2011-09-17	----------	2011-10-25	SC	31	0	centre-left to left	0	0	0	0
Latvia	2011-09-17	----------	2011-10-25	ZRP	22	1	centre-right	0	0	0	0
Latvia	2011-09-17	----------	2011-10-25	V	20	1	centre to centre-right	0	0	0	0
Latvia	2011-09-17	----------	2011-10-25	NA	14	1	right to far-right	0	0	0	0
Latvia	2011-09-17	----------	2011-10-25	ZZS	13	0	centre to centre-right	0	0	0	0
Latvia	2010-10-02	----------	2010-11-03	V	33	1	centre to centre-right	0	0	0	0
Latvia	2010-10-02	----------	2010-11-03	SC	29	0	centre-left to left	0	0	0	0
Latvia	2010-10-02	----------	2010-11-03	ZZS	22	1	centre to centre-right	0	0	0	0
Latvia	2010-10-02	----------	2010-11-03	NA	8	1	right to far-right	0	0	0	0
Latvia	2010-10-02	----------	2010-11-03	PLL	8	0	centre-right	0	0	0	0
Latvia	2006-10-07	----------	2006-11-07	TP	23	1	centre-right	0	0	0	0
Latvia	2006-10-07	----------	2006-11-07	ZZS	18	1	centre to centre-right	0	0	0	0
Latvia	2006-10-07	----------	2006-11-07	JL	18	0	centre-right	0	0	0	0
Latvia	2006-10-07	----------	2006-11-07	SC	17	0	centre-left to left	0	0	0	0
Latvia	2006-10-07	----------	2006-11-07	LPP/LC	10	1	centre-right	0	0	0	0
Latvia	2006-10-07	----------	2006-11-07	TB-LNNK	8	1	right	0	0	0	0
Latvia	2006-10-07	----------	2006-11-07	PCTVL	6	0	left	0	0	0	0
Latvia	2002-10-05	----------	2002-11-07	JL	26	1	centre-right	0	0	0	0
Latvia	2002-10-05	----------	2002-11-07	PCTVL	25	0	left	0	0	0	0
Latvia	2002-10-05	----------	2002-11-07	TP	20	0	centre-right	0	0	0	0
Latvia	2002-10-05	----------	2002-11-07	LPP	10	1	right	0	0	0	0
Latvia	2002-10-05	----------	2002-11-07	ZZS	12	1	centre to centre-right	0	0	0	0
Latvia	2002-10-05	----------	2002-11-07	TB-LNNK	7	1	right	0	0	0	0
Latvia	1998-10-03	----------	1998-11-26	TP	24	0	centre-right	0	0	0	0
Latvia	1998-10-03	----------	1998-11-26	LC	21	1	right	0	0	0	0
Latvia	1998-10-03	----------	1998-11-26	TB-LNNK	17	1	right	0	0	0	0
Latvia	1998-10-03	----------	1998-11-26	TSP	16	0	centre-left	0	0	0	0
Latvia	1998-10-03	----------	1998-11-26	LSDA	14	0	centre-left	0	0	0	0
Latvia	1998-10-03	----------	1998-11-26	JP	8	1	centre-right	0	0	0	0
Latvia	1995-10-01	----------	1995-12-21	DPS	18	1	centre-left	0	0	0	0
Latvia	1995-10-01	----------	1995-12-21	TKL-ZP	16	0	right	0	0	0	0
Latvia	1995-10-01	----------	1995-12-21	LC	17	1	right	0	0	0	0
Latvia	1995-10-01	----------	1995-12-21	TB	14	1	right	0	0	0	0
Latvia	1995-10-01	----------	1995-12-21	LVP	8	1	left	0	0	0	0
Latvia	1995-10-01	----------	1995-12-21	LZS-LKDS-LDP	8	1	centre to centre-right	0	0	0	0
Latvia	1995-10-01	----------	1995-12-21	LNNK-LZP	8	1	centre to centre-right	0	0	0	0
Latvia	1995-10-01	----------	1995-12-21	LSP	5	0	far-left	0	0	0	0
Latvia	1995-10-01	----------	1995-12-21	TSP	6	0	centre-left	0	0	0	0
Latvia	1993-06-06	----------	1993-08-03	LC	36	1	right	0	0	0	0
Latvia	1993-06-06	----------	1993-08-03	LNNK	15	0	right	0	0	0	0
Latvia	1993-06-06	----------	1993-08-03	SLAT	13	0	centre-left	0	0	0	0
Latvia	1993-06-06	----------	1993-08-03	LZS	12	1	centre	0	0	0	0
Latvia	1993-06-06	----------	1993-08-03	L	7	0	centre to centre-right	0	0	0	0
Latvia	1993-06-06	----------	1993-08-03	TB	6	0	right	0	0	0	0
Latvia	1993-06-06	----------	1993-08-03	KDS	6	0	centre-right	0	0	0	0
Latvia	1993-06-06	----------	1993-08-03	DCP	5	0	centre	0	0	0	0
Luxembourg	2018-10-14	----------	2018-12-05	CSV	21	0	centre to centre-right	0	0	0	0
Luxembourg	2018-10-14	----------	2018-12-05	LSAP	10	1	centre-left	0	0	0	0
Luxembourg	2018-10-14	----------	2018-12-05	DP	12	1	centre to centre-right	0	0	0	0
Luxembourg	2018-10-14	----------	2018-12-05	DG	9	1	centre-left	0	0	0	0
Luxembourg	2018-10-14	----------	2018-12-05	ADR	4	0	right	0	0	0	0
Luxembourg	2018-10-14	----------	2018-12-05	PP	2	0	left	0	0	0	0
Luxembourg	2018-10-14	----------	2018-12-05	DL	2	0	left	0	0	0	0
Luxembourg	2013-10-20	----------	2013-12-04	CSV	23	0	centre to centre-right	0	0	0	0
Luxembourg	2013-10-20	----------	2013-12-04	LSAP	13	1	centre-left	0	0	0	0
Luxembourg	2013-10-20	----------	2013-12-04	DP	13	1	centre to centre-right	0	0	0	0
Luxembourg	2013-10-20	----------	2013-12-04	DG	6	1	centre-left	0	0	0	0
Luxembourg	2013-10-20	----------	2013-12-04	ADR	3	0	right	0	0	0	0
Luxembourg	2013-10-20	----------	2013-12-04	DL	2	0	left	0	0	0	0
Luxembourg	2009-06-07	----------	2009-07-23	CSV	26	1	centre to centre-right	0	0	0	0
Luxembourg	2009-06-07	----------	2009-07-23	LSAP	13	1	centre-left	0	0	0	0
Luxembourg	2009-06-07	----------	2009-07-23	DP	9	0	centre to centre-right	0	0	0	0
Luxembourg	2009-06-07	----------	2009-07-23	DG	7	0	centre-left	0	0	0	0
Luxembourg	2009-06-07	----------	2009-07-23	ADR	4	0	right	0	0	0	0
Luxembourg	2009-06-07	----------	2009-07-23	DL	1	0	left	0	0	0	0
Luxembourg	2004-06-13	----------	2004-07-31	CSV	24	1	centre to centre-right	0	0	0	0
Luxembourg	2004-06-13	----------	2004-07-31	LSAP	14	1	centre-left	0	0	0	0
Luxembourg	2004-06-13	----------	2004-07-31	DP	10	0	centre to centre-right	0	0	0	0
Luxembourg	2004-06-13	----------	2004-07-31	DG	7	0	centre-left	0	0	0	0
Luxembourg	2004-06-13	----------	2004-07-31	ADR	5	0	right	0	0	0	0
Luxembourg	1999-06-13	----------	1999-08-07	CSV	19	1	centre to centre-right	0	0	0	0
Luxembourg	1999-06-13	----------	1999-08-07	DP	15	1	centre to centre-right	0	0	0	0
Luxembourg	1999-06-13	----------	1999-08-07	LSAP	13	0	centre-left	0	0	0	0
Luxembourg	1999-06-13	----------	1999-08-07	ADR	7	0	right	0	0	0	0
Luxembourg	1999-06-13	----------	1999-08-07	GLEI-GAP	5	0	centre-left	0	0	0	0
Luxembourg	1999-06-13	----------	1999-08-07	DL	1	0	left	0	0	0	0
Luxembourg	1994-06-12	----------	1994-07-13	CSV	21	1	centre to centre-right	0	0	0	0
Luxembourg	1994-06-12	----------	1994-07-13	LSAP	17	1	centre-left	0	0	0	0
Luxembourg	1994-06-12	----------	1994-07-13	DP	12	0	centre to centre-right	0	0	0	0
Luxembourg	1994-06-12	----------	1994-07-13	GLEI-GAP	5	0	centre-left	0	0	0	0
Luxembourg	1994-06-12	----------	1994-07-13	ADR	5	0	right	0	0	0	0
Luxembourg	1989-06-18	----------	1989-07-14	CSV	22	1	centre to centre-right	0	0	0	0
Luxembourg	1989-06-18	----------	1989-07-14	LSAP	18	1	centre-left	0	0	0	0
Luxembourg	1989-06-18	----------	1989-07-14	DP	11	0	centre to centre-right	0	0	0	0
Luxembourg	1989-06-18	----------	1989-07-14	ADR	4	0	right	0	0	0	0
Luxembourg	1989-06-18	----------	1989-07-14	KPL/PCL	1	0	far-left	0	0	0	0
Luxembourg	1989-06-18	----------	1989-07-14	GLEI	2	0	centre-left to left	0	0	0	0
Luxembourg	1989-06-18	----------	1989-07-14	GAP	2	0	centre-left	0	0	0	0
Luxembourg	1984-06-17	----------	1984-07-20	CSV	25	1	centre to centre-right	0	0	0	0
Luxembourg	1984-06-17	----------	1984-07-20	LSAP	21	1	centre-left	0	0	0	0
Luxembourg	1984-06-17	----------	1984-07-20	DP	14	0	centre to centre-right	0	0	0	0
Luxembourg	1984-06-17	----------	1984-07-20	KPL/PCL	2	0	far-left	0	0	0	0
Luxembourg	1984-06-17	----------	1984-07-20	GAP	2	0	centre-left	0	0	0	0
North Macedonia	2020-07-15	----------	2020-08-30	SDSM	46	1	centre-left	0	0	0	0
North Macedonia	2020-07-15	----------	2020-08-30	VMRO-DPMNE	44	0	centre-right to right	0	0	0	0
North Macedonia	2020-07-15	----------	2020-08-30	DUI/BDI	15	1	centre-right	0	0	0	0
North Macedonia	2020-07-15	----------	2020-08-30	ApS	12	0	centre-right	0	0	0	0
North Macedonia	2020-07-15	----------	2020-08-30	Levica	2	0	left to far-left	0	0	0	0
North Macedonia	2020-07-15	----------	2020-08-30	DPA/PDSh	1	1	centre-right to right	0	0	0	0
North Macedonia	2016-12-11	----------	2017-05-31	VMRO-DPMNE	51	0	centre-right to right	0	0	0	0
North Macedonia	2016-12-11	----------	2017-05-31	SDSM	49	1	centre-left	0	0	0	0
North Macedonia	2016-12-11	----------	2017-05-31	DUI/BDI	10	1	centre-right	0	0	0	0
North Macedonia	2016-12-11	----------	2017-05-31	LB	5	0	centre-right	0	0	0	0
North Macedonia	2016-12-11	----------	2017-05-31	ApS	3	1	centre-right	0	0	0	0
North Macedonia	2016-12-11	----------	2017-05-31	DPA/PDSh	2	0	centre-right to right	0	0	0	0
North Macedonia	2014-04-27	----------	2014-06-19	VMRO-DPMNE	61	1	centre-right to right	0	0	0	0
North Macedonia	2014-04-27	----------	2014-06-19	SDSM	34	0	centre-left	0	0	0	0
North Macedonia	2014-04-27	----------	2014-06-19	DUI/BDI	19	1	centre-right	0	0	0	0
North Macedonia	2014-04-27	----------	2014-06-19	DPA/PDSh	7	0	centre-right to right	0	0	0	0
North Macedonia	2014-04-27	----------	2014-06-19	GROM	1	0	centre	0	0	0	0
North Macedonia	2014-04-27	----------	2014-06-19	NDP/RDK	1	0	centre-right	0	0	0	0
North Macedonia	2011-06-05	----------	2011-07-28	VMRO-DPMNE	56	1	centre-right to right	0	0	0	0
North Macedonia	2011-06-05	----------	2011-07-28	SDSM	42	0	centre-left	0	0	0	0
North Macedonia	2011-06-05	----------	2011-07-28	DUI/BDI	15	1	centre-right	0	0	0	0
North Macedonia	2011-06-05	----------	2011-07-28	DPA/PDSh	8	0	centre-right to right	0	0	0	0
North Macedonia	2011-06-05	----------	2011-07-28	NDP/RDK	2	0	centre-right	0	0	0	0
North Macedonia	2008-06-01	----------	2008-07-26	VMRO-DPMNE	63	1	centre-right to right	0	0	0	0
North Macedonia	2008-06-01	----------	2008-07-26	SDSM	27	0	centre-left	0	0	0	0
North Macedonia	2008-06-01	----------	2008-07-26	DUI/BDI	18	1	centre-right	0	0	0	0
North Macedonia	2008-06-01	----------	2008-07-26	DPA/PDSh	11	0	centre-right to right	0	0	0	0
North Macedonia	2008-06-01	----------	2008-07-26	PEI	1	0	centre	0	0	0	0
North Macedonia	2006-07-05	----------	2006-08-28	VMRO-DPMNE	38	1	centre-right to right	1	0	0	0
North Macedonia	2006-07-05	----------	2006-08-28	LPM	2	1	centre	1	0	0	0
North Macedonia	2006-07-05	----------	2006-08-28	SPM	3	1	left	1	0	0	0
North Macedonia	2006-07-05	----------	2006-08-28	DS	1	1	centre-right	1	0	0	0
North Macedonia	2006-07-05	----------	2006-08-28	SRM	1	1	centre-right to right	1	0	0	0
North Macedonia	2006-07-05	----------	2006-08-28	SDSM	23	0	centre-left	0	1	0	0
North Macedonia	2006-07-05	----------	2006-08-28	LDP	5	0	centre to centre-left	0	1	0	0
North Macedonia	2006-07-05	----------	2006-08-28	DPT/TDP	2	0	centre	0	1	0	0
North Macedonia	2006-07-05	----------	2006-08-28	ORM	1	0	centre	0	1	0	0
North Macedonia	2006-07-05	----------	2006-08-28	DPSM	1	0	centre-right	0	1	0	0
North Macedonia	2006-07-05	----------	2006-08-28	DUI/BDI	13	0	centre-right	0	0	1	0
North Macedonia	2006-07-05	----------	2006-08-28	PDP	3	0	centre	0	0	1	0
North Macedonia	2006-07-05	----------	2006-08-28	DPA/PDSh	11	1	centre-right to right	0	0	0	0
North Macedonia	2006-07-05	----------	2006-08-28	VMRO-NP	6	0	centre-right to right	0	0	0	0
North Macedonia	2006-07-05	----------	2006-08-28	NSDP	7	1	centre-left	0	0	0	0
North Macedonia	2006-07-05	----------	2006-08-28	DOM	1	1	centre-left	0	0	0	0
North Macedonia	2006-07-05	----------	2006-08-28	PEI	1	1	centre	0	0	0	0
North Macedonia	2006-07-05	----------	2006-08-28	I	1	0	centre	0	0	0	0
North Macedonia	2002-09-15	----------	2002-11-01	SDSM	60	1	centre-left	0	0	0	0
North Macedonia	2002-09-15	----------	2002-11-01	VMRO-DPMNE	33	0	centre-right to right	0	0	0	0
North Macedonia	2002-09-15	----------	2002-11-01	DUI/BDI	16	1	centre-right	0	0	0	0
North Macedonia	2002-09-15	----------	2002-11-01	DPA/PDSh	7	0	centre-right to right	0	0	0	0
North Macedonia	2002-09-15	----------	2002-11-01	PDP	2	0	centre	0	0	0	0
North Macedonia	2002-09-15	----------	2002-11-01	ND	1	0	centre-right	0	0	0	0
North Macedonia	2002-09-15	----------	2002-11-01	SRM	1	0	centre-right to right	0	0	0	0
North Macedonia	1998-11-01	----------	1998-11-30	VMRO-DPMNE	49	1	centre-right to right	1	0	0	0
North Macedonia	1998-11-01	----------	1998-11-30	SDSM	27	0	centre-left	0	0	0	0
North Macedonia	1998-11-01	----------	1998-11-30	PDP	14	0	centre	0	1	0	0
North Macedonia	1998-11-01	----------	1998-11-30	DA	13	1	centre	1	0	0	0
North Macedonia	1998-11-01	----------	1998-11-30	DPA	11	1	centre-right to right	0	1	0	0
North Macedonia	1998-11-01	----------	1998-11-30	LDP	4	0	centre to centre-left	0	0	0	0
North Macedonia	1998-11-01	----------	1998-11-30	SPM	1	0	left	0	0	0	0
North Macedonia	1998-11-01	----------	1998-11-30	SRM	1	0	centre-right to right	0	0	0	0
North Macedonia	1994-10-30	----------	1994-12-20	SDSM	89	1	centre-left	1	0	0	0
North Macedonia	1994-10-30	----------	1994-12-20	PDP	10	1	centre	0	0	0	0
North Macedonia	1994-10-30	----------	1994-12-20	NDP	4	0	centre-right	0	0	0	0
North Macedonia	1994-10-30	----------	1994-12-20	DPM	1	0	centre to centre-left	0	0	0	0
North Macedonia	1994-10-30	----------	1994-12-20	LPM	5	1	centre	1	0	0	0
North Macedonia	1994-10-30	----------	1994-12-20	SDPM	1	0	left	0	0	0	0
North Macedonia	1994-10-30	----------	1994-12-20	SPM	1	1	left	1	0	0	0
North Macedonia	1994-10-30	----------	1994-12-20	PCERM	1	0	centre	0	0	0	0
North Macedonia	1994-10-30	----------	1994-12-20	DPTM/SDA-IP	1	0	centre	0	0	0	0
North Macedonia	1994-10-30	----------	1994-12-20	I	7	0	centre	0	0	0	0
North Macedonia	1990-11-25	----------	1991-03-20	SKM-PDP	31	1	far-left	0	0	0	0
North Macedonia	1990-11-25	----------	1991-03-20	PDPM	17	1	centre	1	0	0	0
North Macedonia	1990-11-25	----------	1991-03-20	VMRO-DPMNE	38	0	centre-right to right	0	0	0	0
North Macedonia	1990-11-25	----------	1991-03-20	SRSM	11	0	centre	0	0	0	0
North Macedonia	1990-11-25	----------	1991-03-20	SPM	4	0	left	0	1	0	0
North Macedonia	1990-11-25	----------	1991-03-20	PDPM/NDP	5	0	centre	1	0	0	0
North Macedonia	1990-11-25	----------	1991-03-20	SPM/MDPSM/SRSM	6	0	centre to centre-left	0	1	0	0
North Macedonia	1990-11-25	----------	1991-03-20	SJM	2	0	centre to centre-right	0	0	0	0
North Macedonia	1990-11-25	----------	1991-03-20	SPM/MDPSM/SRSM/PCER	2	0	left	0	1	0	0
North Macedonia	1990-11-25	----------	1991-03-20	NDP	1	0	centre-right	1	0	0	0
North Macedonia	1990-11-25	----------	1991-03-20	I	3	0	centre	0	0	0	0
Moldova	2019-02-24	----------	2019-06-08	PSRM	35	1	right	0	0	0	0
Moldova	2019-02-24	----------	2019-06-08	ACUM	26	1	centre to centre-right	0	0	0	0
Moldova	2019-02-24	----------	2019-06-08	PDM	30	0	centre to centre-left	0	0	0	0
Moldova	2019-02-24	----------	2019-06-08	MR	7	0	big tent	0	0	0	0
Moldova	2019-02-24	----------	2019-06-08	I	3	0	centre	0	0	0	0
Moldova	2014-11-30	----------	2015-02-18	PSRM	25	0	right	0	0	0	0
Moldova	2014-11-30	----------	2015-02-18	PLDM	23	1	centre-right	0	0	0	0
Moldova	2014-11-30	----------	2015-02-18	PCRM	21	0	left to far-left	0	0	0	0
Moldova	2014-11-30	----------	2015-02-18	PDM	19	1	centre to centre-left	0	0	0	0
Moldova	2014-11-30	----------	2015-02-18	PL	13	0	centre-right	0	0	0	0
Moldova	2010-11-28	----------	2011-01-14	PCRM	42	0	left to far-left	0	0	0	0
Moldova	2010-11-28	----------	2011-01-14	PLDM	32	1	centre-right	0	0	0	0
Moldova	2010-11-28	----------	2011-01-14	PDM	15	1	centre to centre-left	0	0	0	0
Moldova	2010-11-28	----------	2011-01-14	PL	12	1	centre-right	0	0	0	0
Moldova	2009-07-29	----------	2009-09-25	PCRM	48	0	left to far-left	0	0	0	0
Moldova	2009-07-29	----------	2009-09-25	PLDM	18	1	centre-right	0	0	0	0
Moldova	2009-07-29	----------	2009-09-25	PL	15	1	centre-right	0	0	0	0
Moldova	2009-07-29	----------	2009-09-25	PDM	13	1	centre to centre-left	0	0	0	0
Moldova	2009-07-29	----------	2009-09-25	AMN	7	1	centre	0	0	0	0
Moldova	2005-03-06	----------	2005-04-19	PCRM	56	1	left to far-left	0	0	0	0
Moldova	2005-03-06	----------	2005-04-19	BMD	34	0	centre-left	0	0	0	0
Moldova	2005-03-06	----------	2005-04-19	PPCD	11	0	centre-right	0	0	0	0
Moldova	2001-02-25	----------	2001-04-19	PCRM	71	1	left to far-left	0	0	0	0
Moldova	2001-02-25	----------	2001-04-19	BEAB	19	0	centre-left	0	0	0	0
Moldova	2001-02-25	----------	2001-04-19	PPCD	11	0	centre-right	0	0	0	0
Moldova	1998-03-22	----------	1998-05-22	PCRM	40	0	left to far-left	0	0	0	0
Moldova	1998-03-22	----------	1998-05-22	CDM	26	1	centre-right	0	0	0	0
Moldova	1998-03-22	----------	1998-05-22	PMDP	24	1	centre	0	0	0	0
Moldova	1998-03-22	----------	1998-05-22	PFD	11	1	centre-right	0	0	0	0
Moldova	1994-02-27	----------	1994-04-05	PDAM	56	1	centre	0	0	0	0
Moldova	1994-02-27	----------	1994-04-05	PSMUE	28	0	left	0	0	0	0
Moldova	1994-02-27	----------	1994-04-05	BTI	11	0	centre-right	0	0	0	0
Moldova	1994-02-27	----------	1994-04-05	AFPCD	9	0	centre-right	0	0	0	0
Netherlands	2017-03-15	----------	2017-10-26	VVD	33	1	centre-right	0	0	0	0
Netherlands	2017-03-15	----------	2017-10-26	PVV	20	0	right to far-right	0	0	0	0
Netherlands	2017-03-15	----------	2017-10-26	CDA	19	1	centre-right	0	0	0	0
Netherlands	2017-03-15	----------	2017-10-26	D66	19	1	centre to centre-left	0	0	0	0
Netherlands	2017-03-15	----------	2017-10-26	GL	14	0	centre-left to left	0	0	0	0
Netherlands	2017-03-15	----------	2017-10-26	SP	14	0	left	0	0	0	0
Netherlands	2017-03-15	----------	2017-10-26	PvdA	9	0	centre-left	0	0	0	0
Netherlands	2017-03-15	----------	2017-10-26	CU	5	1	centre to centre-right	0	0	0	0
Netherlands	2017-03-15	----------	2017-10-26	PvdD	5	0	left	0	0	0	0
Netherlands	2017-03-15	----------	2017-10-26	50PLUS	4	0	centre	0	0	0	0
Netherlands	2017-03-15	----------	2017-10-26	SGP	3	0	right	0	0	0	0
Netherlands	2017-03-15	----------	2017-10-26	DENK	3	0	left	0	0	0	0
Netherlands	2017-03-15	----------	2017-10-26	FvD	2	0	right	0	0	0	0
Netherlands	2012-09-12	----------	2012-11-05	VVD	41	1	centre-right	0	0	0	0
Netherlands	2012-09-12	----------	2012-11-05	PvdA	38	1	centre-left	0	0	0	0
Netherlands	2012-09-12	----------	2012-11-05	PVV	15	0	right to far-right	0	0	0	0
Netherlands	2012-09-12	----------	2012-11-05	SP	15	0	left	0	0	0	0
Netherlands	2012-09-12	----------	2012-11-05	CDA	13	0	centre-right	0	0	0	0
Netherlands	2012-09-12	----------	2012-11-05	D66	12	0	centre to centre-left	0	0	0	0
Netherlands	2012-09-12	----------	2012-11-05	CU	5	0	centre to centre-right	0	0	0	0
Netherlands	2012-09-12	----------	2012-11-05	GL	4	0	centre-left to left	0	0	0	0
Netherlands	2012-09-12	----------	2012-11-05	SGP	3	0	right	0	0	0	0
Netherlands	2012-09-12	----------	2012-11-05	PvdD	2	0	left	0	0	0	0
Netherlands	2012-09-12	----------	2012-11-05	50PLUS	2	0	centre	0	0	0	0
Netherlands	2010-06-09	----------	2010-10-14	VVD	31	1	centre-right	0	0	0	0
Netherlands	2010-06-09	----------	2010-10-14	PvdA	30	0	centre-left	0	0	0	0
Netherlands	2010-06-09	----------	2010-10-14	PVV	24	0	right to far-right	0	0	0	0
Netherlands	2010-06-09	----------	2010-10-14	CDA	21	1	centre-right	0	0	0	0
Netherlands	2010-06-09	----------	2010-10-14	SP	15	0	left	0	0	0	0
Netherlands	2010-06-09	----------	2010-10-14	D66	10	0	centre to centre-left	0	0	0	0
Netherlands	2010-06-09	----------	2010-10-14	GL	10	0	centre-left to left	0	0	0	0
Netherlands	2010-06-09	----------	2010-10-14	CU	5	0	centre to centre-right	0	0	0	0
Netherlands	2010-06-09	----------	2010-10-14	SGP	2	0	right	0	0	0	0
Netherlands	2010-06-09	----------	2010-10-14	PvdD	2	0	left	0	0	0	0
Netherlands	2006-11-22	----------	2007-02-22	CDA	41	1	centre-right	0	0	0	0
Netherlands	2006-11-22	----------	2007-02-22	PvdA	33	1	centre-left	0	0	0	0
Netherlands	2006-11-22	----------	2007-02-22	SP	25	0	left	0	0	0	0
Netherlands	2006-11-22	----------	2007-02-22	VVD	22	0	centre-right	0	0	0	0
Netherlands	2006-11-22	----------	2007-02-22	PVV	9	0	right to far-right	0	0	0	0
Netherlands	2006-11-22	----------	2007-02-22	GL	7	0	centre-left to left	0	0	0	0
Netherlands	2006-11-22	----------	2007-02-22	CU	6	1	centre to centre-right	0	0	0	0
Netherlands	2006-11-22	----------	2007-02-22	D66	3	0	centre to centre-left	0	0	0	0
Netherlands	2006-11-22	----------	2007-02-22	PvdD	2	0	left	0	0	0	0
Netherlands	2006-11-22	----------	2007-02-22	SGP	2	0	right	0	0	0	0
Netherlands	2003-01-22	----------	2003-05-27	CDA	44	1	centre-right	0	0	0	0
Netherlands	2003-01-22	----------	2003-05-27	PvdA	42	0	centre-left	0	0	0	0
Netherlands	2003-01-22	----------	2003-05-27	VVD	28	1	centre-right	0	0	0	0
Netherlands	2003-01-22	----------	2003-05-27	SP	9	0	left	0	0	0	0
Netherlands	2003-01-22	----------	2003-05-27	LPF	8	0	right	0	0	0	0
Netherlands	2003-01-22	----------	2003-05-27	GL	8	0	centre-left to left	0	0	0	0
Netherlands	2003-01-22	----------	2003-05-27	D66	6	1	centre to centre-left	0	0	0	0
Netherlands	2003-01-22	----------	2003-05-27	CU	3	0	centre to centre-right	0	0	0	0
Netherlands	2003-01-22	----------	2003-05-27	SGP	2	0	right	0	0	0	0
Netherlands	2002-05-15	----------	2002-07-22	CDA	43	1	centre-right	0	0	0	0
Netherlands	2002-05-15	----------	2002-07-22	LPF	26	1	right	0	0	0	0
Netherlands	2002-05-15	----------	2002-07-22	VVD	24	1	centre-right	0	0	0	0
Netherlands	2002-05-15	----------	2002-07-22	PvdA	23	0	centre-left	0	0	0	0
Netherlands	2002-05-15	----------	2002-07-22	GL	10	0	centre-left to left	0	0	0	0
Netherlands	2002-05-15	----------	2002-07-22	SP	9	0	left	0	0	0	0
Netherlands	2002-05-15	----------	2002-07-22	D66	7	0	centre to centre-left	0	0	0	0
Netherlands	2002-05-15	----------	2002-07-22	CU	4	0	centre to centre-right	0	0	0	0
Netherlands	2002-05-15	----------	2002-07-22	SGP	2	0	right	0	0	0	0
Netherlands	2002-05-15	----------	2002-07-22	LN	2	0	centre	0	0	0	0
Netherlands	1998-05-06	----------	1998-08-03	PvdA	45	1	centre-left	0	0	0	0
Netherlands	1998-05-06	----------	1998-08-03	VVD	38	1	centre-right	0	0	0	0
Netherlands	1998-05-06	----------	1998-08-03	CDA	29	0	centre-right	0	0	0	0
Netherlands	1998-05-06	----------	1998-08-03	D66	14	1	centre to centre-left	0	0	0	0
Netherlands	1998-05-06	----------	1998-08-03	GL	11	0	centre-left to left	0	0	0	0
Netherlands	1998-05-06	----------	1998-08-03	SP	5	0	left	0	0	0	0
Netherlands	1998-05-06	----------	1998-08-03	RPF	3	0	centre-right	0	0	0	0
Netherlands	1998-05-06	----------	1998-08-03	SGP	3	0	right	0	0	0	0
Netherlands	1998-05-06	----------	1998-08-03	GPV	2	0	centre-right	0	0	0	0
Netherlands	1994-05-03	----------	1994-08-22	PvdA	37	1	centre-left	0	0	0	0
Netherlands	1994-05-03	----------	1994-08-22	CDA	34	0	centre-right	0	0	0	0
Netherlands	1994-05-03	----------	1994-08-22	VVD	31	1	centre-right	0	0	0	0
Netherlands	1994-05-03	----------	1994-08-22	D66	24	1	centre to centre-left	0	0	0	0
Netherlands	1994-05-03	----------	1994-08-22	AOV	6	0	right	0	0	0	0
Netherlands	1994-05-03	----------	1994-08-22	GL	5	0	centre-left to left	0	0	0	0
Netherlands	1994-05-03	----------	1994-08-22	CD	3	0	right	0	0	0	0
Netherlands	1994-05-03	----------	1994-08-22	RPF	3	0	centre-right	0	0	0	0
Netherlands	1994-05-03	----------	1994-08-22	SGP	2	0	right	0	0	0	0
Netherlands	1994-05-03	----------	1994-08-22	GPV	2	0	centre-right	0	0	0	0
Netherlands	1994-05-03	----------	1994-08-22	SP	2	0	left	0	0	0	0
Netherlands	1994-05-03	----------	1994-08-22	55+	1	0	right	0	0	0	0
Netherlands	1989-09-06	----------	1989-11-07	CDA	54	1	centre-right	0	0	0	0
Netherlands	1989-09-06	----------	1989-11-07	PvdA	49	1	centre-left	0	0	0	0
Netherlands	1989-09-06	----------	1989-11-07	VVD	22	0	centre-right	0	0	0	0
Netherlands	1989-09-06	----------	1989-11-07	D66	12	0	centre to centre-left	0	0	0	0
Netherlands	1989-09-06	----------	1989-11-07	GL	6	0	centre-left to left	0	0	0	0
Netherlands	1989-09-06	----------	1989-11-07	SGP	3	0	right	0	0	0	0
Netherlands	1989-09-06	----------	1989-11-07	GPV	2	0	centre-right	0	0	0	0
Netherlands	1989-09-06	----------	1989-11-07	RPF	1	0	centre-right	0	0	0	0
Netherlands	1989-09-06	----------	1989-11-07	CD	1	0	right	0	0	0	0
Netherlands	1986-05-21	----------	1986-07-14	CDA	54	1	centre-right	0	0	0	0
Netherlands	1986-05-21	----------	1986-07-14	PvdA	52	0	centre-left	0	0	0	0
Netherlands	1986-05-21	----------	1986-07-14	VVD	27	1	centre-right	0	0	0	0
Netherlands	1986-05-21	----------	1986-07-14	D66	9	0	centre to centre-left	0	0	0	0
Netherlands	1986-05-21	----------	1986-07-14	SGP	3	0	right	0	0	0	0
Netherlands	1986-05-21	----------	1986-07-14	PPR	2	0	left	0	0	0	0
Netherlands	1986-05-21	----------	1986-07-14	PSP	1	0	left	0	0	0	0
Netherlands	1986-05-21	----------	1986-07-14	GPV	1	0	centre-right	0	0	0	0
Netherlands	1986-05-21	----------	1986-07-14	RPF	1	0	centre-right	0	0	0	0
Netherlands	1982-09-08	----------	1982-11-04	PvdA	47	0	centre-left	0	0	0	0
Netherlands	1982-09-08	----------	1982-11-04	CDA	45	1	centre-right	0	0	0	0
Netherlands	1982-09-08	----------	1982-11-04	VVD	36	1	centre-right	0	0	0	0
Netherlands	1982-09-08	----------	1982-11-04	D66	6	0	centre to centre-left	0	0	0	0
Netherlands	1982-09-08	----------	1982-11-04	PSP	3	0	left	0	0	0	0
Netherlands	1982-09-08	----------	1982-11-04	SGP	3	0	right	0	0	0	0
Netherlands	1982-09-08	----------	1982-11-04	CPN	3	0	left	0	0	0	0
Netherlands	1982-09-08	----------	1982-11-04	PPR	2	0	left	0	0	0	0
Netherlands	1982-09-08	----------	1982-11-04	RPF	2	0	centre-right	0	0	0	0
Netherlands	1982-09-08	----------	1982-11-04	CP	1	0	far-right	0	0	0	0
Netherlands	1982-09-08	----------	1982-11-04	GPV	1	0	centre-right	0	0	0	0
Netherlands	1982-09-08	----------	1982-11-04	EVP	1	0	centre-left	0	0	0	0
Netherlands	1981-05-26	----------	1981-09-11	CDA	48	1	centre-right	0	0	0	0
Netherlands	1981-05-26	----------	1981-09-11	PvdA	44	1	centre-left	0	0	0	0
Netherlands	1981-05-26	----------	1981-09-11	VVD	26	0	centre-right	0	0	0	0
Netherlands	1981-05-26	----------	1981-09-11	D66	17	1	centre to centre-left	0	0	0	0
Netherlands	1981-05-26	----------	1981-09-11	PSP	3	0	left	0	0	0	0
Netherlands	1981-05-26	----------	1981-09-11	CPN	3	0	left	0	0	0	0
Netherlands	1981-05-26	----------	1981-09-11	SGP	3	0	right	0	0	0	0
Netherlands	1981-05-26	----------	1981-09-11	PPR	3	0	left	0	0	0	0
Netherlands	1981-05-26	----------	1981-09-11	RPF	2	0	centre-right	0	0	0	0
Netherlands	1981-05-26	----------	1981-09-11	GPV	1	0	centre-right	0	0	0	0
Norway	2017-09-11	----------	2018-01-14	Ap	49	0	centre-left	0	0	0	0
Norway	2017-09-11	----------	2018-01-14	H	45	1	centre-right	0	0	0	0
Norway	2017-09-11	----------	2018-01-14	FrP	27	1	right	0	0	0	0
Norway	2017-09-11	----------	2018-01-14	Sp	19	0	centre	0	0	0	0
Norway	2017-09-11	----------	2018-01-14	SV	11	0	left	0	0	0	0
Norway	2017-09-11	----------	2018-01-14	V	8	1	centre	0	0	0	0
Norway	2017-09-11	----------	2018-01-14	KrF	8	0	centre	0	0	0	0
Norway	2017-09-11	----------	2018-01-14	MDG	1	0	centre-left	0	0	0	0
Norway	2017-09-11	----------	2018-01-14	R	1	0	far-left	0	0	0	0
Norway	2013-09-09	----------	2013-10-16	Ap	55	0	centre-left	1	0	0	0
Norway	2013-09-09	----------	2013-10-16	H	48	1	centre-right	0	0	0	0
Norway	2013-09-09	----------	2013-10-16	FrP	29	1	right	0	0	0	0
Norway	2013-09-09	----------	2013-10-16	KrF	10	0	centre	0	0	0	0
Norway	2013-09-09	----------	2013-10-16	Sp	10	0	centre	1	0	0	0
Norway	2013-09-09	----------	2013-10-16	V	9	0	centre	0	0	0	0
Norway	2013-09-09	----------	2013-10-16	SV	7	0	left	1	0	0	0
Norway	2013-09-09	----------	2013-10-16	MDG	1	0	centre-left	0	0	0	0
Norway	2009-09-14	----------	2009-10-20	DnA	64	1	centre-left	0	0	0	0
Norway	2009-09-14	----------	2009-10-20	FrP	41	0	right	0	0	0	0
Norway	2009-09-14	----------	2009-10-20	H	30	0	centre-right	0	0	0	0
Norway	2009-09-14	----------	2009-10-20	SV	11	1	left	1	0	0	0
Norway	2009-09-14	----------	2009-10-20	Sp	11	1	centre	1	0	0	0
Norway	2009-09-14	----------	2009-10-20	KrF	10	0	centre	0	0	0	0
Norway	2009-09-14	----------	2009-10-20	V	2	0	centre	0	0	0	0
Norway	2005-09-12	----------	2005-10-17	DnA	61	1	centre-left	0	0	0	0
Norway	2005-09-12	----------	2005-10-17	FrP	38	0	right	0	0	0	0
Norway	2005-09-12	----------	2005-10-17	H	23	0	centre-right	0	0	0	0
Norway	2005-09-12	----------	2005-10-17	SV	15	1	left	1	0	0	0
Norway	2005-09-12	----------	2005-10-17	KrF	11	0	centre	0	0	0	0
Norway	2005-09-12	----------	2005-10-17	Sp	11	1	centre	1	0	0	0
Norway	2005-09-12	----------	2005-10-17	V	10	0	centre	0	0	0	0
Norway	2001-09-10	----------	2001-10-19	DnA	43	0	centre-left	0	0	0	0
Norway	2001-09-10	----------	2001-10-19	H	38	1	centre-right	0	0	0	0
Norway	2001-09-10	----------	2001-10-19	FrP	26	0	right	0	0	0	0
Norway	2001-09-10	----------	2001-10-19	SV	23	0	left	0	0	0	0
Norway	2001-09-10	----------	2001-10-19	KrF	22	1	centre	0	0	0	0
Norway	2001-09-10	----------	2001-10-19	Sp	10	0	centre	0	0	0	0
Norway	2001-09-10	----------	2001-10-19	V	2	1	centre	0	0	0	0
Norway	2001-09-10	----------	2001-10-19	K	1	0	centre-right	0	0	0	0
Norway	1997-09-15	----------	1997-10-17	DnA	65	0	centre-left	0	0	0	0
Norway	1997-09-15	----------	1997-10-17	FrP	25	0	right	0	0	0	0
Norway	1997-09-15	----------	1997-10-17	H	23	0	centre-right	0	0	0	0
Norway	1997-09-15	----------	1997-10-17	KrF	25	1	centre	1	0	0	0
Norway	1997-09-15	----------	1997-10-17	Sp	11	1	centre	1	0	0	0
Norway	1997-09-15	----------	1997-10-17	SV	9	0	left	0	0	0	0
Norway	1997-09-15	----------	1997-10-17	V	6	1	centre	1	0	0	0
Norway	1997-09-15	----------	1997-10-17	TVF	1	0	centre-right	0	0	0	0
Norway	1993-09-13	----------	1993-10-07	DnA	67	1	centre-left	0	0	0	0
Norway	1993-09-13	----------	1993-10-07	H	28	0	centre-right	0	0	0	0
Norway	1993-09-13	----------	1993-10-07	Sp	32	0	centre	0	0	0	0
Norway	1993-09-13	----------	1993-10-07	SV	13	0	left	0	0	0	0
Norway	1993-09-13	----------	1993-10-07	KrF	13	0	centre	0	0	0	0
Norway	1993-09-13	----------	1993-10-07	FrP	10	0	right	0	0	0	0
Norway	1993-09-13	----------	1993-10-07	V	1	0	centre	0	0	0	0
Norway	1993-09-13	----------	1993-10-07	RV	1	0	far-left	0	0	0	0
Norway	1989-09-11	----------	1989-10-16	DnA	63	0	centre-left	0	0	0	0
Norway	1989-09-11	----------	1989-10-16	H	37	1	centre-right	1	0	0	0
Norway	1989-09-11	----------	1989-10-16	FrP	22	0	right	0	0	0	0
Norway	1989-09-11	----------	1989-10-16	SV	17	0	left	0	0	0	0
Norway	1989-09-11	----------	1989-10-16	KrF	14	1	centre	1	0	0	0
Norway	1989-09-11	----------	1989-10-16	Sp	11	1	centre	1	0	0	0
Norway	1989-09-11	----------	1989-10-16	FFF	1	0	big tent	0	0	0	0
Norway	1985-09-09	----------	1985-10-04	DnA	71	0	centre-left	0	0	0	0
Norway	1985-09-09	----------	1985-10-04	H	50	1	centre-right	1	0	0	0
Norway	1985-09-09	----------	1985-10-04	KrF	16	1	centre	1	0	0	0
Norway	1985-09-09	----------	1985-10-04	Sp	12	1	centre	1	0	0	0
Norway	1985-09-09	----------	1985-10-04	SV	6	0	left	0	0	0	0
Norway	1985-09-09	----------	1985-10-04	FrP	2	0	right	0	0	0	0
Norway	1981-09-14	----------	1981-10-14	DnA	66	0	centre-left	0	0	0	0
Norway	1981-09-14	----------	1981-10-14	H	53	1	centre-right	1	0	0	0
Norway	1981-09-14	----------	1981-10-14	KrF	15	0	centre	1	0	0	0
Norway	1981-09-14	----------	1981-10-14	SV	4	0	left	0	0	0	0
Norway	1981-09-14	----------	1981-10-14	FrP	4	0	right	0	0	0	0
Norway	1981-09-14	----------	1981-10-14	Sp	11	0	centre	1	0	0	0
Norway	1981-09-14	----------	1981-10-14	V	2	0	centre	0	0	0	0
Serbia	2020-06-21	----------	2020-10-28	ForOurChildren	188	1	big tent	0	0	0	0
Serbia	2020-06-21	----------	2020-10-28	SPS/JS	32	1	big tent	0	0	0	0
Serbia	2020-06-21	----------	2020-10-28	SPAS	11	1	right	0	0	0	0
Serbia	2020-06-21	----------	2020-10-28	VMSZ	9	0	centre-right	0	0	0	0
Serbia	2020-06-21	----------	2020-10-28	SPP/DPM	4	0	centre-right to right	0	0	0	0
Serbia	2020-06-21	----------	2020-10-28	PVD/PDD	3	0	centre	0	0	0	0
Serbia	2020-06-21	----------	2020-10-28	SDA	3	0	centre	0	0	0	0
Serbia	2016-04-24	----------	2016-08-11	SerbiaWins	131	1	big tent	0	0	0	0
Serbia	2016-04-24	----------	2016-08-11	SPS/JS	29	1	big tent	0	0	0	0
Serbia	2016-04-24	----------	2016-08-11	SRS	22	0	right to far-right	0	0	0	0
Serbia	2016-04-24	----------	2016-08-11	DJB	16	0	centre to centre-right	0	0	0	0
Serbia	2016-04-24	----------	2016-08-11	justSerbia	16	0	centre-left	0	0	0	0
Serbia	2016-04-24	----------	2016-08-11	Dveri/DSS	13	0	right to far-right	0	0	0	0
Serbia	2016-04-24	----------	2016-08-11	LDP/LSV/SDS	13	0	centre-left	0	0	0	0
Serbia	2016-04-24	----------	2016-08-11	VMSZ	4	0	centre-right	0	0	0	0
Serbia	2016-04-24	----------	2016-08-11	BDZ	2	0	right	0	0	0	0
Serbia	2016-04-24	----------	2016-08-11	SDA	2	0	centre	0	0	0	0
Serbia	2016-04-24	----------	2016-08-11	ZESgreen	1	0	left	0	0	0	0
Serbia	2016-04-24	----------	2016-08-11	PVD/PDD	1	0	centre	0	0	0	0
Serbia	2014-03-16	----------	2014-04-27	SNS/SDPS/NS/SPO/PS	158	1	big tent	0	0	0	0
Serbia	2014-03-16	----------	2014-04-27	SPS/PUPS/JS	44	1	big tent	0	0	0	0
Serbia	2014-03-16	----------	2014-04-27	DS	19	0	centre to centre-left	0	0	0	0
Serbia	2014-03-16	----------	2014-04-27	NDS-Z/LSV/ZZS/VMDK/ZZV/DLR	18	0	centre to centre-left	0	0	0	0
Serbia	2014-03-16	----------	2014-04-27	VMSZ	6	0	centre-right	0	0	0	0
Serbia	2014-03-16	----------	2014-04-27	SDA	3	0	centre	0	0	0	0
Serbia	2014-03-16	----------	2014-04-27	PVD/PDD	2	0	centre	0	0	0	0
Serbia	2012-05-06	----------	2012-07-27	Moving	73	1	big tent	0	0	0	0
Serbia	2012-05-06	----------	2012-07-27	Choice	67	1	centre-left	0	0	0	0
Serbia	2012-05-06	----------	2012-07-27	SPS/PUPS/JS	44	1	big tent	0	0	0	0
Serbia	2012-05-06	----------	2012-07-27	DSS	21	0	right	0	0	0	0
Serbia	2012-05-06	----------	2012-07-27	U-Turn	19	0	big tent	0	0	0	0
Serbia	2012-05-06	----------	2012-07-27	URS	16	1	centre-right	0	0	0	0
Serbia	2012-05-06	----------	2012-07-27	VMSZ	5	0	centre-right	0	0	0	0
Serbia	2012-05-06	----------	2012-07-27	SDA	2	1	centre	0	0	0	0
Serbia	2012-05-06	----------	2012-07-27	AllTogether	1	0	centre	0	0	0	0
Serbia	2012-05-06	----------	2012-07-27	KAPD	1	0	centre	0	0	0	0
Serbia	2012-05-06	----------	2012-07-27	None	1	0	centre	0	0	0	0
Serbia	2008-05-11	----------	2008-07-07	ZES	102	1	big tent	0	0	0	0
Serbia	2008-05-11	----------	2008-07-07	SRS	78	0	right to far-right	0	0	0	0
Serbia	2008-05-11	----------	2008-07-07	DSS/NS	30	0	right	0	0	0	0
Serbia	2008-05-11	----------	2008-07-07	SPS/PUPS/JS	20	1	big tent	0	0	0	0
Serbia	2008-05-11	----------	2008-07-07	LDP	13	0	centre-left	0	0	0	0
Serbia	2008-05-11	----------	2008-07-07	MK	4	0	centre	0	0	0	0
Serbia	2008-05-11	----------	2008-07-07	SDA	2	1	centre	0	0	0	0
Serbia	2008-05-11	----------	2008-07-07	KAPD	1	0	centre	0	0	0	0
Serbia	2007-01-21	----------	2007-05-15	SRS	81	0	right to far-right	0	0	0	0
Serbia	2007-01-21	----------	2007-05-15	DS	64	1	centre to centre-left	0	0	0	0
Serbia	2007-01-21	----------	2007-05-15	DSS/NS	47	1	right	0	0	0	0
Serbia	2007-01-21	----------	2007-05-15	G17+	19	1	centre to centre-right	0	0	0	0
Serbia	2007-01-21	----------	2007-05-15	SPS	16	0	centre-left to left	0	0	0	0
Serbia	2007-01-21	----------	2007-05-15	LDP	15	0	centre-left	0	0	0	0
Serbia	2007-01-21	----------	2007-05-15	VMSZ	3	0	centre-right	0	0	0	0
Serbia	2007-01-21	----------	2007-05-15	SDA	2	0	centre	0	0	0	0
Serbia	2007-01-21	----------	2007-05-15	RUS	1	0	centre	0	0	0	0
Serbia	2007-01-21	----------	2007-05-15	KAPD	1	0	centre	0	0	0	0
Serbia	2007-01-21	----------	2007-05-15	RP	1	0	centre	0	0	0	0
Slovakia	2020-02-29	----------	2020-03-21	OLaNO	53	1	centre-right	0	0	0	0
Slovakia	2020-02-29	----------	2020-03-21	Smer	38	0	centre-left	0	0	0	0
Slovakia	2020-02-29	----------	2020-03-21	SME RODINA	17	1	centre-right to right	0	0	0	0
Slovakia	2020-02-29	----------	2020-03-21	LSNS	17	0	far-right	0	0	0	0
Slovakia	2020-02-29	----------	2020-03-21	SaS	13	1	centre-right	0	0	0	0
Slovakia	2020-02-29	----------	2020-03-21	ZALUDI	12	1	centre to centre-right	0	0	0	0
Slovakia	2016-03-05	----------	2016-03-23	Smer	49	1	centre-left	0	0	0	0
Slovakia	2016-03-05	----------	2016-03-23	SaS	21	0	centre-right	0	0	0	0
Slovakia	2016-03-05	----------	2016-03-23	OLaNO	19	0	centre-right	0	0	0	0
Slovakia	2016-03-05	----------	2016-03-23	SNS	15	1	right	0	0	0	0
Slovakia	2016-03-05	----------	2016-03-23	LSNS	14	0	far-right	0	0	0	0
Slovakia	2016-03-05	----------	2016-03-23	SME RODINA	11	0	centre-right to right	0	0	0	0
Slovakia	2016-03-05	----------	2016-03-23	Most-Hid	11	1	centre to centre-right	0	0	0	0
Slovakia	2016-03-05	----------	2016-03-23	SIET	10	1	centre to centre-right	0	0	0	0
Slovakia	2012-03-10	----------	2012-04-04	Smer	83	1	centre-left	0	0	0	0
Slovakia	2012-03-10	----------	2012-04-04	KDH	16	0	centre-right	0	0	0	0
Slovakia	2012-03-10	----------	2012-04-04	OLaNO	16	0	centre-right	0	0	0	0
Slovakia	2012-03-10	----------	2012-04-04	Most-Hid	13	0	centre to centre-right	0	0	0	0
Slovakia	2012-03-10	----------	2012-04-04	SDKU-DS	11	0	centre-right	0	0	0	0
Slovakia	2012-03-10	----------	2012-04-04	SaS	11	0	centre-right	0	0	0	0
Slovakia	2010-06-12	----------	2010-07-08	Smer	62	0	centre-left	0	0	0	0
Slovakia	2010-06-12	----------	2010-07-08	SDKU-DS	28	1	centre-right	0	0	0	0
Slovakia	2010-06-12	----------	2010-07-08	SaS	22	1	centre-right	0	0	0	0
Slovakia	2010-06-12	----------	2010-07-08	KDH	15	1	centre-right	0	0	0	0
Slovakia	2010-06-12	----------	2010-07-08	Most-Hid	14	1	centre to centre-right	0	0	0	0
Slovakia	2010-06-12	----------	2010-07-08	SNS	9	0	right	0	0	0	0
Slovakia	2006-06-17	----------	2006-07-04	Smer	50	1	centre-left	0	0	0	0
Slovakia	2006-06-17	----------	2006-07-04	SDKU-DS	31	0	centre-right	0	0	0	0
Slovakia	2006-06-17	----------	2006-07-04	SNS	20	1	right	0	0	0	0
Slovakia	2006-06-17	----------	2006-07-04	SMK/MKP	20	0	centre-right	0	0	0	0
Slovakia	2006-06-17	----------	2006-07-04	HZDS	15	1	centre	0	0	0	0
Slovakia	2006-06-17	----------	2006-07-04	KDH	14	0	centre-right	0	0	0	0
Slovakia	2002-09-21	----------	2002-10-16	HZDS	36	0	centre	0	0	0	0
Slovakia	2002-09-21	----------	2002-10-16	SDKU-DS	28	1	centre-right	0	0	0	0
Slovakia	2002-09-21	----------	2002-10-16	Smer	25	0	centre-left	0	0	0	0
Slovakia	2002-09-21	----------	2002-10-16	SMK/MKP	20	1	centre-right	0	0	0	0
Slovakia	2002-09-21	----------	2002-10-16	KDH	15	1	centre-right	0	0	0	0
Slovakia	2002-09-21	----------	2002-10-16	ANO	15	1	centre-right	0	0	0	0
Slovakia	2002-09-21	----------	2002-10-16	KSS	11	0	far-left	0	0	0	0
Slovakia	1998-09-26	----------	1998-10-30	HZDS	43	0	centre	0	0	0	0
Slovakia	1998-09-26	----------	1998-10-30	SDK	42	1	centre to centre-right	0	0	0	0
Slovakia	1998-09-26	----------	1998-10-30	SDL	23	1	centre-left	0	0	0	0
Slovakia	1998-09-26	----------	1998-10-30	SMK/MKP	15	1	centre-right	0	0	0	0
Slovakia	1998-09-26	----------	1998-10-30	SNS	14	0	right	0	0	0	0
Slovakia	1998-09-26	----------	1998-10-30	SOP	13	1	centre-left	0	0	0	0
Slovakia	1994-10-01	----------	1994-12-13	HZDS	58	1	centre	1	0	0	0
Slovakia	1994-10-01	----------	1994-12-13	RSS	3	0	centre	1	0	0	0
Slovakia	1994-10-01	----------	1994-12-13	SV	18	0	centre-left	0	0	0	0
Slovakia	1994-10-01	----------	1994-12-13	MKdH/MKdM	7	0	centre-right	0	1	0	0
Slovakia	1994-10-01	----------	1994-12-13	ESWS	9	0	centre-left	0	1	0	0
Slovakia	1994-10-01	----------	1994-12-13	MOS/MPP	1	0	centre to centre-right	0	1	0	0
Slovakia	1994-10-01	----------	1994-12-13	KDH	17	0	centre-right	0	0	0	0
Slovakia	1994-10-01	----------	1994-12-13	DEUS	15	0	centre-right	0	0	0	0
Slovakia	1994-10-01	----------	1994-12-13	ZRS	13	1	left to far-left	0	0	0	0
Slovakia	1994-10-01	----------	1994-12-13	SNS	9	1	right	0	0	0	0
Slovakia	1992-06-06	----------	1992-06-24	HZDS	74	1	centre	0	0	0	0
Slovakia	1992-06-06	----------	1992-06-24	SDL	29	0	centre-left	0	0	0	0
Slovakia	1992-06-06	----------	1992-06-24	KDH	18	0	centre-right	0	0	0	0
Slovakia	1992-06-06	----------	1992-06-24	SNS	15	0	right	0	0	0	0
Slovakia	1992-06-06	----------	1992-06-24	ESWS	9	0	centre-left	1	0	0	0
Slovakia	1992-06-06	----------	1992-06-24	MKdH/MKdM	5	0	centre-right	1	0	0	0
Slovenia	2018-06-03	----------	2018-09-13	SDS	25	0	right	0	0	0	0
Slovenia	2018-06-03	----------	2018-09-13	LMS	13	1	centre to centre-left	0	0	0	0
Slovenia	2018-06-03	----------	2018-09-13	SD	10	1	centre-left	0	0	0	0
Slovenia	2018-06-03	----------	2018-09-13	SMC	10	1	centre to centre-left	0	0	0	0
Slovenia	2018-06-03	----------	2018-09-13	LEVICA	9	0	left to far-left	0	0	0	0
Slovenia	2018-06-03	----------	2018-09-13	Nsi	7	0	centre-right	0	0	0	0
Slovenia	2018-06-03	----------	2018-09-13	SAB	5	1	centre to centre-left	0	0	0	0
Slovenia	2018-06-03	----------	2018-09-13	DeSUS	5	1	centre to centre-left	0	0	0	0
Slovenia	2018-06-03	----------	2018-09-13	SNS	4	0	far-left	0	0	0	0
Slovenia	2018-06-03	----------	2018-09-13	minI	1	0	centre	0	0	0	0
Slovenia	2018-06-03	----------	2018-09-13	minH	1	0	centre	0	0	0	0
Slovenia	2014-07-13	----------	2014-09-18	SMC	36	1	centre to centre-left	0	0	0	0
Slovenia	2014-07-13	----------	2014-09-18	SDS	21	0	right	0	0	0	0
Slovenia	2014-07-13	----------	2014-09-18	DeSUS	10	1	centre to centre-left	0	0	0	0
Slovenia	2014-07-13	----------	2014-09-18	SD	6	1	centre-left	0	0	0	0
Slovenia	2014-07-13	----------	2014-09-18	ZL	6	0	left	0	0	0	0
Slovenia	2014-07-13	----------	2014-09-18	Nsi	5	0	centre-right	0	0	0	0
Slovenia	2014-07-13	----------	2014-09-18	SAB	4	0	centre to centre-left	0	0	0	0
Slovenia	2014-07-13	----------	2014-09-18	minI	1	0	centre	0	0	0	0
Slovenia	2014-07-13	----------	2014-09-18	minH	1	0	centre	0	0	0	0
Slovenia	2011-12-04	----------	2012-02-10	PS	28	0	centre-left	0	0	0	0
Slovenia	2011-12-04	----------	2012-02-10	SDS	26	1	right	0	0	0	0
Slovenia	2011-12-04	----------	2012-02-10	SD	10	0	centre-left	0	0	0	0
Slovenia	2011-12-04	----------	2012-02-10	LGV	8	1	centre to centre-right	0	0	0	0
Slovenia	2011-12-04	----------	2012-02-10	DeSUS	6	1	centre to centre-left	0	0	0	0
Slovenia	2011-12-04	----------	2012-02-10	SLS	6	1	centre-right	0	0	0	0
Slovenia	2011-12-04	----------	2012-02-10	Nsi	4	1	centre-right	0	0	0	0
Slovenia	2011-12-04	----------	2012-02-10	minI	1	0	centre	0	0	0	0
Slovenia	2011-12-04	----------	2012-02-10	minH	1	0	centre	0	0	0	0
Slovenia	2008-09-21	----------	2008-11-21	SD	29	1	centre-left	0	0	0	0
Slovenia	2008-09-21	----------	2008-11-21	SDS	28	0	right	0	0	0	0
Slovenia	2008-09-21	----------	2008-11-21	Zares	9	1	centre to centre-left	0	0	0	0
Slovenia	2008-09-21	----------	2008-11-21	DeSUS	7	1	centre to centre-left	0	0	0	0
Slovenia	2008-09-21	----------	2008-11-21	SNS	5	0	far-left	0	0	0	0
Slovenia	2008-09-21	----------	2008-11-21	SLS+SMS	5	0	big tent	0	0	0	0
Slovenia	2008-09-21	----------	2008-11-21	LDS	5	1	centre	0	0	0	0
Slovenia	2008-09-21	----------	2008-11-21	minI	1	0	centre	0	0	0	0
Slovenia	2008-09-21	----------	2008-11-21	minH	1	0	centre	0	0	0	0
Slovenia	2004-10-03	----------	2004-12-03	SDS	29	1	right	0	0	0	0
Slovenia	2004-10-03	----------	2004-12-03	LDS	23	0	centre	0	0	0	0
Slovenia	2004-10-03	----------	2004-12-03	SD	10	0	centre-left	0	0	0	0
Slovenia	2004-10-03	----------	2004-12-03	Nsi	9	1	centre-right	0	0	0	0
Slovenia	2004-10-03	----------	2004-12-03	SLS	7	1	centre-right	0	0	0	0
Slovenia	2004-10-03	----------	2004-12-03	SNS	6	0	far-left	0	0	0	0
Slovenia	2004-10-03	----------	2004-12-03	DeSUS	4	1	centre to centre-left	0	0	0	0
Slovenia	2004-10-03	----------	2004-12-03	minI	1	0	centre	0	0	0	0
Slovenia	2004-10-03	----------	2004-12-03	minH	1	0	centre	0	0	0	0
Slovenia	2000-10-15	----------	2000-11-30	LDS	34	1	centre	0	0	0	0
Slovenia	2000-10-15	----------	2000-11-30	SDS	14	0	right	0	0	0	0
Slovenia	2000-10-15	----------	2000-11-30	ZLSD	11	1	centre-left	0	0	0	0
Slovenia	2000-10-15	----------	2000-11-30	SLS	9	1	centre-right	0	0	0	0
Slovenia	2000-10-15	----------	2000-11-30	Nsi	8	0	centre-right	0	0	0	0
Slovenia	2000-10-15	----------	2000-11-30	DeSUS	4	0	centre to centre-left	0	0	0	0
Slovenia	2000-10-15	----------	2000-11-30	SNS	4	0	far-left	0	0	0	0
Slovenia	2000-10-15	----------	2000-11-30	SMS	4	0	centre-left	0	0	0	0
Slovenia	2000-10-15	----------	2000-11-30	minI	1	0	centre	0	0	0	0
Slovenia	2000-10-15	----------	2000-11-30	minH	1	0	centre	0	0	0	0
Slovenia	1996-11-10	----------	1997-02-27	LDS	25	1	centre	0	0	0	0
Slovenia	1996-11-10	----------	1997-02-27	SLS	19	1	centre-right	0	0	0	0
Slovenia	1996-11-10	----------	1997-02-27	SDS	16	0	right	0	0	0	0
Slovenia	1996-11-10	----------	1997-02-27	SKD	10	0	centre-right	0	0	0	0
Slovenia	1996-11-10	----------	1997-02-27	ZLSD	9	0	centre-left	0	0	0	0
Slovenia	1996-11-10	----------	1997-02-27	DeSUS	5	1	centre to centre-left	0	0	0	0
Slovenia	1996-11-10	----------	1997-02-27	SNS	4	0	far-left	0	0	0	0
Slovenia	1996-11-10	----------	1997-02-27	minI	1	0	centre	0	0	0	0
Slovenia	1996-11-10	----------	1997-02-27	minH	1	0	centre	0	0	0	0
Slovenia	1992-12-06	----------	1993-01-25	LDS	22	1	centre	0	0	0	0
Slovenia	1992-12-06	----------	1993-01-25	SKD	15	1	centre-right	0	0	0	0
Slovenia	1992-12-06	----------	1993-01-25	SD	14	1	centre-left	0	0	0	0
Slovenia	1992-12-06	----------	1993-01-25	SNS	12	0	far-left	0	0	0	0
Slovenia	1992-12-06	----------	1993-01-25	SLS	10	0	centre-right	0	0	0	0
Slovenia	1992-12-06	----------	1993-01-25	DSS	6	0	centre-left	0	0	0	0
Slovenia	1992-12-06	----------	1993-01-25	ZS	5	0	centre-left	0	0	0	0
Slovenia	1992-12-06	----------	1993-01-25	SDS	4	1	right	0	0	0	0
Slovenia	1992-12-06	----------	1993-01-25	minI	1	0	centre	0	0	0	0
Slovenia	1992-12-06	----------	1993-01-25	minH	1	0	centre	0	0	0	0
Spain	2019-11-10	----------	2020-01-13	PSOE	120	1	centre-left	0	0	0	0
Spain	2019-11-10	----------	2020-01-13	PP	89	0	centre-right to right	0	0	0	0
Spain	2019-11-10	----------	2020-01-13	VOX	52	0	right to far-right	0	0	0	0
Spain	2019-11-10	----------	2020-01-13	UP	26	1	left	1	0	0	0
Spain	2019-11-10	----------	2020-01-13	ECP	7	1	left	1	0	0	0
Spain	2019-11-10	----------	2020-01-13	GEC	2	1	left	1	0	0	0
Spain	2019-11-10	----------	2020-01-13	Cs	10	0	centre to centre-right	0	0	0	0
Spain	2019-11-10	----------	2020-01-13	ERC	13	0	centre-left to left	0	0	0	0
Spain	2019-11-10	----------	2020-01-13	MP-E	2	0	centre-left to left	0	1	0	0
Spain	2019-11-10	----------	2020-01-13	MC	1	0	left	0	1	0	0
Spain	2019-11-10	----------	2020-01-13	JxCat	8	0	centre-right	0	0	0	0
Spain	2019-11-10	----------	2020-01-13	PNV/EAJ	6	0	centre-right	0	0	0	0
Spain	2019-11-10	----------	2020-01-13	EHBildu	5	0	left	0	0	0	0
Spain	2019-11-10	----------	2020-01-13	CUP	2	0	left to far-left	0	0	0	0
Spain	2019-11-10	----------	2020-01-13	PNC	2	0	centre	0	0	0	0
Spain	2019-11-10	----------	2020-01-13	BNG	1	0	left	0	0	0	0
Spain	2019-11-10	----------	2020-01-13	NA+	2	0	centre-right to right	0	0	0	0
Spain	2019-11-10	----------	2020-01-13	PRC	1	0	centre to centre-left	0	0	0	0
Spain	2019-11-10	----------	2020-01-13	TE	1	0	big tent	0	0	0	0
Spain	2019-04-28	2019-09-24	----------	PSOE	123	0	centre-left	0	0	0	0
Spain	2019-04-28	2019-09-24	----------	PP	66	0	centre-right to right	0	0	0	0
Spain	2019-04-28	2019-09-24	----------	Cs	57	0	centre to centre-right	0	0	0	0
Spain	2019-04-28	2019-09-24	----------	UP	33	0	left	1	0	0	0
Spain	2019-04-28	2019-09-24	----------	ECP	7	0	left	1	0	0	0
Spain	2019-04-28	2019-09-24	----------	EM	2	0	left	1	0	0	0
Spain	2019-04-28	2019-09-24	----------	VOX	24	0	right to far-right	0	0	0	0
Spain	2019-04-28	2019-09-24	----------	ERC	15	0	centre-left to left	0	0	0	0
Spain	2019-04-28	2019-09-24	----------	JxCat	7	0	centre-right	0	0	0	0
Spain	2019-04-28	2019-09-24	----------	PNV/EAJ	6	0	centre-right	0	0	0	0
Spain	2019-04-28	2019-09-24	----------	EHBildu	4	0	left	0	0	0	0
Spain	2019-04-28	2019-09-24	----------	compromis	1	0	centre-left to left	0	0	0	0
Spain	2019-04-28	2019-09-24	----------	CC	2	0	centre to centre-right	0	0	0	0
Spain	2019-04-28	2019-09-24	----------	NA+	2	0	centre-right to right	0	0	0	0
Spain	2019-04-28	2019-09-24	----------	PRC	1	0	centre to centre-left	0	0	0	0
Spain	2016-06-26	----------	2016-11-04	PP	137	1	centre-right to right	0	0	0	0
Spain	2016-06-26	----------	2016-11-04	PSOE	85	0	centre-left	0	0	0	0
Spain	2016-06-26	----------	2016-11-04	UP	45	0	left	1	0	0	0
Spain	2016-06-26	----------	2016-11-04	ECP	12	0	left	1	0	0	0
Spain	2016-06-26	----------	2016-11-04	Compromis–Podemos–EUPV	9	0	left	1	0	0	0
Spain	2016-06-26	----------	2016-11-04	EM	5	0	left	1	0	0	0
Spain	2016-06-26	----------	2016-11-04	Cs	32	0	centre to centre-right	0	0	0	0
Spain	2016-06-26	----------	2016-11-04	ERC	9	0	centre-left to left	0	0	0	0
Spain	2016-06-26	----------	2016-11-04	CDC	8	0	centre-right	0	0	0	0
Spain	2016-06-26	----------	2016-11-04	PNV/EAJ	5	0	centre-right	0	0	0	0
Spain	2016-06-26	----------	2016-11-04	EHBildu	2	0	left	0	0	0	0
Spain	2016-06-26	----------	2016-11-04	CC	1	0	centre to centre-right	0	0	0	0
Spain	2015-12-20	2016-05-03	----------	PP	123	0	centre-right to right	0	0	0	0
Spain	2015-12-20	2016-05-03	----------	PSOE	90	0	centre-left	0	0	0	0
Spain	2015-12-20	2016-05-03	----------	Podemos	42	0	left	1	0	0	0
Spain	2015-12-20	2016-05-03	----------	ECP	12	0	left	1	0	0	0
Spain	2015-12-20	2016-05-03	----------	Compromis–Podemos–EUPV	9	0	left	1	0	0	0
Spain	2015-12-20	2016-05-03	----------	EM	6	0	left	1	0	0	0
Spain	2015-12-20	2016-05-03	----------	Cs	40	0	centre to centre-right	0	0	0	0
Spain	2015-12-20	2016-05-03	----------	IU	2	0	left to far-left	0	0	0	0
Spain	2015-12-20	2016-05-03	----------	ERC	9	0	centre-left to left	0	0	0	0
Spain	2015-12-20	2016-05-03	----------	DiL	8	0	centre-right	0	0	0	0
Spain	2015-12-20	2016-05-03	----------	PNV/EAJ	6	0	centre-right	0	0	0	0
Spain	2015-12-20	2016-05-03	----------	EHBildu	2	0	left	0	0	0	0
Spain	2015-12-20	2016-05-03	----------	CC	1	0	centre to centre-right	0	0	0	0
Spain	2011-11-20	----------	2011-12-22	PP	186	1	centre-right to right	0	0	0	0
Spain	2011-11-20	----------	2011-12-22	PSOE	110	0	centre-left	0	0	0	0
Spain	2011-11-20	----------	2011-12-22	IU	11	0	left to far-left	0	0	0	0
Spain	2011-11-20	----------	2011-12-22	UPyD	5	0	centre	0	0	0	0
Spain	2011-11-20	----------	2011-12-22	CiU	16	0	centre to centre-right	0	0	0	0
Spain	2011-11-20	----------	2011-12-22	Amaiur	7	0	left	0	0	0	0
Spain	2011-11-20	----------	2011-12-22	PNV/EAJ	5	0	centre-right	0	0	0	0
Spain	2011-11-20	----------	2011-12-22	ERC	3	0	centre-left to left	0	0	0	0
Spain	2011-11-20	----------	2011-12-22	BNG	2	0	left	0	0	0	0
Spain	2011-11-20	----------	2011-12-22	CC	2	0	centre to centre-right	0	0	0	0
Spain	2011-11-20	----------	2011-12-22	C-Q	1	0	left	0	0	0	0
Spain	2011-11-20	----------	2011-12-22	FAC	1	0	centre-right	0	0	0	0
Spain	2011-11-20	----------	2011-12-22	GBai	1	0	centre-left	0	0	0	0
Spain	2008-03-09	----------	2008-04-14	PSOE	169	1	centre-left	0	0	0	0
Spain	2008-03-09	----------	2008-04-14	PP	154	0	centre-right to right	0	0	0	0
Spain	2008-03-09	----------	2008-04-14	IU	2	0	left to far-left	0	0	0	0
Spain	2008-03-09	----------	2008-04-14	CiU	10	0	centre to centre-right	0	0	0	0
Spain	2008-03-09	----------	2008-04-14	PNV/EAJ	6	0	centre-right	0	0	0	0
Spain	2008-03-09	----------	2008-04-14	UPyD	1	0	centre	0	0	0	0
Spain	2008-03-09	----------	2008-04-14	ERC	3	0	centre-left to left	0	0	0	0
Spain	2008-03-09	----------	2008-04-14	BNG	2	0	left	0	0	0	0
Spain	2008-03-09	----------	2008-04-14	CC	2	0	centre to centre-right	0	0	0	0
Spain	2008-03-09	----------	2008-04-14	NaBai	1	0	centre-left to left	0	0	0	0
Spain	2004-03-14	----------	2004-04-18	PSOE	164	1	centre-left	0	0	0	0
Spain	2004-03-14	----------	2004-04-18	PP	148	0	centre-right to right	0	0	0	0
Spain	2004-03-14	----------	2004-04-18	IU	5	0	left to far-left	0	0	0	0
Spain	2004-03-14	----------	2004-04-18	CiU	10	0	centre to centre-right	0	0	0	0
Spain	2004-03-14	----------	2004-04-18	ERC	8	0	centre-left to left	0	0	0	0
Spain	2004-03-14	----------	2004-04-18	PNV/EAJ	7	0	centre-right	0	0	0	0
Spain	2004-03-14	----------	2004-04-18	CC	3	0	centre to centre-right	0	0	0	0
Spain	2004-03-14	----------	2004-04-18	BNG	2	0	left	0	0	0	0
Spain	2004-03-14	----------	2004-04-18	CHA	1	0	left	0	0	0	0
Spain	2004-03-14	----------	2004-04-18	EA	1	0	left	0	0	0	0
Spain	2004-03-14	----------	2004-04-18	NaBai	1	0	centre-left to left	0	0	0	0
Spain	2000-03-12	----------	2000-04-28	PP	183	1	centre-right to right	0	0	0	0
Spain	2000-03-12	----------	2000-04-28	PSOE	125	0	centre-left	0	0	0	0
Spain	2000-03-12	----------	2000-04-28	IU	8	0	left to far-left	0	0	0	0
Spain	2000-03-12	----------	2000-04-28	CiU	15	0	centre to centre-right	0	0	0	0
Spain	2000-03-12	----------	2000-04-28	PNV/EAJ	7	0	centre-right	0	0	0	0
Spain	2000-03-12	----------	2000-04-28	BNG	3	0	left	0	0	0	0
Spain	2000-03-12	----------	2000-04-28	CC	4	0	centre to centre-right	0	0	0	0
Spain	2000-03-12	----------	2000-04-28	PA	1	0	centre-left	0	0	0	0
Spain	2000-03-12	----------	2000-04-28	ERC	1	0	centre-left to left	0	0	0	0
Spain	2000-03-12	----------	2000-04-28	ICV	1	0	left	0	0	0	0
Spain	2000-03-12	----------	2000-04-28	EA	1	0	left	0	0	0	0
Spain	2000-03-12	----------	2000-04-28	CHA	1	0	left	0	0	0	0
Spain	1996-03-03	----------	1996-05-06	PP	156	1	centre-right to right	0	0	0	0
Spain	1996-03-03	----------	1996-05-06	PSOE	141	0	centre-left	0	0	0	0
Spain	1996-03-03	----------	1996-05-06	IU	21	0	left to far-left	0	0	0	0
Spain	1996-03-03	----------	1996-05-06	CiU	16	0	centre to centre-right	0	0	0	0
Spain	1996-03-03	----------	1996-05-06	PNV/EAJ	5	0	centre-right	0	0	0	0
Spain	1996-03-03	----------	1996-05-06	CC	4	0	centre to centre-right	0	0	0	0
Spain	1996-03-03	----------	1996-05-06	BNG	2	0	left	0	0	0	0
Spain	1996-03-03	----------	1996-05-06	HB	2	0	far-left	0	0	0	0
Spain	1996-03-03	----------	1996-05-06	ERC	1	0	centre-left to left	0	0	0	0
Spain	1996-03-03	----------	1996-05-06	EA	1	0	left	0	0	0	0
Spain	1996-03-03	----------	1996-05-06	UV	1	0	right	0	0	0	0
Spain	1993-06-06	----------	1993-07-14	PSOE	159	1	centre-left	0	0	0	0
Spain	1993-06-06	----------	1993-07-14	PP	141	0	centre-right to right	0	0	0	0
Spain	1993-06-06	----------	1993-07-14	IU	18	0	left to far-left	0	0	0	0
Spain	1993-06-06	----------	1993-07-14	CiU	17	0	centre to centre-right	0	0	0	0
Spain	1993-06-06	----------	1993-07-14	PNV/EAJ	5	0	centre-right	0	0	0	0
Spain	1993-06-06	----------	1993-07-14	CC	4	0	centre to centre-right	0	0	0	0
Spain	1993-06-06	----------	1993-07-14	HB	2	0	far-left	0	0	0	0
Spain	1993-06-06	----------	1993-07-14	ERC	1	0	centre-left to left	0	0	0	0
Spain	1993-06-06	----------	1993-07-14	PAR	1	0	centre	0	0	0	0
Spain	1993-06-06	----------	1993-07-14	EA	1	0	left	0	0	0	0
Spain	1993-06-06	----------	1993-07-14	UV	1	0	right	0	0	0	0
Spain	1989-10-29	----------	1989-12-07	PSOE	175	1	centre-left	0	0	0	0
Spain	1989-10-29	----------	1989-12-07	PP	107	0	centre-right to right	0	0	0	0
Spain	1989-10-29	----------	1989-12-07	IU	17	0	left to far-left	0	0	0	0
Spain	1989-10-29	----------	1989-12-07	CDS	14	0	centre to centre-left	0	0	0	0
Spain	1989-10-29	----------	1989-12-07	CiU	18	0	centre to centre-right	0	0	0	0
Spain	1989-10-29	----------	1989-12-07	PNV/EAJ	5	0	centre-right	0	0	0	0
Spain	1989-10-29	----------	1989-12-07	HB	4	0	far-left	0	0	0	0
Spain	1989-10-29	----------	1989-12-07	PA	2	0	centre-left	0	0	0	0
Spain	1989-10-29	----------	1989-12-07	UV	2	0	right	0	0	0	0
Spain	1989-10-29	----------	1989-12-07	EA	2	0	left	0	0	0	0
Spain	1989-10-29	----------	1989-12-07	EE	2	0	left	0	0	0	0
[truncated: 184 more rows]
