# Supplementary material for: A signed network perspective on the government formation process in parliamentary democracies
Source: Sci Rep. 2021 Mar 4;11:5134. doi: 10.1038/s41598-021-84147-3 (PMC7933210; doi:10.1038/s41598-021-84147-3)
Supplement: Supplementary file 4 — Supplementary Information 4. [file 41598_2021_84147_MOESM4_ESM.xlsx]

## Sheet: Scenario I
Country	DateElection	days_failure	frustration_failure	correlation_failure	days	frustration	correlation	rhoGov	etaGov	rhoGov_Mean	etaGov_Mean
Albania	2017-06-25				80	15.3669	0.452288	1	1	0.529167	0.916471
Albania	2013-06-23				84	20.0863		0.75	0.96551
Albania	2009-06-28				81	6.70504		0.666667	0.998163
Albania	2005-07-03				70	33.4532		0.75	0.998163
Albania	2001-07-08				66	16.4748		0.2	0.949499
Albania	1997-07-06				18	13.026		0.2	0.815182
Albania	1996-06-02				39	1.45324		0.333333	0.699454
Albania	1992-03-29				15	5.79856		0.333333	0.905797
Andorra	2019-04-07				45	6.96296	0.67671	0.666667	0.958974	0.895833	0.992321
Andorra	2015-03-01				31	3.40741		1	1
Andorra	2011-04-03				39	0.888889		1	1
Andorra	2009-04-26				44	2.44444		1	1
Andorra	2005-04-24				33	1.48148		1	1
Andorra	2001-03-04				32	3.85185		1	1
Andorra	1997-02-16				33	3.55556		1	1
Andorra	1993-12-12				53	8.96296		0.5	0.979592
Austria	2019-09-29				100	45.6154	0.564596	1	1	0.615385	0.90029
Austria	2017-10-15				64	42.2857		0.5	0.959951
Austria	2013-09-29				78	51.9451		0.5	0.993311
Austria	2008-09-28				65	48.8901		0.5	0.967511
Austria	2006-10-01				102	37.6154		0.5	0.784843
Austria	2002-11-24				96	28.4066		0.5	0.998803
Austria	1999-10-03				124	39.7143		1	1
Austria	1995-12-17				86	39.2418		0.5	0.88172
Austria	1994-10-09				51	42.7143		0.5	0.923022
Austria	1990-10-07				71	30.5495		0.5	0.719235
Austria	1986-11-23				59	22.2637		0.5	0.488278
Austria	1983-04-24				30	10.6813		0.5	0.987097
Austria	1979-05-06				30	9.30769		1	1
Belgium	2019-05-26				494	59.9329	0.518262	0.857143	0.969956	0.796259	0.948063
Belgium	2014-05-25				139	56.1879		0.75	0.982222
Belgium	2010-06-13				541	57.5705		0.833333	0.9216
Belgium	2007-06-10				284	58.094		0.8	0.9216
Belgium	2003-05-18				55	54.0134		0.75	0.913956
Belgium	1999-06-13				29	58.8188		0.833333	0.935822
Belgium	1995-05-21				33	56.698		0.75	0.991289
Bosnia Herzegovina	2018-10-07				442	16.5854	0.373085	0.833333	0.943311	0.790476	0.829932
Bosnia Herzegovina	2014-10-12				170	15.8537		0.8	0.979592
Bosnia Herzegovina	2010-10-03				495	15.9024		0.666667	0.725624
Bosnia Herzegovina	2006-10-01				102	15.5122		0.857143	0.773243
Bosnia Herzegovina	2002-10-05				100	16.0976		0.75	0.99093
Bosnia Herzegovina	2000-11-11				103	15.6098		1	0.963719
Bosnia Herzegovina	1998-09-13				144	12.1463		0.666667	0.918367
Bosnia Herzegovina	1996-09-14				111	8.87805		0.75	0.344671
Bulgaria	2017-03-26				39	49.4895	0.405256	0.5	0.999792	0.574074	0.976751
Bulgaria	2014-10-05				33	72.9038		0.5	0.988333
Bulgaria	2013-05-12				17	43.9749		0.5	1
Bulgaria	2009-07-05				22	47.6736		0	1
Bulgaria	2005-06-25				53	70.3431		0.666667	0.833264
Bulgaria	2001-06-17				37	37.8828		1	0.969375
Bulgaria	1997-04-19				32	27.3808		1	1
Bulgaria	1994-12-18				38	32.41		1	1
Bulgaria	1991-10-13				26	21.2887		0	1
Croatia	2020-07-05				18	40.72	0.385728	1	0.980702	0.940741	0.989115
Croatia	2016-09-11				38	43.12		1	0.992632
Croatia	2015-11-08				75	44.8533		1	0.990175
Croatia	2011-12-04				19	36.1467		0.666667	0.998947
Croatia	2007-11-25				48	26.8289		1	1
Croatia	2003-11-23				30	40.026		1	0.981685
Croatia	2000-01-03				30	43.1067		0.8	0.957895
Croatia	1995-10-29				30	18.3016		1	1
Croatia	1992-08-02				10	17.2993		1	1
Czech Republic	2017-10-21	53	58.7337	-0.0613586	249	58.7337	-0.17524	1	0.9516	0.583333	0.979993
Czech Republic	2013-10-26	95	64.7236		95	64.7236		0.666667	0.987999
Czech Republic	2010-05-29	45	55.9799		45	55.9799		0.666667	0.968472
Czech Republic	2006-06-03	93	35.5879		220	35.5879		0.333333	1
Czech Republic	2002-06-15	30	47.5578		30	47.5578		1	1
Czech Republic	1998-06-20	32	46.3618		32	46.3618		0	0.932773
Czech Republic	1996-06-01	33	52.0402		33	52.0402		0.333333	1
Czech Republic	1992-06-06	26	58.8241		26	58.8241		0.666667	0.999099
Denmark	2019-06-05				22	60.5955	0.575987	1	0.785019	0.775641	0.906021
Denmark	2015-06-18				10	60.0449		1	0.615481
Denmark	2011-09-15				18	59.2921		0.666667	0.980524
Denmark	2007-11-13				10	57.7303		1	0.918851
Denmark	2005-02-08				10	54.8202		0.5	0.952559
Denmark	2001-11-20				7	51.573		1	0.961798
Denmark	1998-03-11				12	53.4831		1	0.952559
Denmark	1994-09-21				6	52.0449		1	0.973783
Denmark	1990-12-12				6	50.5618		1	0.883895
Denmark	1988-05-10				24	57.6067		0.666667	0.936829
Denmark	1987-09-08				2	57.5955		0.75	0.952559
Denmark	1984-01-10				9	55.8539		0.5	0.980524
Denmark	1981-12-08				22	58.5169		0	0.883895
Estonia	2019-03-03				57	26.76	-0.4886	0.333333	0.985849	0.5	0.982533
Estonia	2015-03-01				39	29.38		0.666667	0.971765
Estonia	2011-03-06				31	24.5		0.5	0.989011
Estonia	2007-03-04				32	27.66		0.333333	0.964706
Estonia	2003-03-02				39	29.3		0.666667	0.966981
Estonia	1999-03-07				18	32.46		0.333333	0.997647
Estonia	1995-03-05				43	26.46		0.5	0.984301
Estonia	1992-09-20				31	33.72		0.666667	1
Finland	2019-04-14				53	68.8945	0.796023	0.8	0.9744	0.68125	0.925113
Finland	2015-04-19				40	66.1005		0.666667	0.9424
Finland	2011-04-17				66	66.0302		0.666667	0.9375
Finland	2007-03-18				32	61.3266		0.5	0.9375
Finland	2003-03-16				32	59.7286		0.666667	0.9744
Finland	1999-03-21				25	61.4774		0.8	0.8479
Finland	1995-03-19				25	59.4573		0.6	0.8064
Finland	1991-03-17				40	62.1809		0.75	0.9804
Germany	2017-09-24				171	202.472	0.696325	0.333333	0.985892	0.5	0.921884
Germany	2013-09-22				86	90.6127		0.333333	0.643167
Germany	2009-09-27				31	154.57		0.666667	0.995605
Germany	2005-09-18				65	130.016		0.333333	0.792422
Germany	2002-09-22				30	86.4884		0.5	0.999802
Germany	1998-09-27				30	104.189		0.5	0.999017
Germany	1994-10-16				32	104.906		1	1
Germany	1990-12-02				47	81.2073		0.333333	0.959167
Greece	2019-07-07	2	39.7258	0.613976	2	39.7258	-0.0640095	1	1	0.878788	0.995992
Greece	2015-09-20	3	57.6656		3	57.6656		0.5	0.9996
Greece	2015-01-25	2	53.1237		2	53.1237		0.5	0.993644
Greece	2012-06-17	4	70.4816		4	70.4816		0.666667	0.962665
Greece	2012-05-06	11	88.2475
Greece	2009-10-04	3	35.0635		3	35.0635		1	1
Greece	2007-09-16	3	35.8528		3	35.8528		1	1
Greece	2004-03-07	3	14.5686		3	14.5686		1	1
Greece	2000-04-09	4	14.6555		4	14.6555		1	1
Greece	1996-09-22	3	23.6722		3	23.6722		1	1
Greece	1993-10-10	3	14.709		3	14.709		1	1
Greece	1990-04-08	3	23.4181		3	23.4181		1	1
Hungary	2010-04-25				34	46.8519	0.68567	0.5	0.896268	0.583333	0.942489
Hungary	2006-04-23				23	45.387		0.5	0.992348
Hungary	2002-04-21				36	38.9403		1	1
Hungary	1998-05-24				43	81.2727		0.333333	0.989501
Hungary	1994-05-29				47	61.2		0.5	0.811613
Hungary	1990-04-08				45	90.3273		0.666667	0.965207
Iceland	2017-10-28				33	22.2258	0.610616	0.666667	0.987903	0.583333	0.960936
Iceland	2016-10-29				74	19.4516		1	1
Iceland	2013-04-27				26	17.5484		0.5	0.957661
Iceland	2009-04-25				15	16.7742		0.5	0.99596
Iceland	2007-05-12				12	14.3548		0.5	0.866935
Iceland	2003-05-10				13	14.7742		0.5	0.993952
Iceland	1999-05-08				20	13.4839		0.5	0.957661
Iceland	1995-04-08				15	15.8065		0.5	0.927419
Ireland	2020-02-08				140	51.1899	0.897139	0.666667	0.996835	0.690476	0.952783
Ireland	2016-02-26				70	46.0385		1	0.858812
Ireland	2011-02-25				12	35.3939		0.5	0.869862
Ireland	2007-05-24				21	27.9515		0.666667	0.998694
Ireland	2002-05-17				20	32.7152		0.5	0.992887
Ireland	1997-06-06				20	27.697		1	0.999419
Ireland	1992-11-25				48	35.7455		0.5	0.952969
Italy	2018-03-04				89	170.397	0.0551338	0.5	0.988754	0.724702	0.969315
Italy	2013-02-25				62	135.781		0.75	0.84
Italy	2008-04-14				24	110.299		0.666667	0.991524
Italy	2006-04-10				37	186.779		0.714286	0.992099
Italy	2001-05-13				29	194.906		0.75	0.97678
Italy	1996-04-21				27	212.763		1	0.98835
Italy	1994-03-28				44	216.49		0.666667	0.979592
Italy	1992-04-05				84	205.024		0.75	0.99742
Latvia	2018-10-06				109	34.7071	0.64634	0.6	0.8976	0.492593	0.945282
Latvia	2014-10-04				32	30.8485		0.666667	0.951981
Latvia	2011-09-17				38	28.202		0.333333	0.985994
Latvia	2010-10-02				32	24.8485		0.333333	0.932773
Latvia	2006-10-07				31	33.6768		0.75	0.9676
Latvia	2002-10-05				33	30.3838		0.25	0.990396
Latvia	1998-10-03				54	32.1212		0.333333	0.993998
Latvia	1995-10-01				81	37.1919		0.666667	0.7884
Latvia	1993-06-06				58	30.5253		0.5	0.9988
Luxembourg	2018-10-14				52	17.1186	0.613326	1	0.998889	0.583333	0.93167
Luxembourg	2013-10-20				45	15.0169		0.666667	0.996663
Luxembourg	2009-06-07				46	13.6949		0.5	0.91
Luxembourg	2004-06-13				48	14.5085		0.5	0.929922
Luxembourg	1999-06-13				55	16.4746		0.5	0.983315
Luxembourg	1994-06-12				31	14.8814		0.5	0.929922
Luxembourg	1989-06-18				26	14.339		0.5	0.888889
Luxembourg	1984-06-17				33	12.6349		0.5	0.815764
North Macedonia	2020-07-15				46	23.3109	0.0189355	0.666667	0.998889	0.613889	0.917094
North Macedonia	2016-12-11				171	17.3277		0.666667	0.999166
North Macedonia	2014-04-27				53	18.6557		0.5	0.909572
North Macedonia	2011-06-05				53	19.541		0.5	0.977754
North Macedonia	2008-06-01				55	17.4286		0.5	0.879699
North Macedonia	2006-07-05				54	40.2857		0.888889	0.993056
North Macedonia	2002-09-15				47	18.4874		0.5	0.928889
North Macedonia	1998-11-01				29	29.9664		0.666667	0.953056
North Macedonia	1994-10-30				51	6.43697		0.25	0.570859
North Macedonia	1990-11-25				115	36.0504		1	0.96
Moldova	2019-02-24				104	23.02	0.629332	0.5	0.968254	0.708333	0.984442
Moldova	2014-11-30				80	29.88		0.5	0.974057
Moldova	2010-11-28				47	19.68		0.333333	0.976359
Moldova	2009-07-29				58	20.42		1	1
Moldova	2005-03-06				44	7.48		1	1
Moldova	2001-02-25				53	4.18		1	1
Moldova	1998-03-22				61	21.28		0.333333	0.956863
Moldova	1994-02-27				37	12.7961		1	1
Netherlands	2017-03-15				225	56.8993	0.658078	1	0.999822	0.708333	0.946118
Netherlands	2012-09-12				54	49.0201		0.5	0.997156
Netherlands	2010-06-09				127	53.1141		1	0.905956
Netherlands	2006-11-22				92	48.2416		0.666667	0.995556
Netherlands	2003-01-22				125	43.6779		0.666667	0.9984
Netherlands	2002-05-15				68	49.4362		0.666667	0.9424
Netherlands	1998-05-06				89	44.1342		0.666667	0.913956
Netherlands	1994-05-03				111	47.6242		0.666667	0.948622
Netherlands	1989-09-06				62	35.2617		0.5	0.860622
Netherlands	1986-05-21				54	32.4564		0.5	0.996434
Netherlands	1982-09-08				57	38.3758		1	1
Netherlands	1981-05-26				108	40.2953		0.666667	0.794489
Norway	2017-09-11				125	50.6786	0.447719	0.666667	0.997199	0.583333	0.948896
Norway	2013-09-09				37	46.3095		0.5	0.992157
Norway	2009-09-14				36	43.2024		0.666667	0.99972
Norway	2005-09-12				35	47.7381		0.666667	0.99916
Norway	2001-09-10				39	51.9878		0.666667	0.93829
Norway	1997-09-15				32	44.939		0.666667	0.759036
Norway	1993-09-13				24	41.9268		0	0.964737
Norway	1989-09-11				35	43.8293		1	0.938566
Norway	1985-09-09				25	27.8462		0	1
Norway	1981-09-14				30	29		1	0.9001
Serbia	2020-06-21				129	10.3775	-0.0308812	0.333333	0.376544	0.544444	0.764375
Serbia	2016-04-24				109	48.0321		0.5	0.923728
Serbia	2014-03-16				42	23.2691		0.5	0.667034
Serbia	2012-05-06				82	73.9197		0.6	0.620544
Serbia	2008-05-11				57	53.3012		0.666667	0.999936
Serbia	2007-01-21				114	70.3936		0.666667	0.998464
Slovakia	2020-02-29				21	41.1007	0.176086	0.75	0.930377	0.564815	0.981425
Slovakia	2016-03-05				18	48.8859		0.75	0.982222
Slovakia	2012-03-10				25	23.9329		1	1
Slovakia	2010-06-12				26	37.8389		0.25	0.997333
Slovakia	2006-06-17				17	44.2953		0.666667	0.985024
Slovakia	2002-09-21				25	50.8322		0.25	0.9984
Slovakia	1998-09-26				34	43.8658		0.75	0.94391
Slovakia	1994-10-01				73	44.6846		0.666667	0.995556
Slovakia	1992-06-06				18	28.7248		0	1
Slovenia	2018-06-03				102	32.1124	0.37158	0.8	0.998025	0.73125	0.980494
Slovenia	2014-07-13				67	23.573		0.666667	0.975802
Slovenia	2011-12-04				68	26.2472		0.8	0.987654
Slovenia	2008-09-21				61	24.9213		0.75	0.987654
Slovenia	2004-10-03				61	26.9213		0.75	0.992099
Slovenia	2000-10-15				46	26.764		0.666667	0.96
Slovenia	1996-11-10				109	29.0337		0.666667	0.992099
Slovenia	1992-12-06				50	31.7079		0.75	0.950617
Spain	2019-11-10	64	100.521	0.851809	64	100.521	0.726467	1	0.986939	1	0.990505
Spain	2019-04-28	149	104.476
Spain	2016-06-26	131	91.0659		131	91.0659		1	0.952849
Spain	2015-12-20	135	98.0115
Spain	2011-11-20	32	40.9742		32	40.9742		1	1
Spain	2008-03-09	36	25.255		36	25.255		1	0.998824
Spain	2004-03-14	35	34.9456		35	34.9456		1	0.996049
Spain	2000-03-12	47	34.086		47	34.086		1	1
Spain	1996-03-03	64	46.659		64	46.659		1	0.988212
Spain	1993-06-06	38	44.2063		38	44.2063		1	0.991673
Spain	1989-10-29	39	52.4585		39	52.4585		1	1
Sweden	2018-09-09				134	112.851	0.550138	1	0.887619	0.590909	0.975088
Sweden	2014-09-14				19	104.908		0.5	0.956256
Sweden	2010-09-19				17	97.8621		0.5	0.999934
Sweden	2006-09-17				19	90.6609		0.75	0.999672
Sweden	2002-09-15				16	92.1667		0	0.969458
Sweden	1998-09-20				17	93.4885		0	0.937865
Sweden	1994-09-18				19	75.1322		1	0.994088
Sweden	1991-09-15				19	91.592		0.75	0.999737
Sweden	1988-09-18				16	79.5172		1	0.988833
Sweden	1985-09-15				16	72		1	0.992509
Sweden	1982-09-19				19	63.5517		0	1
UK	2019-12-12				4	57.5494	0.412037	1	1	0.95	0.998539
UK	2017-06-08				18	61.6235		1	0.999468
UK	2015-05-07				4	68.8765		1	1
UK	2010-05-06				6	72.5401		0.5	0.985926
UK	2005-05-05				1	63.4907		1	1
UK	2001-06-07				1	45.7872		1	1
UK	1997-05-01				2	42.7519		1	1
UK	1992-04-09				2	38.8492		1	1
UK	1987-06-11				2	34.2096		1	1
UK	1983-06-09				2	30.604		1	1

## Sheet: Scenario II
Country	DateElection	days_failure	frustration_failure	correlation_failure	days	frustration	correlation	rhoGov	etaGov	rhoGov_Mean	etaGov_Mean
Albania	2017-06-25				80	5.32798	0.237846	1	0.807889	0.679167	0.853729
Albania	2013-06-23				84	0		1	1
Albania	2009-06-28				81	0.950465		0.666667	0.879871
Albania	2005-07-03				70	13.6044		0.5	0.912038
Albania	2001-07-08				66	5.29513		0.8	0.890383
Albania	1997-07-06				18	2.30292		0.8	0.873537
Albania	1996-06-02				39	0.639779		0.333333	0.64275
Albania	1992-03-29				15	1.59903		0.333333	0.823366
Andorra	2019-04-07				45	3.27681	0.83614	0.666667	0.875561	0.895833	0.836656
Andorra	2015-03-01				31	0.930338		1	0.705081
Andorra	2011-04-03				39	0.955903		1	1
Andorra	2009-04-26				44	1.25453		1	1
Andorra	2005-04-24				33	0.885241		1	0.970721
Andorra	2001-03-04				32	0.839804		1	0.828727
Andorra	1997-02-16				33	0.511082		1	0.616414
Andorra	1993-12-12				53	3.02701		0.5	0.696745
Austria	2019-09-29				100	20.5647	0.483543	0.5	0.743245	0.653846	0.808168
Austria	2017-10-15				64	18.3883		1	1
Austria	2013-09-29				78	23.1701		0.5	0.7165
Austria	2008-09-28				65	16.4837		0.5	0.716971
Austria	2006-10-01				102	10.7399		0.5	0.613496
Austria	2002-11-24				96	11.0446		1	1
Austria	1999-10-03				124	16.2807		1	1
Austria	1995-12-17				86	16.5589		0.5	0.796428
Austria	1994-10-09				51	17.5286		0.5	0.79224
Austria	1990-10-07				71	14.4459		0.5	0.709383
Austria	1986-11-23				59	10.8316		0.5	0.558772
Austria	1983-04-24				30	5.05194		0.5	0.859152
Austria	1979-05-06				30	4.41872		1	1
Belgium	2019-05-26				494	24.3417	0.370746	0.857143	0.797128	0.612925	0.733793
Belgium	2014-05-25				139	22.6882		0.75	0.894496
Belgium	2010-06-13				541	27.5007		0.5	0.724369
Belgium	2007-06-10				284	22.7996		0.6	0.630741
Belgium	2003-05-18				55	23.8102		0.75	0.712881
Belgium	1999-06-13				29	28.6983		0.333333	0.696904
Belgium	1995-05-21				33	12.6693		0.5	0.680032
Bosnia Herzegovina	2018-10-07				442	7.95647	0.537131	0.5	0.662678	0.565179	0.65123
Bosnia Herzegovina	2014-10-12				170	7.26864		0.8	0.855341
Bosnia Herzegovina	2010-10-03				495	8.38758		0.666667	0.590073
Bosnia Herzegovina	2006-10-01				102	6.52887		0.571429	0.557005
Bosnia Herzegovina	2002-10-05				100	8.57316		0.5	0.705071
Bosnia Herzegovina	2000-11-11				103	5.9698		0.4	0.752429
Bosnia Herzegovina	1998-09-13				144	4.34838		0.333333	0.607935
Bosnia Herzegovina	1996-09-14				111	4.59581		0.75	0.479312
Bulgaria	2017-03-26				39	12.8172	0.493102	0.5	0.740182	0.740741	0.821814
Bulgaria	2014-10-05				33	33.2697		1	0.664605
Bulgaria	2013-05-12				17	14.4948		0.5	1
Bulgaria	2009-07-05				22	20.2035		1	0.753607
Bulgaria	2005-06-25				53	36.9963		0.666667	0.864113
Bulgaria	2001-06-17				37	18.8164		1	0.856133
Bulgaria	1997-04-19				32	6.66071		1	0.640274
Bulgaria	1994-12-18				38	13.4245		1	0.877413
Bulgaria	1991-10-13				26	8.38338		0	1
Croatia	2020-07-05				18	11.0221	-0.126537	0.5	0.752931	0.785185	0.84259
Croatia	2016-09-11				38	9.32066		1	0.776348
Croatia	2015-11-08				75	8.45067		1	0.938038
Croatia	2011-12-04				19	10.0945		1	0.809129
Croatia	2007-11-25				48	11.4091		0.666667	0.861367
Croatia	2003-11-23				30	15.9539		0.5	0.78934
Croatia	2000-01-03				30	9.3171		0.4	0.722403
Croatia	1995-10-29				30	4.62544		1	1
Croatia	1992-08-02				10	9.76257		1	0.933755
Czech Republic	2017-10-21	53	27.8703	0.158091	249	27.8703	0.216439	1	0.648595	0.645833	0.793181
Czech Republic	2013-10-26	95	27.8046		95	27.8046		0.333333	0.756634
Czech Republic	2010-05-29	45	20.7655		45	20.7655		1	1
Czech Republic	2006-06-03	93	17.0121		220	17.0121		0.666667	0.961483
Czech Republic	2002-06-15	30	16.9133		30	16.9133		0.5	0.742752
Czech Republic	1998-06-20	32	20.045		32	20.045		1	0.603869
Czech Republic	1996-06-01	33	13.6112		33	13.6112		0.333333	0.794091
Czech Republic	1992-06-06	26	29.073		26	29.073		0.333333	0.838025
Denmark	2019-06-05				22	28.4212	0.45348	1	0.410662	0.692308	0.681767
Denmark	2015-06-18				10	26.75		1	0.376505
Denmark	2011-09-15				18	32.2318		0.666667	0.757262
Denmark	2007-11-13				10	26.1026		1	0.598691
Denmark	2005-02-08				10	26.8068		1	0.717109
Denmark	2001-11-20				7	15.461		1	0.730335
Denmark	1998-03-11				12	27.471		1	0.718439
Denmark	1994-09-21				6	23.1106		1	0.78161
Denmark	1990-12-12				6	14.5927		0	0.675877
Denmark	1988-05-10				24	17.0678		0.333333	0.720165
Denmark	1987-09-08				2	13.3303		0	0.869371
Denmark	1984-01-10				9	20.3714		0	0.904286
Denmark	1981-12-08				22	25.339		1	0.602665
Estonia	2019-03-03				57	9.07192	-0.249504	0.666667	0.661736	0.604167	0.799245
Estonia	2015-03-01				39	13.8499		0.666667	0.797217
Estonia	2011-03-06				31	3.55176		1	1
Estonia	2007-03-04				32	10.5847		0.333333	0.958764
Estonia	2003-03-02				39	9.27881		0.333333	0.756107
Estonia	1999-03-07				18	15.8158		0.666667	0.686729
Estonia	1995-03-05				43	13.6112		0.5	0.730467
Estonia	1992-09-20				31	12.8899		0.666667	0.802943
Finland	2019-04-14				53	29.9899	0.554586	0.8	0.930824	0.658333	0.787503
Finland	2015-04-19				40	20.639		1	0.971272
Finland	2011-04-17				66	29.4131		0.833333	0.644148
Finland	2007-03-18				32	19.0563		0.75	0.912276
Finland	2003-03-16				32	24.5907		0.333333	0.793327
Finland	1999-03-21				25	29.1901		0.4	0.537511
Finland	1995-03-19				25	18.1108		0.4	0.712865
Finland	1991-03-17				40	23.4539		0.75	0.797798
Germany	2017-09-24				171	65.6587	0.637652	0.666667	0.66935	0.791667	0.839709
Germany	2013-09-22				86	26.9841		0.333333	0.599004
Germany	2009-09-27				31	23.6927		1	1
Germany	2005-09-18				65	57.0715		0.333333	0.657933
Germany	2002-09-22				30	12.3357		1	0.875597
Germany	1998-09-27				30	35.7806		1	0.919987
Germany	1994-10-16				32	40.6224		1	1
Germany	1990-12-02				47	4.69396		1	0.9958
Greece	2019-07-07	2	15.7662	0.466895	2	15.7662	-0.138441	1	0.93101	0.878788	0.855872
Greece	2015-09-20	3	26.3885		3	26.3885		0.5	0.746067
Greece	2015-01-25	2	24.7015		2	24.7015		0.5	0.862022
Greece	2012-06-17	4	25.1915		4	25.1915		0.666667	0.83899
Greece	2012-05-06	11	29.1831
Greece	2009-10-04	3	9.00072		3	9.00072		1	0.675594
Greece	2007-09-16	3	11.3042		3	11.3042		1	0.63694
Greece	2004-03-07	3	9.19039		3	9.19039		1	0.935625
Greece	2000-04-09	4	9.10326		4	9.10326		1	0.90197
Greece	1996-09-22	3	16.6294		3	16.6294		1	0.907881
Greece	1993-10-10	3	11.3989		3	11.3989		1	0.981554
Greece	1990-04-08	3	9.02975		3	9.02975		1	0.996937
Hungary	2010-04-25				34	29.996	0.605931	1	0.997139	0.805556	0.859877
Hungary	2006-04-23				23	6.72029		1	0.952283
Hungary	2002-04-21				36	0		1	1
Hungary	1998-05-24				43	26.3447		1	0.982391
Hungary	1994-05-29				47	26.0217		0.5	0.651339
Hungary	1990-04-08				45	29.5563		0.333333	0.57611
Iceland	2017-10-28				33	7.98369	0.740597	0.666667	0.664443	0.604167	0.75921
Iceland	2016-10-29				74	9.60152		0.666667	0.886468
Iceland	2013-04-27				26	9.44827		0.5	0.824895
Iceland	2009-04-25				15	6.03628		1	0.758831
Iceland	2007-05-12				12	3.58419		0.5	0.577878
Iceland	2003-05-10				13	5.93855		0.5	0.846514
Iceland	1999-05-08				20	5.59479		0.5	0.824739
Iceland	1995-04-08				15	3.97728		0.5	0.689915
Ireland	2020-02-08				140	16.4234	0.52925	0.666667	0.837186	0.714286	0.748397
Ireland	2016-02-26				70	18.6857		1	0.536583
Ireland	2011-02-25				12	7.14412		0.5	0.581467
Ireland	2007-05-24				21	10.0627		0.333333	0.745039
Ireland	2002-05-17				20	15.011		1	0.806669
Ireland	1997-06-06				20	13.3872		0.5	0.756018
Ireland	1992-11-25				48	20.102		1	0.975819
Italy	2018-03-04				89	17.6617	0.45133	0.5	0.322264	0.875	0.786937
Italy	2013-02-25				62	62.6253		0.75	0.578205
Italy	2008-04-14				24	12.7409		1	1
Italy	2006-04-10				37	0.437381		1	0.965861
Italy	2001-05-13				29	5.89074		1	0.968264
Italy	1996-04-21				27	40.4073		1	0.83008
Italy	1994-03-28				44	32.9416		1	0.952489
Italy	1992-04-05				84	56.8232		0.75	0.678337
Latvia	2018-10-06				109	15.4685	0.479934	0.6	0.671487	0.575926	0.766003
Latvia	2014-10-04				32	12.4664		1	0.982463
Latvia	2011-09-17				38	12.4287		0.333333	0.84786
Latvia	2010-10-02				32	10.4747		0.666667	0.804328
Latvia	2006-10-07				31	16.0328		0.25	0.876049
Latvia	2002-10-05				33	10.3856		0.5	0.754368
Latvia	1998-10-03				54	15.7047		0.666667	0.778558
Latvia	1995-10-01				81	16.5392		0.666667	0.532052
Latvia	1993-06-06				58	9.71997		0.5	0.64686
Luxembourg	2018-10-14				52	6.53522	0.263775	0.333333	0.769199	0.520833	0.749831
Luxembourg	2013-10-20				45	3.09797		0.333333	0.656758
Luxembourg	2009-06-07				46	2.72727		0.5	0.601172
Luxembourg	2004-06-13				48	6.44321		0.5	0.865901
Luxembourg	1999-06-13				55	6.40439		0.5	0.70958
Luxembourg	1994-06-12				31	4.74127		1	0.872831
Luxembourg	1989-06-18				26	3.56869		0.5	0.622324
Luxembourg	1984-06-17				33	7.08751		0.5	0.900882
North Macedonia	2020-07-15				46	5.88915	-0.106948	0.666667	0.794664	0.680556	0.749048
North Macedonia	2016-12-11				171	6.76252		1	1
North Macedonia	2014-04-27				53	2.47316		0.5	0.529448
North Macedonia	2011-06-05				53	8.69411		0.5	0.778151
North Macedonia	2008-06-01				55	4.54667		0.5	0.607017
North Macedonia	2006-07-05				54	14.6439		0.888889	0.982693
North Macedonia	2002-09-15				47	11.2775		0.5	0.95938
North Macedonia	1998-11-01				29	8.58973		1	0.73269
North Macedonia	1994-10-30				51	2.47024		0.75	0.666401
North Macedonia	1990-11-25				115	5.93337		0.5	0.440035
Moldova	2019-02-24				104	10.3398	0.501013	0.5	0.900434	0.614583	0.775957
Moldova	2014-11-30				80	1.74392		0.5	0.562089
Moldova	2010-11-28				47	3.3279		0.333333	0.616131
Moldova	2009-07-29				58	8.51729		0.25	0.910056
Moldova	2005-03-06				44	1.8556		1	0.786341
Moldova	2001-02-25				53	2.23645		1	0.767666
Moldova	1998-03-22				61	7.85307		0.333333	0.734427
Moldova	1994-02-27				37	4.90377		1	0.930515
Netherlands	2017-03-15				225	24.528	0.504932	0.75	0.775328	0.659722	0.788378
Netherlands	2012-09-12				54	16.5447		0.5	0.63429
Netherlands	2010-06-09				127	21.9805		1	0.70169
Netherlands	2006-11-22				92	23.8359		0.666667	0.894375
Netherlands	2003-01-22				125	18.3976		0.333333	0.734962
Netherlands	2002-05-15				68	24.6207		0.333333	0.891156
Netherlands	1998-05-06				89	13.0844		0.666667	0.597078
Netherlands	1994-05-03				111	22.1042		0.666667	0.740276
Netherlands	1989-09-06				62	19.0153		0.5	0.915237
Netherlands	1986-05-21				54	14.8377		1	0.898542
Netherlands	1982-09-08				57	14.0846		0.5	0.754481
Netherlands	1981-05-26				108	16.181		1	0.923126
Norway	2017-09-11				125	26.5901	0.573223	1	0.977612	0.866667	0.788886
Norway	2013-09-09				37	11.8562		0	1
Norway	2009-09-14				36	17.5465		1	0.993434
Norway	2005-09-12				35	12.7891		1	0.860531
Norway	2001-09-10				39	20.1527		0.666667	0.701741
Norway	1997-09-15				32	24.8306		1	0.550315
Norway	1993-09-13				24	16.4207		1	0.629102
Norway	1989-09-11				35	14.8514		1	0.767932
Norway	1985-09-09				25	3.8342		1	0.983504
Norway	1981-09-14				30	4.55434		1	0.42469
Serbia	2020-06-21				129	1.43434	-0.304325	0.666667	0.663916	0.511111	0.723731
Serbia	2016-04-24				109	34.6749		0.5	0.887119
Serbia	2014-03-16				42	20.165		0.5	0.754665
Serbia	2012-05-06				82	30.1895		0.4	0.436791
Serbia	2008-05-11				57	28.0405		0.333333	0.872138
Serbia	2007-01-21				114	26.5681		0.666667	0.727757
Slovakia	2020-02-29				21	20.8577	-0.286465	1	1	0.675926	0.770695
Slovakia	2016-03-05				18	19.5287		0.75	0.767349
Slovakia	2012-03-10				25	12.1696		1	0.913836
Slovakia	2010-06-12				26	17.2124		0.25	0.821041
Slovakia	2006-06-17				17	24.6715		0.666667	0.792369
Slovakia	2002-09-21				25	19.1467		0.5	0.664019
Slovakia	1998-09-26				34	20.9746		0.25	0.752287
Slovakia	1994-10-01				73	13.1063		0.666667	0.651855
Slovakia	1992-06-06				18	8.94037		1	0.573504
Slovenia	2018-06-03				102	14.7803	0.894182	0.2	0.842242	0.68125	0.804142
Slovenia	2014-07-13				67	11.2272		0.666667	0.825545
Slovenia	2011-12-04				68	13.3459		1	0.875813
Slovenia	2008-09-21				61	11.7542		0.75	0.898037
Slovenia	2004-10-03				61	11.821		0.75	0.817061
Slovenia	2000-10-15				46	10.9448		0.666667	0.648138
Slovenia	1996-11-10				109	15.1428		0.666667	0.80145
Slovenia	1992-12-06				50	12.4502		0.75	0.724851
Spain	2019-11-10	64	40.9736	0.745814	64	40.9736	0.558557	1	0.817917	0.666667	0.890235
Spain	2019-04-28	149	44.5368
Spain	2016-06-26	131	27.0832		131	27.0832		0	0.90137
Spain	2015-12-20	135	30.4406
Spain	2011-11-20	32	17.1021		32	17.1021		1	0.937543
Spain	2008-03-09	36	8.3032		36	8.3032		0	0.992068
Spain	2004-03-14	35	8.86638		35	8.86638		1	0.799513
Spain	2000-03-12	47	11.5435		47	11.5435		1	0.914552
Spain	1996-03-03	64	26.8646		64	26.8646		0	0.980585
Spain	1993-06-06	38	15.1484		38	15.1484		1	0.842813
Spain	1989-10-29	39	17.4234		39	17.4234		1	0.825757
Sweden	2018-09-09				134	21.4337	-0.279833	0	0.581322	0.795455	0.773464
Sweden	2014-09-14				19	28.5144		0	0.933345
Sweden	2010-09-19				17	8.12387		1	0.915163
Sweden	2006-09-17				19	15.1698		1	1
Sweden	2002-09-15				16	46.2685		1	0.719094
Sweden	1998-09-20				17	64.1388		1	0.698256
Sweden	1994-09-18				19	41.3613		1	0.651904
Sweden	1991-09-15				19	36.0729		0.75	0.692905
Sweden	1988-09-18				16	49.5556		1	0.773333
Sweden	1985-09-15				16	40.5863		1	0.81812
Sweden	1982-09-19				19	27.4537		1	0.724664
UK	2019-12-12				4	16.7191	-0.223987	1	0.968182	0.95	0.942057
UK	2017-06-08				18	17.7985		1	0.95716
UK	2015-05-07				4	22.753		1	0.951632
UK	2010-05-06				6	30.0983		0.5	0.91339
UK	2005-05-05				1	41.9907		1	0.923051
UK	2001-06-07				1	20.9074		1	0.778093
UK	1997-05-01				2	47.9873		1	0.959845
UK	1992-04-09				2	16.943		1	0.99693
UK	1987-06-11				2	13.2528		1	0.997731
UK	1983-06-09				2	17.7829		1	0.974559

## Sheet: Scenario III
Country	DateElection	days_failure	frustration_failure	correlation_failure	days	frustration	correlation	rhoGov	etaGov	rhoGov_Mean	etaGov_Mean
Albania	2017-06-25				80	3.56826	0.0706482	1	0.773521	0.641667	0.838757
Albania	2013-06-23				84	0		1	1
Albania	2009-06-28				81	0.741106		0.333333	0.821939
Albania	2005-07-03				70	11.4574		1	0.884211
Albania	2001-07-08				66	3.47502		0.4	0.789806
Albania	1997-07-06				18	3.03551		0.4	0.87728
Albania	1996-06-02				39	2.24492		0.333333	0.803574
Albania	1992-03-29				15	1.93949		0.666667	0.759726
Andorra	2019-04-07				45	0.976847	0.940395	0.666667	0.741023	0.895833	0.734294
Andorra	2015-03-01				31	0.111903		1	0.615388
Andorra	2011-04-03				39	0.0813199		1	0.757717
Andorra	2009-04-26				44	0.993673		1	1
Andorra	2005-04-24				33	0.190689		1	0.804822
Andorra	2001-03-04				32	0.133132		1	0.769971
Andorra	1997-02-16				33	0.0966611		1	0.578537
Andorra	1993-12-12				53	1.44626		0.5	0.606896
Austria	2019-09-29				100	19.9688	0.535963	1	0.776953	0.807692	0.866018
Austria	2017-10-15				64	16.7759		0.5	0.801889
Austria	2013-09-29				78	14.7648		1	0.756806
Austria	2008-09-28				65	13.2278		1	0.83817
Austria	2006-10-01				102	17.655		0.5	0.907962
Austria	2002-11-24				96	12.9883		1	1
Austria	1999-10-03				124	11.6017		0.5	0.820983
Austria	1995-12-17				86	14.8947		1	0.856034
Austria	1994-10-09				51	15.2826		1	0.82602
Austria	1990-10-07				71	14.8342		1	0.930083
Austria	1986-11-23				59	12.5752		0.5	0.850702
Austria	1983-04-24				30	8.61504		0.5	0.89263
Austria	1979-05-06				30	7.66441		1	1
Belgium	2019-05-26				494	28.486	0.722993	0.714286	0.811906	0.852041	0.847519
Belgium	2014-05-25				139	20.6456		1	0.912004
Belgium	2010-06-13				541	27.6814		0.833333	0.99047
Belgium	2007-06-10				284	20.8035		1	0.798174
Belgium	2003-05-18				55	18.4013		0.75	0.81397
Belgium	1999-06-13				29	24.7708		0.666667	0.764707
Belgium	1995-05-21				33	22.249		1	0.841405
Bosnia Herzegovina	2018-10-07				442	9.94546	0.610357	0.833333	0.804024	0.595536	0.748053
Bosnia Herzegovina	2014-10-12				170	8.86176		0.6	0.833663
Bosnia Herzegovina	2010-10-03				495	10.1976		0.5	0.583442
Bosnia Herzegovina	2006-10-01				102	9.30253		0.714286	0.7218
Bosnia Herzegovina	2002-10-05				100	9.05513		0.75	0.841687
Bosnia Herzegovina	2000-11-11				103	7.94087		0.2	0.873685
Bosnia Herzegovina	1998-09-13				144	7.56008		0.666667	0.815471
Bosnia Herzegovina	1996-09-14				111	5.34664		0.5	0.510656
Bulgaria	2017-03-26				39	11.1975	0.573338	1	0.885237	0.814815	0.856675
Bulgaria	2014-10-05				33	11.0043		1	0.647781
Bulgaria	2013-05-12				17	15.8756		1	1
Bulgaria	2009-07-05				22	8.68669		1	0.611691
Bulgaria	2005-06-25				53	44.0718		0.333333	0.982355
Bulgaria	2001-06-17				37	31.8947		1	1
Bulgaria	1997-04-19				32	5.70694		1	0.747825
Bulgaria	1994-12-18				38	0.122595		1	0.835183
Bulgaria	1991-10-13				26	2.94526		0	1
Croatia	2020-07-05				18	10.6272	0.66011	0.5	0.659731	0.694444	0.826383
Croatia	2016-09-11				38	16.8866		0.5	0.84318
Croatia	2015-11-08				75	15.7493		0.5	0.737818
Croatia	2011-12-04				19	7.01252		1	0.802595
Croatia	2007-11-25				48	11.6959		0.75	0.861905
Croatia	2003-11-23				30	14.2631		0	0.843147
Croatia	2000-01-03				30	11.7536		1	0.884281
Croatia	1995-10-29				30	6.18394		1	0.903244
Croatia	1992-08-02				10	6.23411		1	0.901543
Czech Republic	2017-10-21	53	24.1789	0.348039	249	26.4349	0.709761	1	0.48912	0.75	0.783912
Czech Republic	2013-10-26	95	25.4869		95	17.9588		0.666667	0.727279
Czech Republic	2010-05-29	45	15.7008		45	12.4894		1	1
Czech Republic	2006-06-03	93	20.9529		220	18.4269		0.333333	0.991084
Czech Republic	2002-06-15	30	16.2051		30	17.4389		1	0.798186
Czech Republic	1998-06-20	32	19.8827		32	15.2715		0	0.66561
Czech Republic	1996-06-01	33	20.0738		33	13.6759		1	0.809882
Czech Republic	1992-06-06	26	25.4199		26	19.8857		1	0.790139
Denmark	2019-06-05				22	27.2143	0.851166	0	0.538904	0.794872	0.734674
Denmark	2015-06-18				10	25.8083		1	0.386833
Denmark	2011-09-15				18	27.1951		1	0.848094
Denmark	2007-11-13				10	23.767		1	0.701235
Denmark	2005-02-08				10	24.4391		1	0.771684
Denmark	2001-11-20				7	22.6193		1	0.785162
Denmark	1998-03-11				12	25.8019		1	0.753792
Denmark	1994-09-21				6	21.7715		1	0.804197
Denmark	1990-12-12				6	22.879		1	0.79125
Denmark	1988-05-10				24	27.8411		0.333333	0.800076
Denmark	1987-09-08				2	24.9		1	0.846461
Denmark	1984-01-10				9	23.525		1	0.880779
Denmark	1981-12-08				22	29.1056		0	0.642289
Estonia	2019-03-03				57	6.60611	0.722963	0.333333	0.658828	0.645833	0.743052
Estonia	2015-03-01				39	5.60612		0.666667	0.699899
Estonia	2011-03-06				31	2.74712		0.5	0.96161
Estonia	2007-03-04				32	4.0888		0.666667	0.77514
Estonia	2003-03-02				39	4.72207		1	0.881269
Estonia	1999-03-07				18	3.75743		0.666667	0.658638
Estonia	1995-03-05				43	4.04454		1	0.6161
Estonia	1992-09-20				31	4.72136		0.333333	0.692935
Finland	2019-04-14				53	31.7045	0.898014	0.8	0.914848	0.689583	0.794063
Finland	2015-04-19				40	29.8041		0.666667	0.794895
Finland	2011-04-17				66	30.8591		0.833333	0.809484
Finland	2007-03-18				32	26.332		0.75	0.879321
Finland	2003-03-16				32	25.4364		0.666667	0.846213
Finland	1999-03-21				25	24.5742		0.4	0.574715
Finland	1995-03-19				25	25.0852		0.4	0.564884
Finland	1991-03-17				40	28.5539		1	0.968146
Germany	2017-09-24				171	70.9546	0.944385	0.666667	0.670057	0.791667	0.835466
Germany	2013-09-22				86	14.7398		0.333333	0.601252
Germany	2009-09-27				31	14.7888		1	1
Germany	2005-09-18				65	14.108		0.333333	0.550757
Germany	2002-09-22				30	0.485705		1	0.990077
Germany	1998-09-27				30	1.24222		1	0.871589
Germany	1994-10-16				32	1.22407		1	1
Germany	1990-12-02				47	0.307583		1	1
Greece	2019-07-07	2	12.8435	0.848726	2	13.2037	0.501286	1	0.845463	0.878788	0.889865
Greece	2015-09-20	3	20.3767		3	20.2		0.5	0.833887
Greece	2015-01-25	2	19.5103		2	19.1998		0.5	0.818537
Greece	2012-06-17	4	40.3425		4	44.3661		0.666667	0.969324
Greece	2012-05-06	11	52.1352
Greece	2009-10-04	3	18.4237		3	21.146		1	0.771626
Greece	2007-09-16	3	17.2136		3	20.0787		1	0.796926
Greece	2004-03-07	3	13.7426		3	13.4236		1	1
Greece	2000-04-09	4	15.4097		4	15.3813		1	0.995084
Greece	1996-09-22	3	14.3855		3	17.5849		1	0.858563
Greece	1993-10-10	3	15.5065		3	15.2346		1	0.990597
Greece	1990-04-08	3	16.8772		3	16.8629		1	0.908511
Hungary	2010-04-25				34	6.61968	0.835565	1	0.852175	0.861111	0.919036
Hungary	2006-04-23				23	0.666571		1	1
Hungary	2002-04-21				36	0		1	1
Hungary	1998-05-24				43	10.654		1	0.906169
Hungary	1994-05-29				47	24.7521		0.5	0.914618
Hungary	1990-04-08				45	20.8092		0.666667	0.841252
Iceland	2017-10-28				33	10.8384	0.859448	0.666667	0.762403	0.854167	0.84962
Iceland	2016-10-29				74	11.973		0.666667	0.874182
Iceland	2013-04-27				26	6.94128		1	1
Iceland	2009-04-25				15	0.962079		1	0.860197
Iceland	2007-05-12				12	1.60345		0.5	0.500799
Iceland	2003-05-10				13	2.35691		1	0.869864
Iceland	1999-05-08				20	2.47793		1	0.929513
Iceland	1995-04-08				15	2.64214		1	1
Ireland	2020-02-08				140	15.8088	0.859213	0.666667	0.849544	0.761905	0.676068
Ireland	2016-02-26				70	14.5677		1	0.58869
Ireland	2011-02-25				12	10.7294		0.5	0.567597
Ireland	2007-05-24				21	9.61245		0.666667	0.65511
Ireland	2002-05-17				20	11.1996		1	0.7487
Ireland	1997-06-06				20	10.7599		1	0.690646
Ireland	1992-11-25				48	9.70576		0.5	0.632191
Italy	2018-03-04				89	60.4964	0.946374	1	0.606775	0.84375	0.787846
Italy	2013-02-25				62	54.2831		0.25	0.422602
Italy	2008-04-14				24	1.80983		1	0.866825
Italy	2006-04-10				37	0.668571		1	0.967886
Italy	2001-05-13				29	1.46393		1	0.987144
Italy	1996-04-21				27	8.47309		1	0.836084
Italy	1994-03-28				44	8.72516		1	0.957007
Italy	1992-04-05				84	62.8378		0.5	0.658446
Latvia	2018-10-06				109	8.24904	0.715774	0.8	0.769703	0.885185	0.781708
Latvia	2014-10-04				32	7.70524		1	0.91301
Latvia	2011-09-17				38	4.92208		1	0.848211
Latvia	2010-10-02				32	3.65307		1	0.857921
Latvia	2006-10-07				31	3.58772		1	0.813468
Latvia	2002-10-05				33	5.09365		1	0.830974
Latvia	1998-10-03				54	4.86688		1	0.840684
Latvia	1995-10-01				81	8.29171		0.666667	0.565007
Latvia	1993-06-06				58	6.4032		0.5	0.596393
Luxembourg	2018-10-14				52	5.34562	0.61571	0.333333	0.726014	0.520833	0.684597
Luxembourg	2013-10-20				45	3.82754		0.333333	0.709122
Luxembourg	2009-06-07				46	4.12956		0.5	0.62683
Luxembourg	2004-06-13				48	4.44098		0.5	0.63936
Luxembourg	1999-06-13				55	6.56156		1	0.987494
Luxembourg	1994-06-12				31	4.36578		0.5	0.646413
Luxembourg	1989-06-18				26	4.06901		0.5	0.628172
Luxembourg	1984-06-17				33	1.18087		0.5	0.513371
North Macedonia	2020-07-15				46	5.74299	0.498062	0.666667	0.881448	0.591667	0.839687
North Macedonia	2016-12-11				171	5.43956		0.333333	0.998141
North Macedonia	2014-04-27				53	3.28358		0.5	0.780949
North Macedonia	2011-06-05				53	3.5239		0.5	0.777347
North Macedonia	2008-06-01				55	2.43289		0.5	0.731588
North Macedonia	2006-07-05				54	5.05898		0.666667	0.830186
North Macedonia	2002-09-15				47	3.92891		0.5	0.928886
North Macedonia	1998-11-01				29	4.32809		1	0.776313
North Macedonia	1994-10-30				51	1.74283		0.75	0.90776
North Macedonia	1990-11-25				115	11.4058		0.5	0.784251
Moldova	2019-02-24				104	4.23597	0.898909	0.5	0.809537	0.9375	0.877615
Moldova	2014-11-30				80	2.99279		1	0.571293
Moldova	2010-11-28				47	0.366906		1	1
Moldova	2009-07-29				58	0.387868		1	1
Moldova	2005-03-06				44	0.262546		1	1
Moldova	2001-02-25				53	0.147305		1	1
Moldova	1998-03-22				61	0.354082		1	1
Moldova	1994-02-27				37	0.833005		1	0.64009
Netherlands	2017-03-15				225	25.6993	0.757683	1	0.849555	0.902778	0.796735
Netherlands	2012-09-12				54	16.7565		1	0.669252
Netherlands	2010-06-09				127	21.4924		1	0.582668
Netherlands	2006-11-22				92	15.5626		1	0.757986
Netherlands	2003-01-22				125	13.9143		1	0.797879
Netherlands	2002-05-15				68	17.716		0.666667	0.736962
Netherlands	1998-05-06				89	14.3431		1	0.851785
Netherlands	1994-05-03				111	14.8628		1	0.846276
Netherlands	1989-09-06				62	10.6906		0.5	0.788646
Netherlands	1986-05-21				54	7.91598		1	0.915778
Netherlands	1982-09-08				57	12.326		1	0.874816
Netherlands	1981-05-26				108	12.9252		0.666667	0.889221
Norway	2017-09-11				125	5.8965	0.607488	0.333333	0.923621	0.666667	0.802209
Norway	2013-09-09				37	2.60279		0	1
Norway	2009-09-14				36	3.28567		1	0.979794
Norway	2005-09-12				35	3.84899		1	0.993666
Norway	2001-09-10				39	4.82421		0.333333	0.705756
Norway	1997-09-15				32	3.20882		1	0.801496
Norway	1993-09-13				24	4.84366		0	0.648304
Norway	1989-09-11				35	2.20533		1	0.911254
Norway	1985-09-09				25	0.955607		1	0.979814
Norway	1981-09-14				30	1.68712		1	0.0783866
Serbia	2020-06-21				129	7.71607	0.330294	0.666667	0.999485	0.677778	0.819997
Serbia	2016-04-24				109	23.7498		1	0.98094
Serbia	2014-03-16				42	5.00676		1	1
Serbia	2012-05-06				82	13.1502		0.4	0.416444
Serbia	2008-05-11				57	17.4864		0.666667	0.886883
Serbia	2007-01-21				114	20.0127		0.333333	0.636229
Slovakia	2020-02-29				21	2.28027	0.703497	1	0.79108	0.861111	0.698044
Slovakia	2016-03-05				18	2.48279		0.75	0.527018
Slovakia	2012-03-10				25	0.27376		1	1
Slovakia	2010-06-12				26	2.70987		1	0.807654
Slovakia	2006-06-17				17	2.10109		0.666667	0.594351
Slovakia	2002-09-21				25	2.5064		1	0.687676
Slovakia	1998-09-26				34	2.13706		1	0.772284
Slovakia	1994-10-01				73	4.42757		0.333333	0.649106
Slovakia	1992-06-06				18	1.6242		1	0.453222
Slovenia	2018-06-03				102	11.4301	0.417201	1	0.831643	0.9125	0.726499
Slovenia	2014-07-13				67	5.25915		1	0.760665
Slovenia	2011-12-04				68	2.54721		0.8	0.592382
Slovenia	2008-09-21				61	5.60534		1	0.945716
Slovenia	2004-10-03				61	6.9844		0.75	0.700431
Slovenia	2000-10-15				46	5.22375		1	0.672929
Slovenia	1996-11-10				109	5.15631		1	0.660527
Slovenia	1992-12-06				50	5.7121		0.75	0.647702
Spain	2019-11-10	64	44.0721	0.92815	64	43.0182	0.842424	1	0.793717	0.777778	0.872245
Spain	2019-04-28	149	63.5259
Spain	2016-06-26	131	55.0087		131	53.2058		0	1
Spain	2015-12-20	135	60.7344
Spain	2011-11-20	32	18.6355		32	16.7028		1	1
Spain	2008-03-09	36	10.5021		36	7.91614		1	0.819611
Spain	2004-03-14	35	17.9952		35	15.8413		1	0.7913
Spain	2000-03-12	47	14.0752		47	11.639		1	1
Spain	1996-03-03	64	23.5219		64	21.4739		0	0.989682
Spain	1993-06-06	38	23.1657		38	20.3457		1	0.752163
Spain	1989-10-29	39	30.6161		39	25.9096		1	0.703731
Sweden	2018-09-09				134	38.2474	0.7874	1	0.572197	0.977273	0.663633
Sweden	2014-09-14				19	30.2703		1	0.791868
Sweden	2010-09-19				17	16.3952		1	0.976382
Sweden	2006-09-17				19	20.0964		1	1
Sweden	2002-09-15				16	21.5251		1	0.446606
Sweden	1998-09-20				17	25.3075		1	0.44426
Sweden	1994-09-18				19	18.699		1	0.501375
Sweden	1991-09-15				19	18.6169		0.75	0.643997
Sweden	1988-09-18				16	18.8075		1	0.569448
Sweden	1985-09-15				16	16.676		1	0.676628
Sweden	1982-09-19				19	15.4911		1	0.6772
UK	2019-12-12				4	14.9814	0.678755	1	0.958175	0.95	0.808582
UK	2017-06-08				18	16.1325		1	0.925252
UK	2015-05-07				4	13.0466		1	0.90683
UK	2010-05-06				6	12.7601		0.5	0.772001
UK	2005-05-05				1	10.7177		1	0.626083
UK	2001-06-07				1	7.30498		1	0.671358
UK	1997-05-01				2	5.06228		1	0.677974
UK	1992-04-09				2	5.28495		1	0.846377
UK	1987-06-11				2	9.17761		1	0.856247
UK	1983-06-09				2	7.96704		1	0.84552
